# Supplementary material for: The arginine methyltransferase PRMT7 promotes extravasation of monocytes resulting in tissue injury in COPD
Source: Nat Commun. 2022 Mar 14;13:1303. doi: 10.1038/s41467-022-28809-4 (PMC8921220; doi:10.1038/s41467-022-28809-4)
Supplement: Supplementary file 3 — Supplementary Data 1 [file 41467_2022_28809_MOESM3_ESM.xlsx]

## Sheet: gsea_report_GOMF_COPD_GSE76925
				Nominal P value generated by the GSEA software of the enrichment score relative to the null distribution
NAME	SIZE	ES	NES	NOM p-val	transformed p	FDR q-val	FWER p-val	RANK AT MAX	LEADING EDGE
GO_N_METHYLTRANSFERASE_ACTIVITY	71	0.396703	1.64253	0.00568182	2.24551	1	0.844	7609	tags=49%, list=31%, signal=71%
GO_TRANSFERASE_ACTIVITY_TRANSFERRING_ONE_CARBON_GROUPS	177	0.314698	1.60637	0.0059761	2.22358	1	0.902	7622	tags=44%, list=31%, signal=62%
GO_SNAP_RECEPTOR_ACTIVITY	36	0.471856	1.88432	0.00784314	2.10551	0.542423	0.262	1881	tags=19%, list=8%, signal=21%
GO_ORGANIC_ACID_SODIUM_SYMPORTER_ACTIVITY	23	0.663262	1.63095	0.0108499	1.96457	1	0.86	3532	tags=48%, list=14%, signal=56%
GO_LYSINE_N_METHYLTRANSFERASE_ACTIVITY	49	0.411451	1.54693	0.0134875	1.87007	1	0.954	7609	tags=55%, list=31%, signal=79%
GO_S_ADENOSYLMETHIONINE_DEPENDENT_METHYLTRANSFERASE_ACTIVITY	116	0.307887	1.49567	0.0140562	1.85213	0.912209	0.985	6874	tags=41%, list=28%, signal=56%
GO_RIBONUCLEASE_ACTIVITY	86	0.375415	1.66301	0.0146252	1.8349	1	0.809	8407	tags=48%, list=34%, signal=72%
GO_HISTONE_LYSINE_N_METHYLTRANSFERASE_ACTIVITY	43	0.460092	1.56855	0.0153551	1.81375	1	0.941	7609	tags=60%, list=31%, signal=87%
GO_TRANSFERASE_ACTIVITY_TRANSFERRING_AMINO_ACYL_GROUPS	22	0.587913	1.49585	0.0179533	1.74586	0.95937	0.985	2355	tags=32%, list=10%, signal=35%
GO_PHOSPHOPROTEIN_BINDING	55	0.431187	1.61747	0.0239852	1.62006	1	0.881	2359	tags=15%, list=10%, signal=16%
GO_LIGAND_GATED_CALCIUM_CHANNEL_ACTIVITY	16	0.623472	1.56491	0.026616	1.57486	1	0.942	6457	tags=63%, list=26%, signal=84%
GO_EPHRIN_RECEPTOR_ACTIVITY	16	0.644139	1.47689	0.0275591	1.55974	0.898595	0.991	2494	tags=44%, list=10%, signal=49%
GO_CHANNEL_INHIBITOR_ACTIVITY	37	0.450095	1.46341	0.0307102	1.51272	0.865623	0.993	6457	tags=46%, list=26%, signal=62%
GO_LIGASE_ACTIVITY_FORMING_CARBON_NITROGEN_BONDS	53	0.412137	1.53633	0.031746	1.49831	1	0.96	5265	tags=36%, list=21%, signal=45%
GO_STEROID_DEHYDROGENASE_ACTIVITY	22	0.532518	1.52294	0.0324427	1.48888	1	0.97	1272	tags=27%, list=5%, signal=29%
GO_PROTEIN_METHYLTRANSFERASE_ACTIVITY	72	0.340126	1.45149	0.0389105	1.40993	0.868831	0.994	7609	tags=47%, list=31%, signal=68%
GO_GLYCOLIPID_BINDING	17	0.60482	1.5462	0.042328	1.37337	1	0.954	1848	tags=24%, list=7%, signal=25%
GO_CARBOHYDRATE_DERIVATIVE_TRANSPORTER_ACTIVITY	29	0.486554	1.59041	0.0454545	1.34242	1	0.923	8470	tags=55%, list=34%, signal=84%
GO_MODIFIED_AMINO_ACID_BINDING	59	0.380423	1.42125	0.0473684	1.32451	0.863876	0.999	5082	tags=37%, list=21%, signal=47%
GO_SERINE_HYDROLASE_ACTIVITY	168	0.374724	1.31215	0.05	1.30103	0.818575	1	3760	tags=30%, list=15%, signal=35%
GO_SOLUTE_SODIUM_SYMPORTER_ACTIVITY	36	0.565202	1.4405	0.0503731	1.2978	0.81701	0.997	3532	tags=42%, list=14%, signal=49%
GO_ANTIGEN_BINDING	77	0.519003	1.51908	0.0504673	1.29699	0.967024	0.97	4556	tags=40%, list=18%, signal=49%
GO_THIOLESTER_HYDROLASE_ACTIVITY	28	0.539461	1.5334	0.0527307	1.27794	1	0.961	6545	tags=43%, list=26%, signal=58%
GO_G_PROTEIN_COUPLED_RECEPTOR_BINDING	222	0.357079	1.28489	0.0547445	1.26166	0.850155	1	4448	tags=27%, list=18%, signal=32%
GO_PROTEIN_PHOSPHORYLATED_AMINO_ACID_BINDING	24	0.491644	1.5158	0.0573123	1.24175	0.932065	0.972	1123	tags=17%, list=5%, signal=17%
GO_CYSTEINE_TYPE_ENDOPEPTIDASE_INHIBITOR_ACTIVITY	44	0.474801	1.44878	0.0581818	1.23521	0.825738	0.997	3712	tags=30%, list=15%, signal=35%
GO_OMEGA_PEPTIDASE_ACTIVITY	17	0.584599	1.49915	0.0592734	1.22714	0.991018	0.983	1516	tags=24%, list=6%, signal=25%
GO_TRANSCRIPTIONAL_REPRESSOR_ACTIVITY_RNA_POLYMERASE_II_TRANSCRIPTION_REGULATORY_REGION_SEQUENCE_SPECIFIC_BINDING	134	0.344196	1.37473	0.0595903	1.22482	0.879695	1	3353	tags=22%, list=14%, signal=25%
GO_PROTEIN_SERINE_THREONINE_KINASE_ACTIVATOR_ACTIVITY	18	0.501938	1.5209	0.0649606	1.18735	1	0.97	1020	tags=17%, list=4%, signal=17%
GO_G_PROTEIN_ALPHA_SUBUNIT_BINDING	22	0.530702	1.49356	0.0650558	1.18671	0.881506	0.987	1600	tags=14%, list=6%, signal=15%
GO_SODIUM_ION_TRANSMEMBRANE_TRANSPORTER_ACTIVITY	101	0.445298	1.37865	0.0680147	1.1674	0.879479	1	3668	tags=31%, list=15%, signal=36%
GO_ENDOPEPTIDASE_ACTIVITY	339	0.321145	1.2826	0.0681431	1.16658	0.848007	1	5520	tags=30%, list=22%, signal=38%
GO_TELOMERIC_DNA_BINDING	25	0.391125	1.47422	0.0718447	1.14361	0.877671	0.991	8548	tags=48%, list=35%, signal=73%
GO_BINDING_BRIDGING	166	0.3129	1.35748	0.0732601	1.13513	0.833676	1	3909	tags=20%, list=16%, signal=23%
GO_DNA_HELICASE_ACTIVITY	49	0.418043	1.39986	0.0741445	1.12992	0.880747	1	4926	tags=41%, list=20%, signal=51%
GO_FRIZZLED_BINDING	32	0.542333	1.43777	0.0769231	1.11394	0.806094	0.998	4338	tags=41%, list=18%, signal=49%
GO_PROTEIN_LIPID_COMPLEX_BINDING	22	0.518337	1.406	0.0773694	1.11143	0.896003	0.999	3823	tags=32%, list=15%, signal=38%
GO_AMIDE_BINDING	231	0.321893	1.33571	0.0780399	1.10768	0.85609	1	5720	tags=33%, list=23%, signal=42%
GO_METALLOPEPTIDASE_ACTIVITY	146	0.404267	1.35055	0.0801457	1.09612	0.8343	1	4820	tags=32%, list=19%, signal=39%
GO_METALLOENDOPEPTIDASE_ACTIVITY	86	0.434254	1.3191	0.0801457	1.09612	0.856899	1	4584	tags=34%, list=19%, signal=41%
GO_ENDORIBONUCLEASE_ACTIVITY	45	0.375975	1.44971	0.0820611	1.08586	0.848945	0.996	4058	tags=27%, list=16%, signal=32%
GO_VITAMIN_BINDING	65	0.373609	1.33441	0.0824373	1.08388	0.832091	1	5179	tags=38%, list=21%, signal=48%
GO_NAD_ADP_RIBOSYLTRANSFERASE_ACTIVITY	26	0.448653	1.44679	0.0828625	1.08164	0.808318	0.997	2400	tags=19%, list=10%, signal=21%
GO_G_PROTEIN_COUPLED_AMINE_RECEPTOR_ACTIVITY	27	0.512602	1.33257	0.085389	1.0686	0.825501	1	6281	tags=56%, list=25%, signal=74%
GO_LIPOPROTEIN_PARTICLE_RECEPTOR_ACTIVITY	15	0.539436	1.45632	0.0885312	1.0529	0.873899	0.994	3823	tags=33%, list=15%, signal=39%
GO_INTRAMOLECULAR_TRANSFERASE_ACTIVITY	26	0.47926	1.47109	0.0909091	1.04139	0.858474	0.991	6903	tags=46%, list=28%, signal=64%
GO_MACROMOLECULE_TRANSMEMBRANE_TRANSPORTER_ACTIVITY	19	0.463955	1.48439	0.0916335	1.03795	0.894849	0.99	815	tags=16%, list=3%, signal=16%
GO_LIPID_TRANSPORTER_ACTIVITY	85	0.327665	1.25915	0.0931099	1.031	0.816751	1	5164	tags=29%, list=21%, signal=37%
GO_EPHRIN_RECEPTOR_BINDING	21	0.458118	1.3988	0.0961538	1.01703	0.863624	1	3498	tags=24%, list=14%, signal=28%
GO_INORGANIC_CATION_TRANSMEMBRANE_TRANSPORTER_ACTIVITY	413	0.318128	1.22926	0.0966011	1.01502	0.760122	1	6457	tags=36%, list=26%, signal=47%
GO_PHOSPHOTYROSINE_BINDING	15	0.531711	1.38616	0.1	1	0.883843	1	1123	tags=20%, list=5%, signal=21%
GO_RECEPTOR_SIGNALING_COMPLEX_SCAFFOLD_ACTIVITY	22	0.459503	1.37311	0.100616	0.997333	0.848592	1	1123	tags=18%, list=5%, signal=19%
GO_CATION_TRANSMEMBRANE_TRANSPORTER_ACTIVITY	487	0.310766	1.23112	0.101818	0.992175	0.767956	1	6486	tags=35%, list=26%, signal=47%
GO_TRNA_SPECIFIC_RIBONUCLEASE_ACTIVITY	16	0.4705	1.39135	0.102515	0.989215	0.878583	1	1091	tags=19%, list=4%, signal=20%
GO_RNA_POLYMERASE_II_ACTIVATING_TRANSCRIPTION_FACTOR_BINDING	30	0.408768	1.37358	0.107209	0.969769	0.865484	1	4982	tags=30%, list=20%, signal=38%
GO_PYRIDOXAL_PHOSPHATE_BINDING	46	0.383475	1.34175	0.110251	0.957616	0.85861	1	7274	tags=46%, list=29%, signal=65%
GO_GLYCOSAMINOGLYCAN_BINDING	182	0.403328	1.31205	0.110307	0.957395	0.806741	1	2765	tags=26%, list=11%, signal=29%
GO_FLAVIN_ADENINE_DINUCLEOTIDE_BINDING	69	0.356544	1.41388	0.114723	0.94035	0.878537	0.999	7721	tags=43%, list=31%, signal=63%
GO_AMINO_ACID_BINDING	89	0.337522	1.25262	0.116451	0.933857	0.787321	1	6674	tags=36%, list=27%, signal=49%
GO_LYASE_ACTIVITY	160	0.281664	1.26907	0.117431	0.930217	0.82759	1	10097	tags=56%, list=41%, signal=93%
GO_PROTEIN_N_TERMINUS_BINDING	99	0.283758	1.33775	0.117647	0.929419	0.861196	1	4603	tags=22%, list=19%, signal=27%
GO_G_PROTEIN_COUPLED_CHEMOATTRACTANT_RECEPTOR_ACTIVITY	22	0.654845	1.36661	0.118217	0.92732	0.84394	1	3536	tags=45%, list=14%, signal=53%
GO_METAL_ION_TRANSMEMBRANE_TRANSPORTER_ACTIVITY	326	0.336278	1.21431	0.118794	0.925204	0.701717	1	6457	tags=39%, list=26%, signal=52%
GO_ICOSANOID_RECEPTOR_ACTIVITY	15	0.510254	1.28883	0.120388	0.919416	0.845223	1	1489	tags=27%, list=6%, signal=28%
GO_OXIDOREDUCTASE_ACTIVITY_ACTING_ON_THE_CH_NH2_GROUP_OF_DONORS	16	0.567554	1.35632	0.121101	0.916853	0.8235	1	800	tags=25%, list=3%, signal=26%
GO_KINESIN_BINDING	27	0.476094	1.36573	0.126273	0.89869	0.830445	1	1880	tags=19%, list=8%, signal=20%
GO_O_METHYLTRANSFERASE_ACTIVITY	16	0.471291	1.40076	0.12753	0.894386	0.899836	0.999	7365	tags=44%, list=30%, signal=62%
GO_ORGANIC_ACID_BINDING	175	0.293923	1.2165	0.128521	0.891025	0.705814	1	6492	tags=30%, list=26%, signal=40%
GO_P53_BINDING	63	0.337563	1.3145	0.128834	0.889968	0.848266	1	4739	tags=27%, list=19%, signal=33%
GO_SULFUR_COMPOUND_BINDING	214	0.344781	1.26321	0.130909	0.88303	0.829884	1	2765	tags=21%, list=11%, signal=23%
GO_NUCLEASE_ACTIVITY	178	0.234991	1.22097	0.133595	0.874209	0.715334	1	5608	tags=30%, list=23%, signal=39%
GO_AMMONIUM_ION_BINDING	46	0.422869	1.23884	0.137331	0.862232	0.771344	1	3798	tags=28%, list=15%, signal=33%
GO_MYOSIN_BINDING	52	0.392398	1.24899	0.139493	0.855448	0.775468	1	2660	tags=23%, list=11%, signal=26%
GO_RIBONUCLEOPROTEIN_COMPLEX_BINDING	84	0.248007	1.29092	0.141284	0.849906	0.860149	1	9640	tags=52%, list=39%, signal=85%
GO_MONOVALENT_INORGANIC_CATION_TRANSMEMBRANE_TRANSPORTER_ACTIVITY	280	0.327422	1.21594	0.142086	0.847448	0.70192	1	4762	tags=27%, list=19%, signal=33%
GO_PEPTIDASE_INHIBITOR_ACTIVITY	138	0.365218	1.22541	0.145191	0.838062	0.752485	1	3952	tags=25%, list=16%, signal=29%
GO_MHC_CLASS_I_PROTEIN_BINDING	17	0.513176	1.38579	0.146341	0.834633	0.864349	1	3257	tags=18%, list=13%, signal=20%
GO_NEUROPEPTIDE_RECEPTOR_BINDING	20	0.56705	1.26284	0.146484	0.834209	0.821279	1	4448	tags=55%, list=18%, signal=67%
GO_ANION_CATION_SYMPORTER_ACTIVITY	36	0.449086	1.27603	0.14652	0.834103	0.811405	1	4212	tags=33%, list=17%, signal=40%
GO_SOLUTE_CATION_SYMPORTER_ACTIVITY	70	0.405224	1.27737	0.14684	0.833155	0.837089	1	3070	tags=24%, list=12%, signal=28%
GO_NEUROPEPTIDE_HORMONE_ACTIVITY	21	0.555335	1.25594	0.14717	0.832181	0.81885	1	3734	tags=48%, list=15%, signal=56%
GO_TRANSMEMBRANE_RECEPTOR_PROTEIN_TYROSINE_KINASE_ACTIVITY	58	0.399732	1.29051	0.151737	0.818909	0.849738	1	6038	tags=36%, list=24%, signal=48%
GO_L_AMINO_ACID_TRANSMEMBRANE_TRANSPORTER_ACTIVITY	42	0.427179	1.28006	0.151852	0.81858	0.848351	1	7826	tags=50%, list=32%, signal=73%
GO_TRANSFERASE_ACTIVITY_TRANSFERRING_PENTOSYL_GROUPS	49	0.32076	1.25446	0.153551	0.813748	0.797336	1	2400	tags=14%, list=10%, signal=16%
GO_HISTONE_METHYLTRANSFERASE_ACTIVITY	54	0.339084	1.29283	0.154739	0.810401	0.863615	1	7609	tags=50%, list=31%, signal=72%
GO_COFACTOR_BINDING	240	0.243683	1.22532	0.156371	0.805845	0.746014	1	7750	tags=38%, list=31%, signal=55%
GO_TRNA_BINDING	38	0.401918	1.37044	0.157676	0.802233	0.842929	1	5687	tags=34%, list=23%, signal=44%
GO_PEPTIDASE_REGULATOR_ACTIVITY	174	0.330661	1.21017	0.161922	0.790695	0.703283	1	4590	tags=24%, list=19%, signal=29%
GO_PROTEIN_TYROSINE_KINASE_ACTIVITY	156	0.291408	1.20242	0.162455	0.789267	0.710683	1	3946	tags=19%, list=16%, signal=23%
GO_TUMOR_NECROSIS_FACTOR_RECEPTOR_BINDING	30	0.503016	1.335	0.164151	0.784757	0.84384	1	5423	tags=47%, list=22%, signal=60%
GO_HEPARIN_BINDING	141	0.387582	1.23451	0.165138	0.782154	0.77112	1	2948	tags=26%, list=12%, signal=29%
GO_DRUG_BINDING	95	0.348805	1.20812	0.168498	0.773405	0.70377	1	5261	tags=34%, list=21%, signal=43%
GO_SH3_SH2_ADAPTOR_ACTIVITY	51	0.373151	1.27759	0.16996	0.769652	0.847243	1	3909	tags=24%, list=16%, signal=28%
GO_O_ACYLTRANSFERASE_ACTIVITY	41	0.386491	1.25537	0.171875	0.764787	0.811704	1	4310	tags=32%, list=17%, signal=38%
GO_TUMOR_NECROSIS_FACTOR_RECEPTOR_SUPERFAMILY_BINDING	45	0.460367	1.32743	0.17341	0.760925	0.835885	1	4788	tags=36%, list=19%, signal=44%
GO_EXOPEPTIDASE_ACTIVITY	90	0.366795	1.25244	0.174312	0.758673	0.779526	1	3812	tags=24%, list=15%, signal=29%
GO_NUCLEOBASE_CONTAINING_COMPOUND_KINASE_ACTIVITY	43	0.320843	1.22105	0.175238	0.756371	0.721214	1	4341	tags=26%, list=18%, signal=31%
GO_CARBON_OXYGEN_LYASE_ACTIVITY	64	0.296818	1.23843	0.177024	0.751967	0.765113	1	10866	tags=69%, list=44%, signal=122%
GO_ADENYLYLTRANSFERASE_ACTIVITY	21	0.448082	1.35806	0.179884	0.745008	0.847654	1	6210	tags=33%, list=25%, signal=44%
GO_CARGO_RECEPTOR_ACTIVITY	57	0.418166	1.27606	0.180266	0.744087	0.821528	1	5686	tags=32%, list=23%, signal=41%
GO_CATION_CHANNEL_ACTIVITY	230	0.336171	1.16483	0.180531	0.743448	0.735105	1	6457	tags=41%, list=26%, signal=55%
GO_ATPASE_ACTIVITY_COUPLED_TO_TRANSMEMBRANE_MOVEMENT_OF_IONS_PHOSPHORYLATIVE_MECHANISM	29	0.385121	1.22489	0.181452	0.741239	0.734124	1	4358	tags=24%, list=18%, signal=29%
GO_HYDROGEN_EXPORTING_ATPASE_ACTIVITY	26	0.388673	1.31286	0.18146	0.74122	0.828321	1	13127	tags=81%, list=53%, signal=172%
GO_FATTY_ACYL_COA_BINDING	29	0.433865	1.31526	0.183071	0.737381	0.858268	1	7557	tags=45%, list=31%, signal=64%
GO_HELICASE_ACTIVITY	141	0.261021	1.2199	0.183236	0.73699	0.700803	1	5279	tags=26%, list=21%, signal=33%
GO_PROTEIN_KINASE_C_BINDING	48	0.320622	1.23038	0.185259	0.732221	0.763305	1	9292	tags=44%, list=38%, signal=70%
GO_COA_HYDROLASE_ACTIVITY	16	0.537385	1.29853	0.185393	0.731906	0.850983	1	1153	tags=19%, list=5%, signal=20%
GO_CYSTEINE_TYPE_ENDOPEPTIDASE_INHIBITOR_ACTIVITY_INVOLVED_IN_APOPTOTIC_PROCESS	20	0.430299	1.25453	0.185741	0.731092	0.806054	1	3232	tags=25%, list=13%, signal=29%
GO_MRNA_3_UTR_BINDING	44	0.346877	1.31356	0.187023	0.728105	0.838587	1	12626	tags=68%, list=51%, signal=139%
GO_RECEPTOR_SIGNALING_PROTEIN_ACTIVITY	162	0.288491	1.21182	0.1881	0.725612	0.704091	1	4582	tags=21%, list=18%, signal=26%
GO_DIVALENT_INORGANIC_CATION_TRANSMEMBRANE_TRANSPORTER_ACTIVITY	138	0.308639	1.17832	0.194595	0.710869	0.740619	1	6457	tags=38%, list=26%, signal=52%
GO_PEPTIDE_HORMONE_BINDING	26	0.416544	1.1985	0.197652	0.7041	0.711805	1	3411	tags=31%, list=14%, signal=36%
GO_BETA_AMYLOID_BINDING	32	0.379598	1.22522	0.199234	0.700637	0.739645	1	4903	tags=34%, list=20%, signal=43%
GO_ARF_GUANYL_NUCLEOTIDE_EXCHANGE_FACTOR_ACTIVITY	24	0.384127	1.24664	0.2	0.69897	0.776114	1	7059	tags=46%, list=28%, signal=64%
GO_ATP_DEPENDENT_DNA_HELICASE_ACTIVITY	32	0.39202	1.24141	0.200765	0.697312	0.778121	1	4926	tags=41%, list=20%, signal=51%
GO_RECEPTOR_ACTIVATOR_ACTIVITY	28	0.437932	1.18555	0.204753	0.688769	0.729722	1	6137	tags=46%, list=25%, signal=62%
GO_TRANSMEMBRANE_RECEPTOR_PROTEIN_KINASE_ACTIVITY	73	0.348043	1.19807	0.205776	0.686605	0.707672	1	1336	tags=14%, list=5%, signal=14%
GO_PEPTIDE_ANTIGEN_BINDING	29	0.42914	1.22199	0.207843	0.682264	0.72451	1	4290	tags=31%, list=17%, signal=37%
GO_THREONINE_TYPE_PEPTIDASE_ACTIVITY	18	0.50807	1.26805	0.212121	0.673416	0.821379	1	11186	tags=78%, list=45%, signal=142%
GO_CARBOHYDRATE_KINASE_ACTIVITY	18	0.402069	1.24309	0.213178	0.671257	0.780222	1	1106	tags=11%, list=4%, signal=12%
GO_ENZYME_INHIBITOR_ACTIVITY	304	0.266615	1.13844	0.213287	0.671036	0.745505	1	4013	tags=19%, list=16%, signal=22%
GO_CYCLIC_NUCLEOTIDE_PHOSPHODIESTERASE_ACTIVITY	23	0.440293	1.19801	0.213573	0.670454	0.702475	1	1752	tags=26%, list=7%, signal=28%
GO_DRUG_TRANSPORTER_ACTIVITY	18	0.521124	1.25274	0.21875	0.660052	0.79545	1	6448	tags=56%, list=26%, signal=75%
GO_PEROXISOME_PROLIFERATOR_ACTIVATED_RECEPTOR_BINDING	15	0.483324	1.27672	0.221805	0.65403	0.828937	1	3288	tags=33%, list=13%, signal=38%
GO_MHC_CLASS_II_PROTEIN_COMPLEX_BINDING	16	0.483432	1.25049	0.222011	0.653625	0.77836	1	476	tags=13%, list=2%, signal=13%
GO_AMIDE_TRANSMEMBRANE_TRANSPORTER_ACTIVITY	15	0.496791	1.2282	0.226453	0.645022	0.7569	1	8597	tags=67%, list=35%, signal=102%
GO_RNA_POLYMERASE_II_TRANSCRIPTION_COREPRESSOR_ACTIVITY	22	0.42793	1.24029	0.228037	0.641994	0.774356	1	9896	tags=59%, list=40%, signal=98%
GO_LYSOPHOSPHOLIPID_ACYLTRANSFERASE_ACTIVITY	19	0.411125	1.2592	0.228846	0.640456	0.826157	1	3772	tags=21%, list=15%, signal=25%
GO_NADP_BINDING	38	0.316557	1.22018	0.230174	0.637944	0.7057	1	7721	tags=45%, list=31%, signal=65%
GO_NUCLEOBASE_CONTAINING_COMPOUND_TRANSMEMBRANE_TRANSPORTER_ACTIVITY	29	0.381389	1.22022	0.230337	0.637636	0.711579	1	6425	tags=52%, list=26%, signal=70%
GO_DELAYED_RECTIFIER_POTASSIUM_CHANNEL_ACTIVITY	25	0.427918	1.13564	0.233333	0.632023	0.735994	1	7008	tags=44%, list=28%, signal=61%
GO_SCAVENGER_RECEPTOR_ACTIVITY	38	0.434003	1.18819	0.236742	0.625724	0.726878	1	5686	tags=34%, list=23%, signal=44%
GO_ENDONUCLEASE_ACTIVITY_ACTIVE_WITH_EITHER_RIBO_OR_DEOXYRIBONUCLEIC_ACIDS_AND_PRODUCING_5_PHOSPHOMONOESTERS	29	0.323876	1.1754	0.238095	0.623249	0.744339	1	886	tags=14%, list=4%, signal=14%
GO_RNA_POLYMERASE_II_CORE_PROMOTER_SEQUENCE_SPECIFIC_DNA_BINDING	48	0.335036	1.16197	0.238889	0.621804	0.738962	1	7015	tags=40%, list=28%, signal=55%
GO_SNORNA_BINDING	25	0.346623	1.22736	0.239923	0.619928	0.752673	1	5390	tags=28%, list=22%, signal=36%
GO_AMINOPEPTIDASE_ACTIVITY	37	0.384506	1.17058	0.240223	0.619385	0.73784	1	3139	tags=24%, list=13%, signal=28%
GO_COENZYME_BINDING	164	0.234868	1.14267	0.24466	0.611437	0.746963	1	7721	tags=39%, list=31%, signal=56%
GO_SYMPORTER_ACTIVITY	102	0.324179	1.14049	0.244742	0.611292	0.743987	1	4212	tags=25%, list=17%, signal=31%
GO_MHC_PROTEIN_BINDING	26	0.454368	1.22316	0.244821	0.611151	0.733389	1	4556	tags=23%, list=18%, signal=28%
GO_NON_MEMBRANE_SPANNING_PROTEIN_TYROSINE_KINASE_ACTIVITY	41	0.369757	1.22267	0.244821	0.611151	0.728715	1	3433	tags=17%, list=14%, signal=20%
GO_INSULIN_LIKE_GROWTH_FACTOR_BINDING	24	0.439051	1.16984	0.246801	0.607654	0.735154	1	6721	tags=54%, list=27%, signal=74%
GO_CALMODULIN_DEPENDENT_PROTEIN_KINASE_ACTIVITY	27	0.42393	1.1849	0.250464	0.601255	0.726288	1	3470	tags=19%, list=14%, signal=22%
GO_METALLOEXOPEPTIDASE_ACTIVITY	40	0.411702	1.2053	0.257353	0.589471	0.706773	1	5390	tags=35%, list=22%, signal=45%
GO_METALLOCARBOXYPEPTIDASE_ACTIVITY	19	0.500727	1.20089	0.257407	0.589379	0.709679	1	4820	tags=42%, list=19%, signal=52%
GO_TRANSITION_METAL_ION_TRANSMEMBRANE_TRANSPORTER_ACTIVITY	33	0.350023	1.16943	0.258004	0.588374	0.731242	1	6394	tags=36%, list=26%, signal=49%
GO_HYDROLASE_ACTIVITY_ACTING_ON_GLYCOSYL_BONDS	104	0.289595	1.14913	0.258621	0.587337	0.752502	1	5899	tags=32%, list=24%, signal=41%
GO_RECEPTOR_REGULATOR_ACTIVITY	40	0.385723	1.12856	0.258845	0.586959	0.717531	1	6137	tags=40%, list=25%, signal=53%
GO_ACTIVE_TRANSMEMBRANE_TRANSPORTER_ACTIVITY	285	0.283728	1.11819	0.260618	0.583996	0.713193	1	4424	tags=22%, list=18%, signal=27%
GO_TRANSCRIPTIONAL_REPRESSOR_ACTIVITY_RNA_POLYMERASE_II_CORE_PROMOTER_PROXIMAL_REGION_SEQUENCE_SPECIFIC_BINDING	88	0.281878	1.10275	0.26297	0.580094	0.705335	1	3353	tags=20%, list=14%, signal=24%
GO_SIGNALING_ADAPTOR_ACTIVITY	73	0.317122	1.1579	0.263672	0.578936	0.741244	1	3909	tags=21%, list=16%, signal=24%
GO_SODIUM_CHANNEL_ACTIVITY	29	0.424596	1.13687	0.264599	0.577413	0.741436	1	3225	tags=31%, list=13%, signal=36%
GO_DICARBOXYLIC_ACID_TRANSMEMBRANE_TRANSPORTER_ACTIVITY	26	0.43155	1.16168	0.265267	0.576317	0.734821	1	3046	tags=27%, list=12%, signal=31%
GO_ACYL_COA_DEHYDROGENASE_ACTIVITY	17	0.445661	1.23274	0.267748	0.572273	0.76944	1	8874	tags=53%, list=36%, signal=82%
GO_CALCIUM_ION_TRANSMEMBRANE_TRANSPORTER_ACTIVITY	105	0.31104	1.10473	0.268248	0.571463	0.703795	1	6457	tags=40%, list=26%, signal=54%
GO_ACTIVE_ION_TRANSMEMBRANE_TRANSPORTER_ACTIVITY	139	0.298757	1.13434	0.271698	0.565913	0.735396	1	4358	tags=24%, list=18%, signal=29%
GO_4_IRON_4_SULFUR_CLUSTER_BINDING	39	0.277479	1.12733	0.272912	0.563977	0.717003	1	3728	tags=28%, list=15%, signal=33%
GO_PHOSPHOLIPID_TRANSLOCATING_ATPASE_ACTIVITY	15	0.437514	1.13657	0.274286	0.561797	0.737603	1	3345	tags=33%, list=14%, signal=39%
GO_VITAMIN_TRANSPORTER_ACTIVITY	19	0.413816	1.14942	0.281664	0.550269	0.756558	1	3070	tags=32%, list=12%, signal=36%
GO_ENZYME_ACTIVATOR_ACTIVITY	416	0.232628	1.10781	0.284644	0.545698	0.710135	1	7909	tags=35%, list=32%, signal=51%
GO_PASSIVE_TRANSMEMBRANE_TRANSPORTER_ACTIVITY	353	0.294341	1.0802	0.286486	0.542896	0.715918	1	6457	tags=37%, list=26%, signal=49%
GO_ION_GATED_CHANNEL_ACTIVITY	37	0.395628	1.12677	0.290676	0.53659	0.710329	1	5521	tags=51%, list=22%, signal=66%
GO_G_PROTEIN_COUPLED_RECEPTOR_ACTIVITY	404	0.317573	1.08568	0.293478	0.532424	0.718442	1	5276	tags=29%, list=21%, signal=36%
GO_TRANSFERASE_ACTIVITY_TRANSFERRING_ACYL_GROUPS	195	0.269434	1.10924	0.295585	0.529317	0.710051	1	4472	tags=25%, list=18%, signal=30%
GO_CARBOHYDRATE_BINDING	230	0.317392	1.1152	0.296429	0.52808	0.705577	1	5103	tags=28%, list=21%, signal=35%
GO_AMINO_ACID_TRANSMEMBRANE_TRANSPORTER_ACTIVITY	61	0.342922	1.10224	0.298872	0.524515	0.703061	1	5420	tags=36%, list=22%, signal=46%
GO_PEPTIDE_RECEPTOR_ACTIVITY	97	0.354441	1.10779	0.3	0.522879	0.706453	1	3798	tags=26%, list=15%, signal=30%
GO_PROTEIN_TRANSPORTER_ACTIVITY	94	0.225025	1.12188	0.300412	0.522283	0.71177	1	7072	tags=34%, list=29%, signal=47%
GO_ACETYLTRANSFERASE_ACTIVITY	74	0.267373	1.13833	0.30099	0.521448	0.741222	1	7162	tags=41%, list=29%, signal=57%
GO_LIPOPOLYSACCHARIDE_BINDING	16	0.496208	1.13014	0.30292	0.518672	0.717446	1	4688	tags=63%, list=19%, signal=77%
GO_ENDORIBONUCLEASE_ACTIVITY_PRODUCING_5_PHOSPHOMONOESTERS	25	0.344409	1.14554	0.304609	0.516257	0.748019	1	600	tags=12%, list=2%, signal=12%
GO_TRANSCRIPTION_FACTOR_ACTIVITY_RNA_POLYMERASE_II_CORE_PROMOTER_PROXIMAL_REGION_SEQUENCE_SPECIFIC_BINDING	272	0.272802	1.08141	0.304991	0.515713	0.716137	1	3357	tags=19%, list=14%, signal=22%
GO_TRANSLATION_REPRESSOR_ACTIVITY	17	0.414293	1.11882	0.305221	0.515386	0.715459	1	4851	tags=41%, list=20%, signal=51%
GO_TRANSFERASE_ACTIVITY_TRANSFERRING_NITROGENOUS_GROUPS	20	0.384649	1.11761	0.305343	0.515211	0.710797	1	7205	tags=50%, list=29%, signal=70%
GO_ATPASE_ACTIVITY_COUPLED_TO_MOVEMENT_OF_SUBSTANCES	110	0.276108	1.0984	0.306773	0.513183	0.706148	1	4358	tags=22%, list=18%, signal=26%
GO_SPECTRIN_BINDING	22	0.446062	1.1252	0.307116	0.512697	0.710797	1	1752	tags=23%, list=7%, signal=24%
GO_3_5_EXONUCLEASE_ACTIVITY	47	0.257945	1.13415	0.307692	0.511883	0.731489	1	9046	tags=51%, list=37%, signal=80%
GO_CCR_CHEMOKINE_RECEPTOR_BINDING	33	0.502007	1.16507	0.307836	0.511681	0.739438	1	6820	tags=45%, list=28%, signal=63%
GO_EXCITATORY_EXTRACELLULAR_LIGAND_GATED_ION_CHANNEL_ACTIVITY	36	0.452075	1.13103	0.309434	0.509432	0.723341	1	5666	tags=50%, list=23%, signal=65%
GO_MONOSACCHARIDE_BINDING	62	0.293413	1.14854	0.309524	0.509306	0.749351	1	7135	tags=31%, list=29%, signal=43%
GO_SERINE_TYPE_EXOPEPTIDASE_ACTIVITY	17	0.490232	1.17236	0.309615	0.509177	0.737634	1	6020	tags=47%, list=24%, signal=62%
GO_LIGASE_ACTIVITY_FORMING_CARBON_OXYGEN_BONDS	43	0.25565	1.12423	0.309623	0.509166	0.709246	1	10195	tags=51%, list=41%, signal=87%
GO_UBIQUITIN_LIKE_PROTEIN_CONJUGATING_ENZYME_BINDING	33	0.341638	1.14439	0.309665	0.509108	0.746479	1	10022	tags=58%, list=40%, signal=97%
GO_DEATH_RECEPTOR_BINDING	16	0.455657	1.13352	0.311245	0.506898	0.728968	1	5831	tags=31%, list=24%, signal=41%
GO_INTRACELLULAR_LIGAND_GATED_ION_CHANNEL_ACTIVITY	23	0.385417	1.09951	0.312618	0.504986	0.706608	1	6457	tags=48%, list=26%, signal=65%
GO_GTP_DEPENDENT_PROTEIN_BINDING	17	0.421245	1.17432	0.314815	0.501945	0.742245	1	10351	tags=65%, list=42%, signal=111%
GO_DOPAMINE_RECEPTOR_BINDING	17	0.41557	1.14115	0.31528	0.501303	0.746857	1	11281	tags=59%, list=46%, signal=108%
GO_HYDROLASE_ACTIVITY_HYDROLYZING_O_GLYCOSYL_COMPOUNDS	80	0.29181	1.09161	0.316505	0.49962	0.709727	1	5899	tags=33%, list=24%, signal=43%
GO_MANNOSYLTRANSFERASE_ACTIVITY	24	0.385488	1.152	0.316532	0.499582	0.753972	1	9537	tags=54%, list=38%, signal=88%
GO_HISTONE_METHYLTRANSFERASE_ACTIVITY_H3_K4_SPECIFIC_	18	0.399385	1.13303	0.319502	0.495526	0.72612	1	7609	tags=56%, list=31%, signal=80%
GO_NEUROTRANSMITTER_TRANSPORTER_ACTIVITY	17	0.493736	1.10615	0.322835	0.49102	0.707155	1	7336	tags=59%, list=30%, signal=84%
GO_CALCIUM_ACTIVATED_CATION_CHANNEL_ACTIVITY	24	0.395848	1.10482	0.325714	0.487163	0.707297	1	5521	tags=50%, list=22%, signal=64%
GO_BHLH_TRANSCRIPTION_FACTOR_BINDING	24	0.372381	1.0968	0.326679	0.485879	0.706651	1	833	tags=13%, list=3%, signal=13%
GO_TRANSCRIPTIONAL_ACTIVATOR_ACTIVITY_RNA_POLYMERASE_II_CORE_PROMOTER_PROXIMAL_REGION_SEQUENCE_SPECIFIC_BINDING	187	0.284575	1.06607	0.327172	0.485224	0.715176	1	3357	tags=19%, list=14%, signal=22%
GO_PROTEIN_PHOSPHATASE_2A_BINDING	27	0.35831	1.14676	0.331439	0.479596	0.749333	1	4118	tags=19%, list=17%, signal=22%
GO_SIGNALING_PATTERN_RECOGNITION_RECEPTOR_ACTIVITY	16	0.522932	1.17301	0.331481	0.479541	0.740836	1	5629	tags=44%, list=23%, signal=57%
GO_STEROID_HYDROXYLASE_ACTIVITY	22	0.452926	1.09306	0.333981	0.476279	0.709663	1	5393	tags=41%, list=22%, signal=52%
GO_ORGANIC_ANION_TRANSMEMBRANE_TRANSPORTER_ACTIVITY	140	0.285711	1.06862	0.334586	0.475492	0.718514	1	5704	tags=31%, list=23%, signal=41%
GO_CORECEPTOR_ACTIVITY	34	0.39913	1.12688	0.33652	0.472989	0.714147	1	3883	tags=26%, list=16%, signal=31%
GO_IRON_ION_BINDING	127	0.299753	1.07308	0.337037	0.472322	0.717276	1	7869	tags=45%, list=32%, signal=65%
GO_LYSINE_ACETYLATED_HISTONE_BINDING	16	0.379924	1.11749	0.337449	0.471792	0.70722	1	10080	tags=50%, list=41%, signal=84%
GO_GROWTH_FACTOR_BINDING	118	0.310286	1.07538	0.338798	0.470059	0.721456	1	1679	tags=14%, list=7%, signal=14%
GO_SOLUTE_PROTON_SYMPORTER_ACTIVITY	20	0.344467	1.11634	0.339844	0.468721	0.706617	1	8830	tags=45%, list=36%, signal=70%
GO_CARBOXYPEPTIDASE_ACTIVITY	32	0.385443	1.09678	0.340111	0.468379	0.703141	1	3812	tags=31%, list=15%, signal=37%
GO_ENDONUCLEASE_ACTIVITY_ACTIVE_WITH_EITHER_RIBO_OR_DEOXYRIBONUCLEIC_ACIDS_AND_PRODUCING_3_PHOSPHOMONOESTERS	15	0.408488	1.13038	0.341748	0.466295	0.720908	1	4289	tags=27%, list=17%, signal=32%
GO_VOLTAGE_GATED_SODIUM_CHANNEL_ACTIVITY	15	0.490786	1.1115	0.347505	0.459039	0.707624	1	3225	tags=33%, list=13%, signal=38%
GO_ALCOHOL_TRANSMEMBRANE_TRANSPORTER_ACTIVITY	18	0.43083	1.08433	0.349206	0.456918	0.718483	1	3545	tags=28%, list=14%, signal=32%
GO_CYCLIN_DEPENDENT_PROTEIN_KINASE_ACTIVITY	20	0.419596	1.0832	0.351955	0.453512	0.718141	1	5844	tags=45%, list=24%, signal=59%
GO_OXIDOREDUCTASE_ACTIVITY_OXIDIZING_METAL_IONS	15	0.461057	1.1147	0.355899	0.448673	0.703097	1	4890	tags=40%, list=20%, signal=50%
GO_HYDROLASE_ACTIVITY_ACTING_ON_CARBON_NITROGEN_BUT_NOT_PEPTIDE_BONDS	129	0.266059	1.05195	0.358071	0.446031	0.724701	1	4526	tags=22%, list=18%, signal=27%
GO_GATED_CHANNEL_ACTIVITY	240	0.318345	1.06474	0.359259	0.444592	0.712098	1	6457	tags=39%, list=26%, signal=52%
GO_ATPASE_ACTIVITY_COUPLED	292	0.215107	1.04645	0.361277	0.442159	0.722603	1	4966	tags=22%, list=20%, signal=27%
GO_OXYGEN_BINDING	39	0.411922	1.07681	0.362454	0.440748	0.721343	1	5655	tags=36%, list=23%, signal=46%
GO_TRANSFERASE_ACTIVITY_TRANSFERRING_SULFUR_CONTAINING_GROUPS	55	0.316696	1.04236	0.363817	0.439117	0.717405	1	2693	tags=18%, list=11%, signal=20%
GO_SULFURIC_ESTER_HYDROLASE_ACTIVITY	15	0.457477	1.13164	0.365079	0.437613	0.725948	1	3029	tags=27%, list=12%, signal=30%
GO_GLUCURONOSYLTRANSFERASE_ACTIVITY	22	0.425416	1.08841	0.366412	0.43603	0.714767	1	6624	tags=41%, list=27%, signal=56%
GO_ACTININ_BINDING	25	0.412744	1.0828	0.369439	0.432457	0.715638	1	6098	tags=44%, list=25%, signal=58%
GO_VIRUS_RECEPTOR_ACTIVITY	66	0.326461	1.05293	0.36965	0.43221	0.725425	1	3883	tags=26%, list=16%, signal=30%
GO_HORMONE_BINDING	51	0.319768	1.0459	0.375242	0.425689	0.721012	1	5574	tags=27%, list=22%, signal=35%
GO_PROTEIN_TYROSINE_SERINE_THREONINE_PHOSPHATASE_ACTIVITY	43	0.303972	1.07406	0.37525	0.42568	0.717982	1	7127	tags=42%, list=29%, signal=59%
GO_FERROUS_IRON_BINDING	21	0.326557	1.06876	0.377609	0.422958	0.721522	1	6433	tags=48%, list=26%, signal=64%
GO_ACETYLCHOLINE_RECEPTOR_ACTIVITY	16	0.471837	1.06805	0.378119	0.422371	0.716735	1	5666	tags=56%, list=23%, signal=73%
GO_SECONDARY_ACTIVE_TRANSMEMBRANE_TRANSPORTER_ACTIVITY	173	0.29101	1.0649	0.380952	0.419129	0.714905	1	4290	tags=23%, list=17%, signal=28%
GO_CALCIUM_CHANNEL_REGULATOR_ACTIVITY	33	0.353957	1.04715	0.381215	0.418829	0.723949	1	6706	tags=42%, list=27%, signal=58%
GO_ATPASE_ACTIVITY	391	0.229435	1.03676	0.381783	0.418183	0.719086	1	4966	tags=23%, list=20%, signal=28%
GO_TRANSLATION_REGULATOR_ACTIVITY	29	0.348928	1.06394	0.382937	0.416873	0.710889	1	4851	tags=34%, list=20%, signal=43%
GO_CYTOKINE_RECEPTOR_BINDING	213	0.319015	1.061	0.385475	0.414004	0.714893	1	5423	tags=29%, list=22%, signal=36%
GO_ALCOHOL_BINDING	81	0.267955	1.03224	0.385714	0.413734	0.718188	1	4860	tags=27%, list=20%, signal=34%
GO_KINASE_ACTIVATOR_ACTIVITY	53	0.284561	1.04877	0.386792	0.412522	0.723151	1	4828	tags=26%, list=19%, signal=33%
GO_PHOSPHOLIPASE_BINDING	18	0.399931	1.07114	0.388785	0.41029	0.718995	1	3673	tags=17%, list=15%, signal=20%
GO_NITRIC_OXIDE_SYNTHASE_BINDING	19	0.393423	1.05572	0.389662	0.409312	0.721847	1	7071	tags=32%, list=29%, signal=44%
GO_ATPASE_COUPLED_ION_TRANSMEMBRANE_TRANSPORTER_ACTIVITY	67	0.275306	1.03835	0.390099	0.408825	0.718032	1	4762	tags=22%, list=19%, signal=28%
GO_PHOSPHORIC_ESTER_HYDROLASE_ACTIVITY	327	0.214796	1.02111	0.390654	0.408208	0.710303	1	7175	tags=34%, list=29%, signal=47%
GO_WNT_PROTEIN_BINDING	29	0.380715	1.03984	0.390805	0.40804	0.720304	1	4777	tags=38%, list=19%, signal=47%
GO_OXIDOREDUCTASE_ACTIVITY_ACTING_ON_PAIRED_DONORS_WITH_INCORPORATION_OR_REDUCTION_OF_MOLECULAR_OXYGEN	117	0.278898	1.02768	0.391544	0.407219	0.717482	1	5849	tags=34%, list=24%, signal=45%
GO_ACID_AMINO_ACID_LIGASE_ACTIVITY	19	0.392245	1.07523	0.391919	0.406803	0.718344	1	11021	tags=68%, list=44%, signal=123%
GO_CYSTEINE_TYPE_ENDOPEPTIDASE_REGULATOR_ACTIVITY_INVOLVED_IN_APOPTOTIC_PROCESS	37	0.298034	1.0602	0.394444	0.404014	0.713644	1	3232	tags=16%, list=13%, signal=19%
GO_OXIDOREDUCTASE_ACTIVITY_ACTING_ON_A_HEME_GROUP_OF_DONORS	21	0.343932	1.06803	0.39499	0.403414	0.713511	1	10799	tags=62%, list=44%, signal=110%
GO_PROTEIN_SERINE_THREONINE_TYROSINE_KINASE_ACTIVITY	35	0.289458	1.02037	0.397004	0.401205	0.709286	1	5036	tags=26%, list=20%, signal=32%
GO_QUATERNARY_AMMONIUM_GROUP_BINDING	32	0.359028	1.04467	0.401487	0.396329	0.720659	1	5932	tags=41%, list=24%, signal=53%
GO_RRNA_BINDING	56	0.238466	1.03352	0.401575	0.396234	0.717905	1	9779	tags=46%, list=39%, signal=77%
GO_NEUROTRANSMITTER_BINDING	20	0.430978	1.0501	0.401923	0.395857	0.725878	1	6366	tags=55%, list=26%, signal=74%
GO_GLUTAMATE_RECEPTOR_BINDING	33	0.340174	1.03355	0.404339	0.393254	0.720779	1	2175	tags=15%, list=9%, signal=17%
GO_MONOOXYGENASE_ACTIVITY	69	0.314896	1.01583	0.404896	0.392656	0.703827	1	7721	tags=49%, list=31%, signal=71%
GO_ASPARTIC_TYPE_PEPTIDASE_ACTIVITY	22	0.347224	1.02933	0.405797	0.391691	0.716578	1	4831	tags=27%, list=19%, signal=34%
GO_TETRAPYRROLE_BINDING	110	0.300846	1.02238	0.405797	0.391691	0.712761	1	5393	tags=27%, list=22%, signal=35%
GO_NUCLEOTIDE_KINASE_ACTIVITY	22	0.350886	1.04272	0.406977	0.39043	0.719527	1	4341	tags=27%, list=18%, signal=33%
GO_HYALURONIC_ACID_BINDING	19	0.442486	1.04294	0.408163	0.389166	0.722181	1	1843	tags=21%, list=7%, signal=23%
GO_PEPTIDE_N_ACETYLTRANSFERASE_ACTIVITY	46	0.291225	1.03885	0.409639	0.387599	0.719698	1	6700	tags=41%, list=27%, signal=57%
GO_R_SMAD_BINDING	19	0.334906	1.01978	0.410058	0.387155	0.705237	1	2510	tags=16%, list=10%, signal=18%
GO_CALCIUM_DEPENDENT_PROTEIN_BINDING	55	0.316891	1.02956	0.413662	0.383354	0.718865	1	4905	tags=24%, list=20%, signal=29%
GO_RAB_GUANYL_NUCLEOTIDE_EXCHANGE_FACTOR_ACTIVITY	29	0.305827	1.05002	0.41517	0.381774	0.722887	1	4068	tags=28%, list=16%, signal=33%
GO_FIBROBLAST_GROWTH_FACTOR_BINDING	23	0.359166	1.02342	0.41954	0.377226	0.716235	1	555	tags=13%, list=2%, signal=13%
GO_PURINE_NTP_DEPENDENT_HELICASE_ACTIVITY	91	0.247269	1.02657	0.419679	0.377083	0.717329	1	5115	tags=26%, list=21%, signal=33%
GO_PROTEIN_TYROSINE_PHOSPHATASE_ACTIVITY	96	0.236855	1.00562	0.419729	0.377031	0.704253	1	7127	tags=34%, list=29%, signal=48%
GO_CHROMATIN_BINDING	379	0.21712	1.00458	0.42065	0.376079	0.704192	1	7609	tags=34%, list=31%, signal=48%
GO_LIPOPROTEIN_PARTICLE_RECEPTOR_BINDING	19	0.398532	1.02282	0.426901	0.369673	0.714668	1	4584	tags=32%, list=19%, signal=39%
GO_CYCLASE_ACTIVITY	19	0.399844	1.03436	0.42885	0.367695	0.721909	1	3039	tags=26%, list=12%, signal=30%
GO_OXIDOREDUCTASE_ACTIVITY_ACTING_ON_PAIRED_DONORS_WITH_INCORPORATION_OR_REDUCTION_OF_MOLECULAR_OXYGEN_2_OXOGLUTARATE_AS_ONE_DONOR_AND_INCORPORATION_OF_ONE_ATOM_EACH_OF_OXYGEN_INTO_BOTH_DONORS	35	0.298611	1.02553	0.433526	0.362985	0.716928	1	6433	tags=40%, list=26%, signal=54%
GO_RETINOIC_ACID_RECEPTOR_BINDING	29	0.309892	1.01265	0.433645	0.362866	0.703564	1	7732	tags=41%, list=31%, signal=60%
GO_TRANSFERASE_ACTIVITY_TRANSFERRING_GLYCOSYL_GROUPS	233	0.218905	1.00002	0.434286	0.362224	0.704298	1	6120	tags=26%, list=25%, signal=34%
GO_HYDROLASE_ACTIVITY_HYDROLYZING_N_GLYCOSYL_COMPOUNDS	21	0.324311	1.00573	0.436759	0.359758	0.706633	1	8308	tags=52%, list=34%, signal=79%
GO_DEATH_RECEPTOR_ACTIVITY	24	0.41147	1.02982	0.43797	0.358556	0.721121	1	4321	tags=33%, list=17%, signal=40%
GO_RETINOID_X_RECEPTOR_BINDING	16	0.40729	1.01881	0.440613	0.355943	0.702138	1	7152	tags=50%, list=29%, signal=70%
GO_POLYSACCHARIDE_BINDING	15	0.430688	1.00842	0.44123	0.355335	0.705718	1	2440	tags=33%, list=10%, signal=37%
GO_CARBON_CARBON_LYASE_ACTIVITY	44	0.273969	1.01678	0.441634	0.354937	0.704301	1	9177	tags=50%, list=37%, signal=79%
GO_PROTEIN_SERINE_THREONINE_KINASE_INHIBITOR_ACTIVITY	29	0.288397	1.02003	0.443623	0.352986	0.707321	1	3786	tags=17%, list=15%, signal=20%
GO_OXIDOREDUCTASE_ACTIVITY_ACTING_ON_PAIRED_DONORS_WITH_INCORPORATION_OR_REDUCTION_OF_MOLECULAR_OXYGEN_NAD_P_H_AS_ONE_DONOR_AND_INCORPORATION_OF_ONE_ATOM_OF_OXYGEN	26	0.364289	1.01386	0.443831	0.352783	0.703275	1	7721	tags=62%, list=31%, signal=89%
GO_SH2_DOMAIN_BINDING	28	0.32117	1.00826	0.444444	0.352183	0.703555	1	2024	tags=14%, list=8%, signal=16%
GO_ISOPRENOID_BINDING	30	0.384566	1.01106	0.445423	0.351228	0.702083	1	5655	tags=37%, list=23%, signal=47%
GO_POTASSIUM_CHANNEL_ACTIVITY	92	0.309472	0.997901	0.447898	0.348821	0.703971	1	5065	tags=33%, list=20%, signal=41%
GO_HYDRO_LYASE_ACTIVITY	44	0.251851	1.00446	0.448405	0.348329	0.701881	1	10866	tags=68%, list=44%, signal=121%
GO_ACETYLCHOLINE_BINDING	15	0.452938	1.01962	0.450467	0.346337	0.70295	1	5666	tags=53%, list=23%, signal=69%
GO_ACETYLGALACTOSAMINYLTRANSFERASE_ACTIVITY	27	0.361461	1.0115	0.453333	0.343582	0.703739	1	5943	tags=48%, list=24%, signal=63%
GO_TRANSFERASE_ACTIVITY_TRANSFERRING_ACYL_GROUPS_OTHER_THAN_AMINO_ACYL_GROUPS	161	0.234756	0.9857	0.453465	0.343456	0.715569	1	4472	tags=24%, list=18%, signal=29%
GO_MANNOSE_BINDING	16	0.416986	1.02344	0.454887	0.342096	0.719002	1	7135	tags=44%, list=29%, signal=61%
GO_ADP_BINDING	30	0.290521	1.01458	0.454902	0.342082	0.704189	1	290	tags=7%, list=1%, signal=7%
GO_COPPER_ION_BINDING	46	0.307075	1.00244	0.457944	0.339188	0.701368	1	1458	tags=13%, list=6%, signal=14%
GO_RNA_HELICASE_ACTIVITY	63	0.236915	0.993275	0.460474	0.336795	0.708964	1	1533	tags=11%, list=6%, signal=12%
GO_GUANYL_NUCLEOTIDE_EXCHANGE_FACTOR_ACTIVITY	265	0.253295	1.00365	0.461538	0.335792	0.701314	1	6391	tags=30%, list=26%, signal=40%
GO_LIGASE_ACTIVITY	374	0.193183	0.982457	0.463415	0.33403	0.717659	1	5506	tags=23%, list=22%, signal=29%
GO_TRANSCRIPTIONAL_ACTIVATOR_ACTIVITY_RNA_POLYMERASE_II_TRANSCRIPTION_REGULATORY_REGION_SEQUENCE_SPECIFIC_BINDING	257	0.251637	0.992456	0.464991	0.332555	0.708286	1	3357	tags=18%, list=14%, signal=21%
GO_TRANSFORMING_GROWTH_FACTOR_BETA_BINDING	16	0.404968	1.02118	0.465251	0.332313	0.712906	1	6443	tags=31%, list=26%, signal=42%
GO_ENHANCER_BINDING	79	0.264378	0.986031	0.468813	0.329	0.717433	1	1917	tags=13%, list=8%, signal=14%
GO_CARBOHYDRATE_TRANSPORTER_ACTIVITY	35	0.318467	0.979524	0.473588	0.324599	0.721736	1	1194	tags=14%, list=5%, signal=15%
GO_CORE_PROMOTER_SEQUENCE_SPECIFIC_DNA_BINDING	91	0.257786	0.963194	0.481696	0.317227	0.728415	1	7108	tags=37%, list=29%, signal=52%
GO_CALCIUM_DEPENDENT_CYSTEINE_TYPE_ENDOPEPTIDASE_ACTIVITY	19	0.390448	0.998011	0.481928	0.317018	0.70619	1	6864	tags=37%, list=28%, signal=51%
GO_ORGANIC_HYDROXY_COMPOUND_TRANSMEMBRANE_TRANSPORTER_ACTIVITY	47	0.328823	0.988419	0.484496	0.31471	0.714825	1	5095	tags=28%, list=21%, signal=35%
GO_ANION_TRANSMEMBRANE_TRANSPORTER_ACTIVITY	217	0.250593	0.973469	0.487037	0.312438	0.730093	1	5135	tags=26%, list=21%, signal=33%
GO_ISOMERASE_ACTIVITY	137	0.225622	0.975605	0.488	0.31158	0.727904	1	8740	tags=48%, list=35%, signal=74%
GO_NUCLEOSIDE_TRIPHOSPHATASE_REGULATOR_ACTIVITY	295	0.209349	0.964472	0.488048	0.311538	0.732929	1	7909	tags=34%, list=32%, signal=50%
GO_VOLTAGE_GATED_CALCIUM_CHANNEL_ACTIVITY	30	0.350714	0.969751	0.488889	0.31079	0.730746	1	6443	tags=43%, list=26%, signal=58%
GO_KINASE_REGULATOR_ACTIVITY	163	0.205194	0.973173	0.489011	0.310681	0.728264	1	4175	tags=15%, list=17%, signal=18%
GO_ACYLGLYCEROL_O_ACYLTRANSFERASE_ACTIVITY	25	0.330558	0.982627	0.489022	0.310672	0.719829	1	4155	tags=24%, list=17%, signal=29%
GO_TRANSFERASE_ACTIVITY_TRANSFERRING_HEXOSYL_GROUPS	164	0.225775	0.960575	0.493384	0.306815	0.73188	1	3751	tags=18%, list=15%, signal=21%
GO_MHC_PROTEIN_COMPLEX_BINDING	19	0.415223	0.994926	0.497217	0.303454	0.707866	1	1801	tags=16%, list=7%, signal=17%
GO_COMPLEMENT_BINDING	18	0.389519	0.958465	0.507993	0.294142	0.729334	1	5630	tags=33%, list=23%, signal=43%
GO_ACID_THIOL_LIGASE_ACTIVITY	16	0.329442	0.957342	0.509317	0.293012	0.724615	1	2482	tags=19%, list=10%, signal=21%
GO_N_ACYLTRANSFERASE_ACTIVITY	68	0.249753	0.967266	0.510891	0.291672	0.731596	1	7230	tags=41%, list=29%, signal=58%
GO_CHEMOKINE_ACTIVITY	44	0.39136	0.959311	0.511194	0.291414	0.729743	1	5402	tags=32%, list=22%, signal=41%
GO_CYSTEINE_TYPE_ENDOPEPTIDASE_ACTIVITY	81	0.255455	0.963646	0.512	0.29073	0.732367	1	1297	tags=11%, list=5%, signal=12%
GO_DEAMINASE_ACTIVITY	28	0.34121	0.964795	0.513208	0.289707	0.734688	1	9535	tags=64%, list=38%, signal=104%
GO_ANDROGEN_RECEPTOR_BINDING	36	0.237562	0.944617	0.517176	0.286362	0.734841	1	6789	tags=33%, list=27%, signal=46%
GO_NARROW_PORE_CHANNEL_ACTIVITY	16	0.364213	0.95436	0.5197	0.284247	0.726253	1	3556	tags=25%, list=14%, signal=29%
GO_STEROL_BINDING	37	0.277226	0.968508	0.519849	0.284123	0.731315	1	4637	tags=24%, list=19%, signal=30%
GO_ALPHA_ACTININ_BINDING	18	0.398034	0.960314	0.519924	0.28406	0.73011	1	6098	tags=44%, list=25%, signal=59%
GO_ORGANIC_ACID_TRANSMEMBRANE_TRANSPORTER_ACTIVITY	112	0.273367	0.97001	0.521318	0.282897	0.732588	1	5135	tags=29%, list=21%, signal=36%
GO_UBIQUITIN_LIKE_PROTEIN_BINDING	111	0.190568	0.954867	0.523346	0.281211	0.727452	1	1524	tags=8%, list=6%, signal=9%
GO_HISTONE_KINASE_ACTIVITY	16	0.381833	0.947486	0.524528	0.280231	0.731316	1	2824	tags=31%, list=11%, signal=35%
GO_CARBOXY_LYASE_ACTIVITY	30	0.279322	0.944311	0.52549	0.279435	0.733192	1	9054	tags=53%, list=37%, signal=84%
GO_EXTRACELLULAR_LIGAND_GATED_ION_CHANNEL_ACTIVITY	43	0.368621	0.958046	0.529301	0.276298	0.725433	1	6366	tags=47%, list=26%, signal=62%
GO_METAL_CLUSTER_BINDING	60	0.224986	0.943643	0.532258	0.273878	0.732401	1	3728	tags=25%, list=15%, signal=29%
GO_PROTEASE_BINDING	95	0.281904	0.950317	0.533835	0.272593	0.729808	1	3164	tags=16%, list=13%, signal=18%
GO_NUCLEOCYTOPLASMIC_TRANSPORTER_ACTIVITY	23	0.27608	0.932191	0.53507	0.271589	0.740151	1	10986	tags=65%, list=44%, signal=117%
GO_BETA_CATENIN_BINDING	78	0.265459	0.927204	0.535156	0.271519	0.748579	1	4735	tags=23%, list=19%, signal=28%
GO_HISTONE_BINDING	151	0.223204	0.934773	0.539216	0.268237	0.739272	1	7108	tags=38%, list=29%, signal=54%
GO_PHOSPHOLIPID_BINDING	319	0.206743	0.934722	0.54023	0.267421	0.737077	1	4795	tags=19%, list=19%, signal=23%
GO_LIGAND_GATED_CHANNEL_ACTIVITY	98	0.31312	0.963215	0.541509	0.266394	0.73081	1	6457	tags=42%, list=26%, signal=56%
GO_VOLTAGE_GATED_CATION_CHANNEL_ACTIVITY	97	0.303579	0.95314	0.542962	0.265231	0.726424	1	6443	tags=39%, list=26%, signal=53%
GO_RAB_GTPASE_BINDING	109	0.224886	0.913975	0.544898	0.263685	0.767009	1	10868	tags=55%, list=44%, signal=98%
GO_PHOSPHOTRANSFERASE_ACTIVITY_PHOSPHATE_GROUP_AS_ACCEPTOR	33	0.268864	0.940587	0.54845	0.260863	0.734102	1	4341	tags=21%, list=18%, signal=26%
GO_VOLTAGE_GATED_ION_CHANNEL_ACTIVITY	144	0.287762	0.958397	0.548561	0.260775	0.727067	1	6098	tags=33%, list=25%, signal=43%
GO_HYDROLASE_ACTIVITY_ACTING_ON_CARBON_NITROGEN_BUT_NOT_PEPTIDE_BONDS_IN_CYCLIC_AMIDINES	30	0.329138	0.93581	0.554307	0.25625	0.73939	1	5618	tags=37%, list=23%, signal=47%
GO_CHEMOKINE_RECEPTOR_BINDING	53	0.360671	0.922041	0.554717	0.255929	0.756949	1	5402	tags=28%, list=22%, signal=36%
GO_2_IRON_2_SULFUR_CLUSTER_BINDING	21	0.300515	0.888379	0.55754	0.253724	0.785934	1	10186	tags=76%, list=41%, signal=129%
GO_VOLTAGE_GATED_POTASSIUM_CHANNEL_ACTIVITY	65	0.310973	0.948885	0.560579	0.251363	0.730638	1	4733	tags=32%, list=19%, signal=40%
GO_CYTOKINE_RECEPTOR_ACTIVITY	78	0.330464	0.914202	0.567925	0.245709	0.771222	1	2996	tags=22%, list=12%, signal=25%
GO_ACTIN_MONOMER_BINDING	24	0.30234	0.900594	0.575318	0.240092	0.776919	1	7721	tags=33%, list=31%, signal=48%
GO_PROTEIN_HETERODIMERIZATION_ACTIVITY	377	0.214748	0.940592	0.575439	0.240001	0.736417	1	6458	tags=29%, list=26%, signal=39%
GO_STRUCTURAL_CONSTITUENT_OF_RIBOSOME	198	0.150493	0.903966	0.57722	0.238659	0.781358	1	11149	tags=48%, list=45%, signal=87%
GO_IONOTROPIC_GLUTAMATE_RECEPTOR_BINDING	20	0.308222	0.886751	0.579681	0.236811	0.782314	1	1309	tags=10%, list=5%, signal=11%
GO_DIOXYGENASE_ACTIVITY	68	0.250826	0.939594	0.586074	0.232048	0.733847	1	6684	tags=40%, list=27%, signal=54%
GO_MAP_KINASE_KINASE_KINASE_ACTIVITY	21	0.332058	0.885417	0.588235	0.230449	0.778339	1	9841	tags=48%, list=40%, signal=79%
GO_PHOSPHATE_TRANSMEMBRANE_TRANSPORTER_ACTIVITY	27	0.240054	0.882652	0.589354	0.229624	0.779584	1	8986	tags=52%, list=36%, signal=81%
GO_COLLAGEN_BINDING	61	0.279392	0.894535	0.593284	0.226738	0.782367	1	5300	tags=26%, list=21%, signal=33%
GO_CALMODULIN_BINDING	156	0.249167	0.914029	0.593985	0.226225	0.769206	1	5232	tags=22%, list=21%, signal=28%
GO_GLYCOPROTEIN_BINDING	90	0.220356	0.903359	0.594961	0.225511	0.777824	1	3823	tags=16%, list=15%, signal=18%
GO_MOTOR_ACTIVITY	117	0.285185	0.898439	0.596558	0.224347	0.778807	1	3252	tags=17%, list=13%, signal=20%
GO_PROTEIN_PHOSPHATASE_BINDING	110	0.20486	0.873796	0.597107	0.223948	0.788581	1	6681	tags=25%, list=27%, signal=35%
GO_EXONUCLEASE_ACTIVITY	74	0.198578	0.900981	0.598499	0.222937	0.77847	1	9046	tags=46%, list=37%, signal=72%
GO_OXIDOREDUCTASE_ACTIVITY_ACTING_ON_THE_CH_OH_GROUP_OF_DONORS_NAD_OR_NADP_AS_ACCEPTOR	97	0.219077	0.891677	0.599214	0.222418	0.786207	1	8841	tags=41%, list=36%, signal=64%
GO_MICROFILAMENT_MOTOR_ACTIVITY	17	0.346732	0.902648	0.602637	0.219945	0.777213	1	1771	tags=18%, list=7%, signal=19%
GO_CYTOKINE_ACTIVITY	160	0.293255	0.888036	0.602968	0.219705	0.784367	1	5553	tags=29%, list=22%, signal=37%
GO_SH3_DOMAIN_BINDING	106	0.227267	0.895345	0.607646	0.216349	0.783	1	1131	tags=8%, list=5%, signal=8%
GO_MONOCARBOXYLIC_ACID_TRANSMEMBRANE_TRANSPORTER_ACTIVITY	36	0.28068	0.907603	0.607767	0.216263	0.775653	1	5658	tags=33%, list=23%, signal=43%
GO_PHOSPHATIDYLSERINE_BINDING	30	0.282302	0.903921	0.612245	0.213075	0.779105	1	5589	tags=33%, list=23%, signal=43%
GO_ALDEHYDE_DEHYDROGENASE_NAD_ACTIVITY	19	0.337432	0.889918	0.61523	0.210962	0.787345	1	7582	tags=32%, list=31%, signal=45%
GO_INTRAMOLECULAR_OXIDOREDUCTASE_ACTIVITY	44	0.249972	0.87139	0.617188	0.209583	0.789185	1	8510	tags=55%, list=34%, signal=83%
GO_EXTRACELLULAR_MATRIX_STRUCTURAL_CONSTITUENT	63	0.303032	0.886919	0.618081	0.208955	0.784351	1	2978	tags=21%, list=12%, signal=23%
GO_ACTIVATING_TRANSCRIPTION_FACTOR_BINDING	50	0.237892	0.883136	0.623574	0.205112	0.780746	1	4982	tags=26%, list=20%, signal=32%
GO_MONOCARBOXYLIC_ACID_BINDING	53	0.285481	0.886417	0.625232	0.203959	0.780784	1	5932	tags=25%, list=24%, signal=32%
GO_TRANSCRIPTION_COACTIVATOR_ACTIVITY	269	0.174097	0.881548	0.632296	0.19908	0.777343	1	7323	tags=29%, list=30%, signal=40%
GO_ELECTRON_CARRIER_ACTIVITY	102	0.193634	0.859522	0.63327	0.198411	0.802096	1	10337	tags=50%, list=42%, signal=85%
GO_1_PHOSPHATIDYLINOSITOL_BINDING	18	0.360012	0.885768	0.636194	0.19641	0.779886	1	1146	tags=17%, list=5%, signal=17%
GO_RHO_GUANYL_NUCLEOTIDE_EXCHANGE_FACTOR_ACTIVITY	66	0.294486	0.879197	0.642436	0.19217	0.780015	1	5926	tags=27%, list=24%, signal=36%
GO_PHOSPHOLIPID_TRANSPORTER_ACTIVITY	43	0.264751	0.910506	0.642994	0.191793	0.771959	1	7199	tags=42%, list=29%, signal=59%
GO_CATION_TRANSPORTING_ATPASE_ACTIVITY	55	0.231836	0.866291	0.644491	0.190783	0.792949	1	4762	tags=18%, list=19%, signal=22%
GO_METHYLATED_HISTONE_BINDING	45	0.221698	0.857915	0.649378	0.187503	0.802947	1	7373	tags=40%, list=30%, signal=57%
GO_ATP_DEPENDENT_MICROTUBULE_MOTOR_ACTIVITY	15	0.361407	0.873096	0.653772	0.184574	0.787805	1	1248	tags=20%, list=5%, signal=21%
GO_PHOSPHATIDYLINOSITOL_3_KINASE_ACTIVITY	61	0.271285	0.881782	0.654135	0.184332	0.779086	1	3883	tags=23%, list=16%, signal=27%
GO_LAMIN_BINDING	15	0.324643	0.834794	0.655446	0.183463	0.824364	1	8591	tags=47%, list=35%, signal=71%
GO_OXIDOREDUCTASE_ACTIVITY_ACTING_ON_PAIRED_DONORS_WITH_INCORPORATION_OR_REDUCTION_OF_MOLECULAR_OXYGEN_REDUCED_FLAVIN_OR_FLAVOPROTEIN_AS_ONE_DONOR_AND_INCORPORATION_OF_ONE_ATOM_OF_OXYGEN	21	0.367523	0.865746	0.658	0.181774	0.791862	1	1485	tags=19%, list=6%, signal=20%
GO_STEROID_BINDING	73	0.239132	0.888674	0.662083	0.179088	0.787615	1	4637	tags=25%, list=19%, signal=30%
GO_SERINE_TYPE_ENDOPEPTIDASE_INHIBITOR_ACTIVITY	74	0.304815	0.866681	0.664165	0.177724	0.794439	1	3858	tags=22%, list=16%, signal=26%
GO_POLYUBIQUITIN_BINDING	38	0.228955	0.810405	0.666038	0.176501	0.860252	1	4876	tags=18%, list=20%, signal=23%
GO_OXIDOREDUCTASE_ACTIVITY_ACTING_ON_CH_OH_GROUP_OF_DONORS	116	0.207579	0.842726	0.67767	0.168982	0.817773	1	6359	tags=28%, list=26%, signal=37%
GO_HYDROLASE_ACTIVITY_ACTING_ON_CARBON_NITROGEN_BUT_NOT_PEPTIDE_BONDS_IN_LINEAR_AMIDES	77	0.213153	0.871127	0.683168	0.165472	0.787399	1	3903	tags=18%, list=16%, signal=22%
GO_ATPASE_BINDING	71	0.22257	0.832098	0.684825	0.16442	0.827283	1	1812	tags=10%, list=7%, signal=11%
GO_UBIQUITIN_LIKE_PROTEIN_TRANSFERASE_ACTIVITY	376	0.174416	0.856448	0.684959	0.164335	0.803728	1	7737	tags=33%, list=31%, signal=47%
GO_CELL_ADHESION_MOLECULE_BINDING	171	0.238509	0.853318	0.68609	0.163619	0.807729	1	3530	tags=17%, list=14%, signal=20%
GO_CYSTEINE_TYPE_PEPTIDASE_ACTIVITY	153	0.208431	0.840223	0.700405	0.154651	0.818236	1	4663	tags=20%, list=19%, signal=24%
GO_METHYL_CPG_BINDING	16	0.269796	0.785742	0.704415	0.152172	0.880033	1	6094	tags=25%, list=25%, signal=33%
GO_ACETYLGLUCOSAMINYLTRANSFERASE_ACTIVITY	42	0.214582	0.841125	0.704591	0.152063	0.818713	1	1755	tags=10%, list=7%, signal=10%
GO_LOW_DENSITY_LIPOPROTEIN_PARTICLE_BINDING	15	0.334002	0.803884	0.715385	0.14546	0.861238	1	5082	tags=20%, list=21%, signal=25%
GO_CYTOKINE_BINDING	83	0.264196	0.804531	0.717803	0.143995	0.862266	1	5372	tags=25%, list=22%, signal=32%
GO_MITOGEN_ACTIVATED_PROTEIN_KINASE_KINASE_KINASE_BINDING	17	0.289101	0.748251	0.720588	0.142313	0.898718	1	6765	tags=24%, list=27%, signal=32%
GO_LOW_DENSITY_LIPOPROTEIN_PARTICLE_RECEPTOR_BINDING	16	0.31098	0.810723	0.725	0.139662	0.861893	1	1129	tags=13%, list=5%, signal=13%
GO_SULFOTRANSFERASE_ACTIVITY	41	0.266353	0.846818	0.725338	0.139459	0.813991	1	2693	tags=15%, list=11%, signal=16%
GO_RNA_POLYMERASE_II_TRANSCRIPTION_FACTOR_BINDING	93	0.20245	0.804687	0.726378	0.138837	0.864231	1	3288	tags=14%, list=13%, signal=16%
GO_UDP_GLYCOSYLTRANSFERASE_ACTIVITY	107	0.21456	0.85084	0.726776	0.138599	0.808179	1	3748	tags=19%, list=15%, signal=22%
GO_RAS_GUANYL_NUCLEOTIDE_EXCHANGE_FACTOR_ACTIVITY	198	0.226919	0.844092	0.732177	0.135384	0.817179	1	6087	tags=27%, list=25%, signal=35%
GO_ACTIN_BINDING	348	0.194746	0.852352	0.732394	0.135255	0.807151	1	7017	tags=28%, list=28%, signal=38%
GO_NEUROPEPTIDE_RECEPTOR_ACTIVITY	25	0.334322	0.835852	0.73694	0.132568	0.824499	1	6550	tags=44%, list=26%, signal=60%
GO_TRANSFERASE_ACTIVITY_TRANSFERRING_ALKYL_OR_ARYL_OTHER_THAN_METHYL_GROUPS	61	0.193874	0.766833	0.739563	0.131025	0.893914	1	3898	tags=16%, list=16%, signal=19%
GO_TBP_CLASS_PROTEIN_BINDING	20	0.218307	0.732526	0.740506	0.130471	0.912215	1	1666	tags=10%, list=7%, signal=11%
GO_SOLUTE_CATION_ANTIPORTER_ACTIVITY	24	0.264346	0.822672	0.741177	0.130078	0.841096	1	6175	tags=38%, list=25%, signal=50%
GO_COFACTOR_TRANSPORTER_ACTIVITY	21	0.252864	0.804817	0.74359	0.128667	0.866255	1	4468	tags=29%, list=18%, signal=35%
GO_K63_LINKED_POLYUBIQUITIN_BINDING	16	0.27595	0.750103	0.753788	0.122751	0.898331	1	1340	tags=13%, list=5%, signal=13%
GO_SYNTAXIN_1_BINDING	17	0.30373	0.784228	0.756007	0.121474	0.878184	1	9931	tags=53%, list=40%, signal=88%
GO_WNT_ACTIVATED_RECEPTOR_ACTIVITY	22	0.310454	0.787487	0.757874	0.120403	0.879316	1	4777	tags=41%, list=19%, signal=51%
GO_PEPTIDASE_ACTIVATOR_ACTIVITY	37	0.213811	0.717994	0.760456	0.118926	0.920389	1	9674	tags=38%, list=39%, signal=62%
GO_CAMP_BINDING	17	0.312336	0.791087	0.76386	0.116986	0.87527	1	1967	tags=24%, list=8%, signal=26%
GO_WIDE_PORE_CHANNEL_ACTIVITY	18	0.292107	0.743903	0.765625	0.115984	0.900487	1	4763	tags=28%, list=19%, signal=34%
GO_SNARE_BINDING	108	0.185241	0.798306	0.780037	0.107885	0.86903	1	9065	tags=38%, list=37%, signal=60%
GO_CARBOXYLIC_ESTER_HYDROLASE_ACTIVITY	109	0.214885	0.829921	0.782364	0.106591	0.829099	1	5026	tags=24%, list=20%, signal=30%
GO_CADHERIN_BINDING	25	0.256172	0.752036	0.783203	0.106126	0.899909	1	702	tags=8%, list=3%, signal=8%
GO_PROTEIN_KINASE_A_BINDING	35	0.258946	0.785458	0.787276	0.103873	0.878299	1	2624	tags=17%, list=11%, signal=19%
GO_KINASE_INHIBITOR_ACTIVITY	77	0.199683	0.80651	0.792279	0.101122	0.86536	1	4175	tags=14%, list=17%, signal=17%
GO_14_3_3_PROTEIN_BINDING	17	0.260926	0.693534	0.793033	0.100709	0.934588	1	6233	tags=29%, list=25%, signal=39%
GO_SYNTAXIN_BINDING	77	0.204733	0.770983	0.795247	0.0994981	0.89164	1	10341	tags=45%, list=42%, signal=78%
GO_RETINOL_DEHYDROGENASE_ACTIVITY	15	0.29875	0.758704	0.802395	0.0956117	0.902839	1	1721	tags=13%, list=7%, signal=14%
GO_TRANSLATION_ELONGATION_FACTOR_ACTIVITY	19	0.261577	0.755717	0.802419	0.0955986	0.898604	1	2917	tags=16%, list=12%, signal=18%
GO_TRANSCRIPTIONAL_REPRESSOR_ACTIVITY_RNA_POLYMERASE_II_TRANSCRIPTION_FACTOR_BINDING	69	0.200022	0.793513	0.803738	0.0948853	0.87541	1	7023	tags=30%, list=28%, signal=42%
GO_NAD_DEPENDENT_PROTEIN_DEACETYLASE_ACTIVITY	17	0.277305	0.72074	0.812095	0.0903931	0.919124	1	3850	tags=29%, list=16%, signal=35%
GO_UBIQUITIN_LIKE_PROTEIN_LIGASE_BINDING	247	0.148047	0.792081	0.813253	0.0897743	0.875877	1	7562	tags=29%, list=31%, signal=41%
GO_SULFUR_COMPOUND_TRANSMEMBRANE_TRANSPORTER_ACTIVITY	21	0.292333	0.756191	0.818854	0.0867935	0.900064	1	6448	tags=38%, list=26%, signal=51%
GO_HEPARAN_SULFATE_PROTEOGLYCAN_BINDING	17	0.290704	0.733688	0.821918	0.0851716	0.912715	1	3819	tags=24%, list=15%, signal=28%
GO_G_PROTEIN_BETA_GAMMA_SUBUNIT_COMPLEX_BINDING	20	0.254347	0.730739	0.823864	0.0841447	0.910286	1	4045	tags=20%, list=16%, signal=24%
GO_PHOSPHATIDYLINOSITOL_3_5_BISPHOSPHATE_BINDING	18	0.23368	0.693582	0.829569	0.0811476	0.936731	1	77	tags=6%, list=0%, signal=6%
GO_INORGANIC_ANION_TRANSMEMBRANE_TRANSPORTER_ACTIVITY	85	0.232597	0.774573	0.836502	0.0775331	0.890147	1	5071	tags=25%, list=20%, signal=31%
GO_MICROTUBULE_MOTOR_ACTIVITY	71	0.259392	0.709985	0.837891	0.0768127	0.921885	1	2683	tags=15%, list=11%, signal=17%
GO_RECEPTOR_SIGNALING_PROTEIN_SERINE_THREONINE_KINASE_ACTIVITY	88	0.18453	0.751849	0.838115	0.0766965	0.897943	1	4217	tags=16%, list=17%, signal=19%
GO_CLATHRIN_BINDING	54	0.244032	0.758089	0.840445	0.0754905	0.901532	1	7017	tags=33%, list=28%, signal=46%
GO_ACTIN_FILAMENT_BINDING	109	0.200816	0.753998	0.84413	0.0735909	0.899175	1	7174	tags=29%, list=29%, signal=41%
GO_L_ASCORBIC_ACID_BINDING	18	0.215794	0.70259	0.847358	0.071933	0.928281	1	6996	tags=33%, list=28%, signal=46%
GO_STEROID_HORMONE_RECEPTOR_BINDING	74	0.176141	0.731925	0.85316	0.0689696	0.910922	1	7865	tags=35%, list=32%, signal=51%
GO_PROTEIN_C_TERMINUS_BINDING	174	0.162912	0.759856	0.854871	0.0680995	0.903113	1	3534	tags=13%, list=14%, signal=15%
GO_CHROMATIN_DNA_BINDING	69	0.185953	0.717276	0.858716	0.0661506	0.919078	1	3288	tags=12%, list=13%, signal=13%
GO_MICROTUBULE_BINDING	179	0.197846	0.769256	0.863281	0.0638477	0.892145	1	5659	tags=23%, list=23%, signal=30%
GO_QUINONE_BINDING	16	0.220504	0.681335	0.869141	0.06091	0.943602	1	2104	tags=13%, list=8%, signal=14%
GO_SIGNAL_SEQUENCE_BINDING	37	0.175338	0.645681	0.87251	0.0592296	0.961233	1	11712	tags=65%, list=47%, signal=123%
GO_INWARD_RECTIFIER_POTASSIUM_CHANNEL_ACTIVITY	16	0.286633	0.711579	0.872958	0.0590065	0.92196	1	4668	tags=38%, list=19%, signal=46%
GO_DEMETHYLASE_ACTIVITY	23	0.260004	0.729069	0.874755	0.0581134	0.910308	1	6684	tags=43%, list=27%, signal=59%
GO_CATION_CATION_ANTIPORTER_ACTIVITY	20	0.253787	0.756276	0.878505	0.0562559	0.902185	1	4063	tags=25%, list=16%, signal=30%
GO_AMMONIUM_TRANSMEMBRANE_TRANSPORTER_ACTIVITY	19	0.28129	0.715816	0.879921	0.0555562	0.918883	1	3545	tags=26%, list=14%, signal=31%
GO_ANION_CHANNEL_ACTIVITY	62	0.240494	0.782759	0.885036	0.0530388	0.878421	1	2950	tags=18%, list=12%, signal=20%
GO_OXIDOREDUCTASE_ACTIVITY_ACTING_ON_THE_ALDEHYDE_OR_OXO_GROUP_OF_DONORS_NAD_OR_NADP_AS_ACCEPTOR	34	0.208904	0.671507	0.886719	0.0522141	0.946583	1	1319	tags=9%, list=5%, signal=9%
GO_EXTRACELLULAR_MATRIX_BINDING	46	0.217097	0.681582	0.889286	0.0509587	0.945568	1	5300	tags=24%, list=21%, signal=30%
GO_TRANSMEMBRANE_RECEPTOR_PROTEIN_PHOSPHATASE_ACTIVITY	17	0.230703	0.674666	0.891386	0.0499343	0.945786	1	555	tags=6%, list=2%, signal=6%
GO_VITAMIN_D_RECEPTOR_BINDING	16	0.202505	0.646745	0.896617	0.0473933	0.962568	1	968	tags=6%, list=4%, signal=6%
GO_GLUTATHIONE_TRANSFERASE_ACTIVITY	34	0.213498	0.639196	0.897087	0.0471652	0.963953	1	1043	tags=9%, list=4%, signal=9%
GO_CYCLIC_NUCLEOTIDE_BINDING	27	0.256526	0.747585	0.902486	0.0445597	0.897456	1	1967	tags=19%, list=8%, signal=20%
GO_LIGAND_DEPENDENT_NUCLEAR_RECEPTOR_TRANSCRIPTION_COACTIVATOR_ACTIVITY	48	0.155607	0.617968	0.911937	0.040035	0.974141	1	6498	tags=21%, list=26%, signal=28%
GO_PROTEIN_SERINE_THREONINE_KINASE_ACTIVITY	397	0.168939	0.774415	0.914019	0.0390449	0.888128	1	5349	tags=20%, list=22%, signal=25%
GO_PROTEIN_TYROSINE_KINASE_BINDING	52	0.191309	0.662766	0.919075	0.036649	0.952916	1	5286	tags=23%, list=21%, signal=29%
GO_WW_DOMAIN_BINDING	27	0.152778	0.574245	0.923379	0.0346199	0.983017	1	11539	tags=44%, list=47%, signal=83%
GO_INTRAMOLECULAR_OXIDOREDUCTASE_ACTIVITY_TRANSPOSING_S_S_BONDS	19	0.198804	0.548452	0.926499	0.033155	0.987945	1	8505	tags=42%, list=34%, signal=64%
GO_PHOSPHATIDYLINOSITOL_3_PHOSPHATE_BINDING	31	0.200966	0.616187	0.92887	0.0320449	0.973063	1	4747	tags=19%, list=19%, signal=24%
GO_NEUROTRANSMITTER_RECEPTOR_ACTIVITY	39	0.264787	0.675243	0.931689	0.0307291	0.94746	1	5666	tags=33%, list=23%, signal=43%
GO_PROTEOGLYCAN_BINDING	28	0.21669	0.628402	0.93295	0.0301415	0.969384	1	5300	tags=29%, list=21%, signal=36%
GO_HSP90_PROTEIN_BINDING	24	0.213596	0.61483	0.945098	0.0245231	0.97162	1	4642	tags=17%, list=19%, signal=20%
GO_RETINOIC_ACID_BINDING	17	0.27436	0.601521	0.947748	0.0233072	0.974904	1	2368	tags=12%, list=10%, signal=13%
GO_FATTY_ACID_LIGASE_ACTIVITY	15	0.2393	0.607212	0.951904	0.0214069	0.973913	1	2482	tags=13%, list=10%, signal=15%
GO_OXIDOREDUCTASE_ACTIVITY_ACTING_ON_THE_ALDEHYDE_OR_OXO_GROUP_OF_DONORS	44	0.183583	0.570016	0.964427	0.0157307	0.982614	1	1427	tags=9%, list=6%, signal=10%
GO_PHOSPHATIDYLINOSITOL_BINDING	184	0.146537	0.649957	0.972816	0.0119695	0.961849	1	4768	tags=15%, list=19%, signal=18%
GO_FIBRONECTIN_BINDING	25	0.192467	0.492257	0.982759	0.00755313	0.996414	1	10047	tags=56%, list=41%, signal=94%
GO_HISTONE_DEMETHYLASE_ACTIVITY	15	0.191449	0.494221	0.986564	0.0058746	0.998382	1	6684	tags=33%, list=27%, signal=46%
GO_E_BOX_BINDING	25	0.210061	0.579434	0.989071	0.00477253	0.983123	1	4685	tags=20%, list=19%, signal=25%
GO_CHEMOKINE_BINDING	20	0.207999	0.453813	0.990272	0.00424533	0.996442	1	6820	tags=35%, list=28%, signal=48%
GO_FATTY_ACID_BINDING	25	0.148433	0.472721	0.998058	0.000844107	0.996874	1	5932	tags=20%, list=24%, signal=26%
