# Supplementary material for: The arginine methyltransferase PRMT7 promotes extravasation of monocytes resulting in tissue injury in COPD
Source: Nat Commun. 2022 Mar 14;13:1303. doi: 10.1038/s41467-022-28809-4 (PMC8921220; doi:10.1038/s41467-022-28809-4)
Supplement: Supplementary file 4 — Supplementary Data 2 [file 41467_2022_28809_MOESM4_ESM.xlsx]

## Sheet: GO_N_METHYLTRANSFERASE_ACTIVITY
PROBE	GENE SYMBOL	GENE_TITLE	RANK IN GENE LIST	RANK METRIC SCORE	RUNNING ES	CORE ENRICHMENT
GNMT	GNMT	glycine N-methyltransferase	467	0.245241	0.0275299	Yes
EZH2	EZH2	enhancer of zeste homolog 2 (Drosophila)	614	0.227397	0.0646747	Yes
SETD4	SETD4	SET domain containing 4	905	0.200981	0.0909892	Yes
PNMT	PNMT	phenylethanolamine N-methyltransferase	1217	0.179594	0.112404	Yes
PRMT7	PRMT7	protein arginine methyltransferase 7	1234	0.177997	0.145458	Yes
WHSC1L1	WHSC1L1	Wolf-Hirschhorn syndrome candidate 1-like 1	1498	0.165478	0.166143	Yes
PRDM6	PRDM6	PR domain containing 6	1560	0.163096	0.194554	Yes
MEN1	MEN1	multiple endocrine neoplasia I	1591	0.161792	0.223973	Yes
RBBP5	RBBP5	retinoblastoma binding protein 5	1966	0.147327	0.236728	Yes
PRDM9	PRDM9	PR domain containing 9	2162	0.140547	0.255446	Yes
PRDM2	PRDM2	PR domain containing 2, with ZNF domain	3269	0.11208	0.231899	Yes
DOT1L	DOT1L	DOT1-like, histone H3 methyltransferase (S. cerevisiae)	3355	0.110228	0.249328	Yes
NNMT	NNMT	nicotinamide N-methyltransferase	4469	0.0913843	0.221579	Yes
SETD1A	SETD1A	SET domain containing 1A	4488	0.0911481	0.238108	Yes
HEMK1	HEMK1	HemK methyltransferase family member 1	4718	0.0875369	0.245412	Yes
SETMAR	SETMAR	SET domain and mariner transposase fusion gene	4737	0.0873235	0.261217	Yes
EHMT2	EHMT2	euchromatic histone-lysine N-methyltransferase 2	4739	0.0873013	0.277706	Yes
NSD1	NSD1	nuclear receptor binding SET domain protein 1	4853	0.085729	0.289364	Yes
SETD7	SETD7	SET domain containing (lysine methyltransferase) 7	5223	0.08067	0.289701	Yes
MLL	MLL	myeloid/lymphoid or mixed-lineage leukemia (trithorax homolog, Drosophila)	5458	0.0778965	0.294978	Yes
SETD2	SETD2	SET domain containing 2	5612	0.0760282	0.30318	Yes
MLL4	MLL4	-	5651	0.0755493	0.315946	Yes
WDR5	WDR5	WD repeat domain 5	5969	0.0716672	0.316684	Yes
PRDM16	PRDM16	PR domain containing 16	6084	0.0704131	0.325401	Yes
WDR77	WDR77	WD repeat domain 77	6094	0.0703117	0.338349	Yes
TFB1M	TFB1M	transcription factor B1, mitochondrial	6155	0.0696956	0.349117	Yes
MLL2	MLL2	myeloid/lymphoid or mixed-lineage leukemia 2	6293	0.0682562	0.356495	Yes
SUV39H2	SUV39H2	suppressor of variegation 3-9 homolog 2 (Drosophila)	6582	0.0653544	0.357211	Yes
MLL3	MLL3	myeloid/lymphoid or mixed-lineage leukemia 3	6583	0.0653509	0.369584	Yes
SMYD3	SMYD3	SET and MYND domain containing 3	6647	0.0647383	0.379292	Yes
TFB2M	TFB2M	transcription factor B2, mitochondrial	6816	0.0631381	0.384446	Yes
SETD1B	SETD1B	SET domain containing 1B	6874	0.0626522	0.394001	Yes
SETDB2	SETDB2	SET domain, bifurcated 2	7427	0.0575321	0.38255	Yes
SETDB1	SETDB1	SET domain, bifurcated 1	7467	0.05716	0.391794	Yes
ASH2L	ASH2L	ash2 (absent, small, or homeotic)-like (Drosophila)	7609	0.0560717	0.396703	Yes
SUV420H1	SUV420H1	suppressor of variegation 4-20 homolog 1 (Drosophila)	8464	0.0492265	0.371455	No
EHMT1	EHMT1	euchromatic histone-lysine N-methyltransferase 1	8501	0.0489892	0.379274	No
CARM1	CARM1	coactivator-associated arginine methyltransferase 1	8580	0.0484864	0.385297	No
RNMT	RNMT	RNA (guanine-7-) methyltransferase	9320	0.0431376	0.363551	No
PRMT5	PRMT5	protein arginine methyltransferase 5	9640	0.0411262	0.358425	No
DPY30	null	null	10386	0.0359166	0.33507	No
SETD3	SETD3	SET domain containing 3	11339	0.0295252	0.302125	No
CXXC1	CXXC1	CXXC finger 1 (PHD domain)	11359	0.0294055	0.306924	No
SMYD2	SMYD2	SET and MYND domain containing 2	11477	0.0285934	0.307602	No
WHSC1	WHSC1	Wolf-Hirschhorn syndrome candidate 1	11875	0.0259478	0.296445	No
PEMT	PEMT	phosphatidylethanolamine N-methyltransferase	12127	0.0241621	0.29086	No
FAM86A	FAM86A	family with sequence similarity 86, member A	12194	0.0235587	0.292649	No
HNMT	HNMT	histamine N-methyltransferase	12297	0.0228476	0.292846	No
PRMT2	PRMT2	protein arginine methyltransferase 2	12307	0.0227647	0.296792	No
FBL	FBL	fibrillarin	12457	0.0217622	0.294881	No
PRMT6	PRMT6	protein arginine methyltransferase 6	12852	0.0188535	0.282503	No
SETD8	SETD8	SET domain containing (lysine methyltransferase) 8	13001	0.0177795	0.279878	No
PRMT1	PRMT1	protein arginine methyltransferase 1	13051	0.017377	0.281185	No
TRMT1	TRMT1	TRM1 tRNA methyltransferase 1 homolog (S. cerevisiae)	14429	0.00708116	0.226788	No
PRMT3	PRMT3	protein arginine methyltransferase 3	14594	0.00586169	0.221259	No
FBXO11	FBXO11	F-box protein 11	14730	0.00472448	0.216689	No
TRMT11	null	null	14857	0.00367113	0.212284	No
SUV39H1	SUV39H1	suppressor of variegation 3-9 homolog 1 (Drosophila)	14911	0.00322944	0.21075	No
N6AMT2	null	null	15575	-0.00269581	0.184424	No
WDR82	WDR82	WD repeat domain 82	16196	-0.00804578	0.160851	No
SUV420H2	SUV420H2	suppressor of variegation 4-20 homolog 2 (Drosophila)	16723	-0.0130965	0.14204	No
METTL10	null	null	17561	-0.0223029	0.112383	No
SETD6	SETD6	SET domain containing 6	17685	-0.0238095	0.111912	No
DYDC1	DYDC1	DPY30 domain containing 1	18000	-0.0277021	0.104447	No
EZH1	EZH1	enhancer of zeste homolog 1 (Drosophila)	18500	-0.034823	0.090842	No
ASH1L	ASH1L	ash1 (absent, small, or homeotic)-like (Drosophila)	19911	-0.058114	0.0447716	No
MLL5	MLL5	myeloid/lymphoid or mixed-lineage leukemia 5 (trithorax homolog, Drosophila)	19918	-0.0582723	0.0555618	No
DYDC2	DYDC2	DPY30 domain containing 2	21142	-0.0869384	0.0225183	No
PRMT8	PRMT8	protein arginine methyltransferase 8	23501	-0.213582	-0.0324892	No
PRDM7	PRDM7	PR domain containing 7	23502	-0.213765	0.00798429	No
IRF4	IRF4	interferon regulatory factor 4	23633	-0.229767	0.0462255	No
