# Supplementary material for: The arginine methyltransferase PRMT7 promotes extravasation of monocytes resulting in tissue injury in COPD
Source: Nat Commun. 2022 Mar 14;13:1303. doi: 10.1038/s41467-022-28809-4 (PMC8921220; doi:10.1038/s41467-022-28809-4)
Supplement: Supplementary file 5 — Supplementary Data 3 [file 41467_2022_28809_MOESM5_ESM.xlsx]

## Sheet: proteinGroups.txt
					Prmt7null	Prmt7null	Prmt7null	WT	WT	WT
Protein IDs	Protein names	Gene names	Number of proteins	Mol. weight [kDa]	LFQ intensity Prmt7null_1	LFQ intensity Prmt7null_2	LFQ intensity Prmt7null_3	LFQ intensity wt_1	LFQ intensity wt_2	LFQ intensity wt_3
P63260;G3UZ07;G3UYG0;B1ATY1;F8WGM8	Actin, cytoplasmic 2;Actin, cytoplasmic 2, N-terminally processed	Actg1	5	41.792	17833000000	16552000000	19081000000	8984000000	9433300000	8856000000
P68134;P68033	Actin, alpha skeletal muscle;Actin, alpha cardiac muscle 1	Acta1;Actc1	2	42.051	1682400000	1384800000	1521700000	598420000	607370000	671660000
Q6IRU2	Tropomyosin alpha-4 chain	Tpm4	1	28.467	207860000	174400000	226890000	76690000	58506000	82971000
P13020-2;P13020;CON__Q3SX14;A6PWS5	Gelsolin	Gsn	4	80.762	629090000	502850000	762120000	120340000	134480000	168910000
P11499;E9Q0C3;E9Q3D6;E9PX27	Heat shock protein HSP 90-beta	Hsp90ab1	4	83.28	174150000	180180000	141480000	269270000	229000000	266130000
E9Q448;B7ZNL3		Tpm1	2	32.776	817750000	440230000	730440000	245730000	100100000	118830000
P68372;Q9D6F9;Q922F4;G3UZR1;CON__ENSEMBL:ENSBTAP00000025008;A2AQ07	Tubulin beta-4B chain;Tubulin beta-4A chain	Tubb4b;Tubb4a	6	49.83	302010000	276560000	183220000	399110000	380320000	437900000
P21107-2;D3Z2H9;Q8K0Z5;E9Q5J9;D3Z6I8;D3YVR0	Tropomyosin alpha-3 chain	Tpm3;Tpm3-rs7	6	29.02	3039300000	1929000000	3687900000	1244400000	637690000	714370000
E9Q616		Ahnak	1	604.25	54729000	0	0	80968000	90222000	136640000
Q8VDD5;F2Z494	Myosin-9	Myh9	2	226.37	15704000000	5630000000	10093000000	1577000000	331590000	601970000
A8DUK4;P02088;E9Q223;P02089;CON__Q3SX09;CON__P02070	Hemoglobin subunit beta-1	Hbbt1;Hbb-b1;Hbb-bs	6	15.748	4519900000	3570300000	2271300000	5724300000	6174900000	8446200000
P24549;O35945;G3UWP3;Q9JHW9;Q62148;Q9CZS1	Retinal dehydrogenase 1	Aldh1a1	6	54.467	347520000	272820000	118820000	413800000	533480000	667960000
G5E8R2;E9Q453;G5E8R1;E9Q456;G5E8R0;E9Q455;S4R261		Tpm1	7	28.696	549040000	237150000	685770000	144260000	77571000	87808000
Q06318	Uteroglobin	Scgb1a1	1	10.519	55653000	60791000	35088000	77331000	92177000	127770000
P07724	Serum albumin	Alb	1	68.692	708290000	458490000	375730000	779730000	1097900000	1374100000
Q63836;P17563;D6RHN2;G3UWK0;G3UYY2;G3UZT2	Selenium-binding protein 2;Selenium-binding protein 1	Selenbp2;Selenbp1	6	52.609	90162000	77634000	0	115660000	161190000	185600000
P17742;F8VPN3;V9GXC1;V9GX31	Peptidyl-prolyl cis-trans isomerase A;Peptidyl-prolyl cis-trans isomerase A, N-terminally processed;Peptidyl-prolyl cis-trans isomerase	Ppia;Gm5160	4	17.971	75189000	76728000	50179000	110740000	110250000	174570000
P27659	60S ribosomal protein L3	Rpl3	1	46.109	32823000	35074000	52956000	0	0	27512000
Q5SV64;Q3UH59;Q61879;Q8BXF2	Myosin-10	Myh10	4	232.47	204320000	49253000	115700000	0	0	0
P62204;Q3UKW2;Q9D6P8;P20801	Calmodulin;Calmodulin-like protein 3	Calm1;Calml3	4	16.837	89103000	93273000	58273000	113680000	135090000	189370000
P07901;B7ZC50;A2A6A2;B7ZC49	Heat shock protein HSP 90-alpha	Hsp90aa1	4	84.787	37042000	45413000	38586000	46993000	52378000	46423000
Q8CBB6;Q8CGP2;Q8CGP1;Q6ZWY9;Q64525;Q64478;Q64475;P10854;P10853;Q8CGP2-2;G3X9D5;Q9D2U9;Q8CGP0;Q64524;P70696	Histone H2B;Histone H2B type 1-P;Histone H2B type 1-K;Histone H2B type 1-C/E/G;Histone H2B type 2-B;Histone H2B type 1-H;Histone H2B type 1-B;Histone H2B type 1-M;Histone H2B type 1-F/J/L;Histone H2B type 3-A;Histone H2B type 3-B;Histone H2B type 2-E;Histone H2B type 1-A	Hist1h2br;Hist1h2bp;Hist1h2bk;Hist1h2bc;Hist2h2bb;Hist1h2bh;Hist1h2bb;Hist1h2bm;Hist1h2bf;Hist3h2ba;Hist3h2bb;Hist2h2be;Hist1h2ba	15	14.888	995870000	509880000	291990000	979250000	1774700000	1442100000
P30115;F6SC55;P13745	Glutathione S-transferase A3	Gsta3	3	25.36	41117000	0	0	49778000	80513000	140560000
Q91VB8;P01942	Hemoglobin subunit alpha	Hba-a2;Hba	2	15.112	4782700000	3699800000	2289800000	5114400000	6368400000	8441600000
P10126;D3Z3I8;D3YZ68;P62631	Elongation factor 1-alpha 1	Eef1a1	4	50.113	238980000	222110000	204660000	256580000	254230000	310630000
F8WI35;P84244;P84228;P68433;P02301;E0CZ27;E0CYN1;E0CYR7	Histone H3;Histone H3.3;Histone H3.2;Histone H3.1;Histone H3.3C	H3f3a;Hist1h3b;Hist1h3a;H3f3c	8	15.199	2110600000	1537800000	913180000	2002900000	3243800000	3025200000
O54724	Polymerase I and transcript release factor	Ptrf	1	43.953	190040000	143440000	118870000	202340000	257110000	378510000
P10649;A2AE89;F6WHQ7;D3YVP6;D3YX76;E9QAC8;D3YVP5;Q80W21;P15626;F6Y363;D3YZ29;A2AE91;Q8R5I6;O35660;D3YVP8;D3YVP9;E9PV63;J3QQ61;E9PVM7;G5E8M7;P19639;P48774	Glutathione S-transferase Mu 1	Gstm1	22	25.97	142330000	90687000	60574000	132950000	318020000	240450000
Q60605-2;Q60605	Myosin light polypeptide 6	Myl6	2	16.961	4006500000	1041400000	3863600000	1382800000	364770000	424820000
Q9JHJ0	Tropomodulin-3	Tmod3	1	39.502	111830000	19272000	104630000	20610000	0	14988000
P62806	Histone H4	Hist1h4a	1	11.367	795180000	520560000	308200000	688440000	1223300000	1153500000
J3QK72;Q5EBP8;P49312;P49312-2	Heterogeneous nuclear ribonucleoprotein A1;Heterogeneous nuclear ribonucleoprotein A1, N-terminally processed	Hnrnpa1	4	34.227	14590000	15273000	0	18300000	19826000	30143000
G5E8N5;P06151;D3Z736;D3YZQ9;D3YVR7;D3YZE4;P00342	L-lactate dehydrogenase;L-lactate dehydrogenase A chain	Ldha	7	39.758	27652000	33161000	25838000	31548000	45561000	57128000
P26041	Moesin	Msn	1	67.766	555740000	403170000	238320000	514460000	737320000	1040800000
K3W4R2;Q6URW6-2;Q6URW6;Q6URW6-3	Myosin-14	Myh14	4	228.56	43675000	0	0	37375000	44772000	58507000
Q8BXK9	Chloride intracellular channel protein 5	Clic5	1	28.287	0	0	0	0	31661000	30902000
P26350;J3QPK6	Prothymosin alpha;Prothymosin alpha, N-terminally processed;Thymosin alpha	Ptma	2	12.254	0	0	0	0	28689000	26158000
Q9DAY9;Q5SQB0;E9Q5T3;Q5SQB5;Q61937	Nucleophosmin	Npm1;Gm5611	5	28.385	0	0	0	0	38195000	34811000
Q99PT1	Rho GDP-dissociation inhibitor 1	Arhgdia	1	23.407	0	0	0	0	37707000	32611000
O08553;Q6P1J1;P97427;Q3TT92;E9PWE8;Q62188;D3YUS0	Dihydropyrimidinase-related protein 2	Dpysl2	7	62.277	70188000	61257000	39109000	64819000	112060000	150380000
H3BKG0;H3BLK5;P49817;D3Z148;D3Z0J2;P49817-2;P51637	Caveolin-1;Caveolin	Cav1	7	10.391	0	0	0	0	47019000	56681000
P62242	40S ribosomal protein S8	Rps8	1	24.205	0	0	0	0	19704000	24707000
P62908;D3YV43	40S ribosomal protein S3	Rps3	2	26.674	0	0	0	0	15541000	19606000
Q00896;P07758;Q00897	Alpha-1-antitrypsin 1-3;Alpha-1-antitrypsin 1-1;Alpha-1-antitrypsin 1-4	Serpina1c;Serpina1a;Serpina1d	3	45.823	0	0	0	0	25331000	32932000
Q9CQV8-2;Q9CQV8;A2A5N1	14-3-3 protein beta/alpha;14-3-3 protein beta/alpha, N-terminally processed	Ywhab	3	27.854	0	0	0	0	24012000	31393000
B1AXW5;B1AXW6;P35700;B1AXW4	Peroxiredoxin-1	Prdx1	4	18.87	0	0	0	0	27710000	36999000
E9Q035;Q921I1;E9Q2Q7;D3YYR8;CON__Q2HJF0	Serotransferrin	Gm20425;Tf	5	107.8	0	0	0	0	44074000	59946000
D3YZ62;D3Z4J3;Q99104;F6Z2S4;B8JK05;F6TDE5	Unconventional myosin-Va	Myo5a	6	212.33	56152000	0	40968000	0	0	0
P10922	Histone H1.0;Histone H1.0, N-terminally processed	H1f0	1	20.861	0	30328000	0	29556000	30919000	28303000
P08113;F7C312	Endoplasmin	Hsp90b1	2	92.475	0	0	0	0	25597000	35877000
P48036	Annexin A5	Anxa5	1	35.752	176660000	59898000	62389000	129340000	248370000	373340000
Q9WVA4;Q9R1Q8	Transgelin-2	Tagln2	2	22.395	0	0	0	0	37447000	58501000
Q9DB20;F6XVM5;F7D3P8	ATP synthase subunit O, mitochondrial	Atp5o	3	23.363	0	0	0	0	23483000	36888000
Q8VIJ6	Splicing factor, proline- and glutamine-rich	Sfpq	1	75.441	0	0	0	0	16777000	27460000
Q9EQP2	EH domain-containing protein 4	Ehd4	1	61.48	53912000	43835000	0	56910000	58608000	79619000
Q80XR6;Q20BD0;Q99020	Heterogeneous nuclear ribonucleoprotein A/B	Hnrnpab	3	33.816	0	0	0	0	12546000	23394000
P47738;D3YYF3	Aldehyde dehydrogenase, mitochondrial	Aldh2	2	56.537	57290000	55257000	0	63619000	67311000	119350000
P10639	Thioredoxin	Txn	1	11.675	21087000	0	18781000	23157000	51512000	24968000
F8WGL3;P18760;P45591	Cofilin-1	Cfl1	3	24.576	0	0	0	0	46895000	94659000
Q9DAS9	Guanine nucleotide-binding protein G(I)/G(S)/G(O) subunit gamma-12	Gng12	1	7.9972	0	0	0	0	23765000	11366000
E9QPE7;O08638-2	Myosin-11	Myh11	2	223.35	0	0	0	0	16620000	34828000
P48962;P51881	ADP/ATP translocase 1;ADP/ATP translocase 2;ADP/ATP translocase 2, N-terminally processed	Slc25a4;Slc25a5	2	32.904	0	0	0	0	32512000	69549000
P20152;A2AKJ2;P31001;D3YZ35;G5E846;G3X981;P03995-2;P03995;P15331-3;P15331;P46660;P15331-2;P08551;P08553;P19246	Vimentin	Vim	15	53.687	365720000	328090000	265210000	349650000	392560000	572580000
Q63918	Serum deprivation-response protein	Sdpr	1	46.763	177170000	123540000	134490000	133980000	243250000	295390000
P33267	Cytochrome P450 2F2	Cyp2f2	1	55.948	0	10292000	0	0	33631000	27946000
G5E850;P56395;E0CY88	Cytochrome b5	Cyb5a	3	11.142	13872000	12682000	0	13938000	19449000	50803000
P40936	Indolethylamine N-methyltransferase	Inmt	1	29.459	127610000	124910000	0	116010000	156420000	234550000
D3Z0Y2;Q6GT24;O08709;Q8BG37	Peroxiredoxin-6	Prdx6	4	22.494	156870000	98900000	48871000	121790000	193260000	402860000
P08074;F6YNX9	Carbonyl reductase [NADPH] 2	Cbr2	2	25.958	2406700000	1284400000	867420000	1778600000	2399600000	3697600000
D3YYM6;Q91V55;P97461	40S ribosomal protein S5;40S ribosomal protein S5, N-terminally processed	Rps5	3	20.413	82424000	93720000	86802000	112880000	83403000	116110000
Q9DBJ1;O70250	Phosphoglycerate mutase 1;Phosphoglycerate mutase 2	Pgam1;Pgam2	2	28.832	0	0	0	0	70098000	23264000
B7FAV1;B7FAU9;Q8BTM8;J3JS91;F6XC15	Filamin-A	Flna	5	274.63	24008000	15645000	0	19944000	22012000	45332000
Q08857	Platelet glycoprotein 4	Cd36	1	52.697	16366000	0	0	8200400	15856000	21723000
P59999;E9PWA7	Actin-related protein 2/3 complex subunit 4	Arpc4	2	19.667	14150000	14631000	0	13664000	17322000	19975000
Q99JI6;P62835	Ras-related protein Rap-1b;Ras-related protein Rap-1A	Rap1b;Rap1a	2	20.825	76875000	34749000	30058000	44389000	95780000	96158000
P15864;P43277	Histone H1.2;Histone H1.3	Hist1h1c;Hist1h1d	2	21.266	235650000	300490000	267720000	256700000	382210000	335680000
Q9CR57	60S ribosomal protein L14	Rpl14	1	23.564	55138000	67428000	75321000	69910000	0	41968000
O88569-3;O88569-2;O88569	Heterogeneous nuclear ribonucleoproteins A2/B1	Hnrnpa2b1	3	32.46	27596000	0	0	0	49002000	71528000
Q03265;D3Z6F5;D6RJ16	ATP synthase subunit alpha, mitochondrial;ATP synthase subunit alpha	Atp5a1	3	59.752	199930000	209470000	147810000	218920000	195020000	341420000
P68373;P68369;P05213;P05214;P68368;Q9JJZ2;Q3UX10	Tubulin alpha-1C chain;Tubulin alpha-1A chain;Tubulin alpha-1B chain;Tubulin alpha-3 chain;Tubulin alpha-4A chain	Tuba1c;Tuba1a;Tuba1b;Tuba3a;Tuba4a	7	49.909	245380000	277610000	178860000	272240000	257220000	298990000
Q91Z83;Q02566;B8JJH5;P13542;Q5SX39;B1AR69;G3UW82;P13541;Q5SX40	Myosin-7;Myosin-6	Myh7;Myh6	9	222.88	20711000	0	0	0	35371000	47857000
P48678-2;P48678;P48678-3;D3YUF7	Prelamin-A/C;Lamin-A/C	Lmna	4	65.445	73220000	62734000	0	62111000	69525000	106300000
E9Q9J0;E9Q4P0;E9Q5F6;E9QNP0;Q5SX22;P62984;P62983;P0CG49;P0CG50;J3QK04;D3YYZ2	Ubiquitin-60S ribosomal protein L40;Ubiquitin;60S ribosomal protein L40;Ubiquitin-40S ribosomal protein S27a;Ubiquitin;40S ribosomal protein S27a;Polyubiquitin-B;Ubiquitin;Polyubiquitin-C;Ubiquitin;Ubiquitin-related 1;Ubiquitin-related 2	Uba52;Kxd1;Ubc;Ubb;Rps27a;Gm7808	11	10.914	337540000	239120000	141310000	241460000	360950000	382590000
Q9WTI7-3;Q9WTI7;Q9WTI7-4;Q9WTI7-2;Q5ND45	Unconventional myosin-Ic	Myo1c	5	119.88	32829000	26691000	0	28564000	29556000	40414000
Q5SQ27		Sec14l3	1	46.084	57854000	0	0	0	92415000	99938000
P63101;D3YXF4;D3YXN6;P68510	14-3-3 protein zeta/delta	Ywhaz	4	27.771	43137000	0	0	0	59130000	101830000
C5H3H4;C5H3H7;O35444;C5H7W9;Q62151	Advanced glycosylation end product-specific receptor	Ager	5	35.362	279200000	184540000	70900000	210040000	242240000	325580000
O35639	Annexin A3	Anxa3	1	36.384	26092000	0	0	0	36347000	48240000
P43276	Histone H1.5	Hist1h1b	1	22.576	76674000	89359000	78321000	77850000	71149000	79342000
P61358;A2A4Q0	60S ribosomal protein L27	Rpl27	2	15.798	26358000	37169000	47598000	32154000	33829000	20718000
A3KGU5;A3KGU7;E9Q447;P16546-2;P16546	Spectrin alpha chain, non-erythrocytic 1	Sptan1	5	282.89	10624000	0	0	0	13125000	20405000
P07356;B0V2N7;B0V2N8;B0V2N5	Annexin A2;Annexin	Anxa2	4	38.676	118550000	91351000	48247000	86706000	107080000	175850000
G3XA10;Q8VEK3	Heterogeneous nuclear ribonucleoprotein U	Hnrnpu	2	86.805	0	0	0	0	34361000	0
Q6ZWV7;G3UWD7	60S ribosomal protein L35	Rpl35;Gm10269	2	14.552	0	0	85009000	0	0	0
L7N202;D3YXT4;P12970;F6YI27;F6SSI5;V9GX35;F6ZVW4	60S ribosomal protein L7a	Rpl7a;Gm4877	7	29.964	48468000	0	0	0	0	0
Q3UL36;Q3UL36-2	Arginine and glutamate-rich protein 1	Arglu1	2	32.887	0	0	0	44967000	0	0
H7BWZ3;Q9JM76	Actin-related protein 2/3 complex subunit 3	Arpc3	2	19.637	0	0	0	8855500	0	0
Q62087	Serum paraoxonase/lactonase 3	Pon3	1	39.351	0	0	0	4027900	0	0
E9Q9F5;E9Q1G8;O55131	Septin-7	2007-09-01	3	50.68	0	0	0	0	0	1914100
Q9D937		1810009A15Rik	1	14.098	0	0	0	0	0	8205700
P51174	Long-chain specific acyl-CoA dehydrogenase, mitochondrial	Acadl	1	47.907	0	0	0	0	14238000	0
Q3V117;Q91V92	ATP-citrate synthase	Acly	2	120.79	0	0	0	0	0	10547000
P60710;E9Q5F4;E9Q1F2;E9Q606;E9Q2D1	Actin, cytoplasmic 1;Actin, cytoplasmic 1, N-terminally processed	Actb	5	41.736	0	0	0	0	0	19106000
Q8BFZ3	Beta-actin-like protein 2	Actbl2	1	42.004	0	0	0	0	0	6688800
P61161	Actin-related protein 2	Actr2	1	44.76	0	0	0	0	0	4772900
Q99JY9;Q641P0-2;Q641P0	Actin-related protein 3;Actin-related protein 3B	Actr3;Actr3b	3	47.357	0	0	0	0	14194000	0
A2API8;F7AA26;O54931-5;O54931-4;O54931-3;O54931-2;O54931	A-kinase anchor protein 2	Akap2;Palm2Akap2	7	101.6	0	0	0	0	0	15973000
D3YVJ7;P45376	Aldose reductase	Akr1b3;Akr1b1	2	19.66	0	0	0	0	8708100	0
P10107	Annexin A1	Anxa1	1	38.734	0	0	0	0	0	35349000
Q00623	Apolipoprotein A-I;Proapolipoprotein A-I;Truncated apolipoprotein A-I	Apoa1	1	30.615	0	0	0	0	0	7060700
Q9WV32	Actin-related protein 2/3 complex subunit 1B	Arpc1b	1	41.063	0	0	0	0	0	5526100
Q8C2Q8;A2AKU9;Q91VR2	ATP synthase subunit gamma;ATP synthase subunit gamma, mitochondrial	Atp5c1	3	30.255	0	0	0	0	0	14667000
Q91XV3	Brain acid soluble protein 1	Basp1	1	22.086	0	0	0	0	0	12586000
P28653	Biglycan	Bgn	1	41.639	0	0	0	0	0	7778600
Q8VCQ8;S4R1T7;E9Q0M9;E9QA16;D3Z6I7;E9QA15;E9Q9F3		Cald1	7	60.452	0	0	0	0	0	49235000
P14211	Calreticulin	Calr	1	47.994	0	0	0	0	0	11975000
D3YW48;O88456	Calpain small subunit 1	Capns1	2	25.31	0	0	0	0	0	6924700
Q5RKN9;P47753;D6RCW7;P47754	F-actin-capping protein subunit alpha-1	Capza1	4	32.953	0	34930000	0	0	0	0
E9Q133;Q3U0I3;P80318;F6Q609	T-complex protein 1 subunit gamma	Cct3	4	56.526	0	0	0	0	0	7820900
P60766	Cell division control protein 42 homolog	Cdc42	1	21.258	0	0	0	0	0	11507000
P53566	CCAAT/enhancer-binding protein alpha	Cebpa	1	37.43	0	0	0	0	0	6626500
Q8VCT4;E9PYP1;D3Z5G7;P23953;Q8VCC2	Carboxylesterase 1D	Ces1d	5	61.787	0	0	0	0	28195000	0
Q08091-2;Q08091	Calponin-1	Cnn1	2	29.153	0	0	0	0	0	6271900
P11087-2;P11087	Collagen alpha-1(I) chain	Col1a1	2	117.82	0	0	0	0	0	85474000
Q01149;E0CXI2	Collagen alpha-2(I) chain	Col1a2	2	129.56	0	0	0	0	4194400	0
D3YWD1;J3QQ16;E9PWQ3		Col6a3	3	185.73	0	0	0	0	0	21785000
Q9R0P5	Destrin	Dstn	1	18.521	0	0	0	0	0	26157000
Q9WVK4	EH domain-containing protein 1	Ehd1	1	60.602	0	0	0	0	0	5598100
Q8BH64	EH domain-containing protein 2	Ehd2	1	61.174	0	0	0	0	0	22750000
E9Q561;Q8BTU6;P60843;P10630;P10630-2	Eukaryotic initiation factor 4A-I;Eukaryotic initiation factor 4A-II	Eif4a2;Eif4a1	5	36.166	0	0	0	0	0	17407000
Q9WUK2-2;Q9WUK2	Eukaryotic translation initiation factor 4H	Eif4h	2	25.186	0	0	0	0	0	11738000
Q8BGY2;P63242	Eukaryotic translation initiation factor 5A-2;Eukaryotic translation initiation factor 5A-1	Eif5a2;Eif5a	2	16.793	0	0	0	0	0	6369800
Q9JLJ5	Elongation of very long chain fatty acids protein 1	Elovl1	1	32.677	0	0	0	0	0	3947000
F6X9I3;P26883	Peptidyl-prolyl cis-trans isomerase;Peptidyl-prolyl cis-trans isomerase FKBP1A	Fkbp1a	2	18.297	0	0	0	0	0	5094200
Q8K2I3	Dimethylaniline monooxygenase [N-oxide-forming] 2	Fmo2	1	60.974	0	0	0	0	0	31310000
D3YWB5;D3YTN4		Gimap4	2	23.539	0	0	0	0	0	4922900
F6YVP7;P62270	40S ribosomal protein S18	Gm10260;Rps18	2	17.671	0	0	0	0	0	1672900
F6YJW4;P62717	60S ribosomal protein L18a	Gm17541;Rpl18a	2	20.478	0	0	0	0	24729000	0
P46412;D3Z2Y7;F2Z3Y2;P21765	Glutathione peroxidase 3;Glutathione peroxidase;Epididymal secretory glutathione peroxidase	Gpx3;Gpx5	4	25.424	0	0	0	0	0	5780300
P24472	Glutathione S-transferase A4	Gsta4	1	25.564	0	0	0	0	0	6852700
Q64471	Glutathione S-transferase theta-1	Gstt1	1	27.374	0	0	0	0	0	18154000
Q3THW5;P0C0S6;Q8R029	Histone H2A.V;Histone H2A.Z;Histone H2A	H2afv;H2afz	3	13.509	0	0	0	0	0	8641100
Q9QZQ8-2;Q9QZQ8;Q8CCK0	Core histone macro-H2A.1;Core histone macro-H2A.2	H2afy;H2afy2	3	39.289	0	0	0	0	0	14204000
P43275	Histone H1.1	Hist1h1a	1	21.785	0	0	0	0	0	5979000
Q9Z204-4;Q9Z204-3;Q9Z204-2;Q9Z204-5;Q9Z204	Heterogeneous nuclear ribonucleoproteins C1/C2	Hnrnpc	5	32.223	0	0	0	0	0	7877000
Q60668-3;Q60668;E9Q5B6;F6SHF3;F6ZV59;G5E8G0;G3X9W0;Q60668-4;Q60668-2	Heterogeneous nuclear ribonucleoprotein D0	Hnrnpd	9	32.754	0	0	0	0	0	12170000
Q64433	10 kDa heat shock protein, mitochondrial	Hspe1	1	10.963	0	0	0	0	0	8212600
Q61768	Kinesin-1 heavy chain	Kif5b	1	109.55	0	0	0	0	0	12656000
P51885	Lumican	Lum	1	38.265	0	0	0	0	0	1609600
Q8C6B0		Mettl7a1	1	28.096	0	0	0	0	0	21148000
P11247	Myeloperoxidase;Myeloperoxidase light chain;Myeloperoxidase heavy chain	Mpo	1	81.181	0	0	0	0	35452000	0
Q6ZWQ9;Q3THE2;D3YV37;Q9CQ19;D3Z249	Myosin regulatory light chain 12B;Myosin regulatory light polypeptide 9	Myl12a;Myl12b;Myl9	5	19.895	0	0	0	0	0	49059000
P09103	Protein disulfide-isomerase	P4hb	1	57.058	0	0	0	0	0	9883300
P29341;Q9D4E6;A2A5N3;Q91YZ8;D3Z5M2;Q62029;A3KFU5;A3KFU8;Q6PHQ9	Polyadenylate-binding protein 1	Pabpc1;Pabpc6	9	70.67	0	0	0	0	0	66925000
Q61206	Platelet-activating factor acetylhydrolase IB subunit beta	Pafah1b2	1	25.581	0	0	0	0	0	8682500
B1AX58;Q61233;Q99K51	Plastin-2;Plastin-3	Pls3;Lcp1	3	71.745	0	0	0	0	0	13947000
Q9JK53	Prolargin	Prelp	1	43.292	0	0	0	0	0	6670900
F7AXP1;E9QMW9;Q8CB58;Q8BGJ5;Q922I7;P17225;G3UY95;G3UZ01;G8JL74;G3UXA6;Q8BHD7-2;Q8BHD7;B2RU80	Polypyrimidine tract-binding protein 1;Polypyrimidine tract-binding protein 3;Receptor-type tyrosine-protein phosphatase beta	Ptbp1;Ptbp3;Ptprb	13	16.503	0	0	0	0	0	28936000
Q6ZWZ7;Q9CPR4;B2RY53	60S ribosomal protein L17	Rpl17;Gm6133	3	21.397	0	0	0	0	0	12546000
Q9CQM8;O09167	60S ribosomal protein L21	Rpl21	2	18.579	0	0	19506000	0	0	0
P62900	60S ribosomal protein L31	Rpl31	1	14.463	0	0	0	0	0	19747000
D3YYV8;P47962	60S ribosomal protein L5	Rpl5	2	17.997	0	0	0	0	0	8306600
P99027	60S acidic ribosomal protein P2	Rplp2	1	11.651	0	0	0	0	0	19790000
Q3UW83;P63325	40S ribosomal protein S10	Rps10	2	18.371	0	0	0	0	0	5862700
P62264	40S ribosomal protein S14	Rps14	1	16.273	0	0	0	0	0	10645000
P14131	40S ribosomal protein S16	Rps16	1	16.445	0	0	0	0	0	17948000
P62849-2;P62849-3;P62849	40S ribosomal protein S24	Rps24	3	15.069	0	0	0	0	0	7056300
P62852	40S ribosomal protein S25	Rps25	1	13.742	0	0	0	0	42440000	0
P14206	40S ribosomal protein SA	Rpsa	1	32.838	0	0	0	0	0	7053200
P08207	Protein S100-A10	S100a10	1	11.186	0	0	0	0	0	11907000
D3YUT9;P07091	Protein S100;Protein S100-A4	S100a4	2	11.722	0	0	0	0	0	2412300
P31725	Protein S100-A9	S100a9	1	13.049	0	0	0	0	0	46771000
O70456	14-3-3 protein sigma	Sfn	1	27.706	0	0	0	0	0	50555000
P62315	Small nuclear ribonucleoprotein Sm D1	Snrpd1	1	13.281	0	0	0	0	0	7047400
P08228	Superoxide dismutase [Cu-Zn]	Sod1	1	15.942	0	0	0	0	0	20948000
Q62261;Q62261-2	Spectrin beta chain, non-erythrocytic 1	Sptbn1	2	274.22	0	0	0	0	0	14050000
H7BWX9;D3Z794;P61957	Small ubiquitin-related modifier 2	Sumo2	3	6.0139	0	0	0	0	0	2217300
B9EHJ3;P39447	Tight junction protein ZO-1	Tjp1	2	188.85	0	0	0	0	0	17897000
P40142	Transketolase	Tkt	1	67.63	0	0	0	0	0	33319000
P26039	Talin-1	Tln1	1	269.82	0	0	0	0	0	15852000
Q8K003	Translation machinery-associated protein 7	Tma7	1	7.0662	0	0	0	0	0	14578000
Q9CRB6	Tubulin polymerization-promoting protein family member 3	Tppp3	1	18.965	0	0	0	0	0	15076000
F8WJG3;P62996	Transformer-2 protein homolog beta	Tra2b	2	21.935	0	0	0	0	0	1833200
P52196	Thiosulfate sulfurtransferase	Tst	1	33.466	0	0	0	0	0	8784700
P62259;D6REF3;F6WA09	14-3-3 protein epsilon	Ywhae	3	29.174	0	0	0	0	0	29195000
P61982	14-3-3 protein gamma;14-3-3 protein gamma, N-terminally processed	Ywhag	1	28.302	0	0	0	0	0	8029500
Q9CZU6;Q80X68	Citrate synthase, mitochondrial;Citrate synthase	Cs;Csl	2	51.736	28241000	0	0	0	0	0
P62281	40S ribosomal protein S11	Rps11	1	18.431	0	54190000	0	0	0	0
D3YUT6;Q91V77	Protein S100	S100a1	2	7.2293	2241400	0	0	0	0	0
Q9JHL1-2;Q9JHL1	Na(+)/H(+) exchange regulatory cofactor NHE-RF2	Slc9a3r2	2	24.86	7474100	0	0	0	0	0
Q9DCT8	Cysteine-rich protein 2	Crip2	1	22.727	33196000	0	0	28616000	0	93121000
Q9D8E6	60S ribosomal protein L4	Rpl4	1	47.153	252880000	616110000	425190000	365610000	144550000	403590000
H3BLI5;Q8R0K4	Coiled-coil domain-containing protein 137	Ccdc137	2	27.033	227870000	468430000	372200000	494800000	0	109160000
P52480-2;P52480;E9Q509;G3X925;P53657	Pyruvate kinase PKM	Pkm	5	57.984	37193000	42193000	37180000	50291000	30395000	58972000
A6ZI44;P05064;D3YWI1;A6ZI47;Q9CPQ9;A6ZI46;D3Z510;D3YV98	Fructose-bisphosphate aldolase A	Aldoa;Aldoart2;Aldoart1	8	45.12	40002000	0	0	0	52915000	41723000
F6UFG6;D3YYE1;D3Z7M9;O35381;Q64G17;E9Q148;Q9EST5;Q9EST5-2	Acidic leucine-rich nuclear phosphoprotein 32 family member A;Putative acidic leucine-rich nuclear phosphoprotein 32 family member C	Anp32a;Anp32c	8	15.306	16942000	0	0	15876000	0	25074000
Q792Z1		Try10	1	26.221	576860000	720990000	648100000	887920000	808970000	538230000
Q504P4;P63017;P17156;D3Z5E2;D3YW43	Heat shock cognate 71 kDa protein	Hspa8	5	68.778	138530000	301280000	199790000	221840000	236350000	328360000
P08249	Malate dehydrogenase, mitochondrial	Mdh2	1	35.611	21375000	0	0	0	20992000	28243000
P62751;D3YU45;D3YU46;D3Z1D6;D3YTY6	60S ribosomal protein L23a	Rpl23a	5	17.695	35999000	144780000	96306000	66129000	68115000	64377000
Q60749	KH domain-containing, RNA-binding, signal transduction-associated protein 1	Khdrbs1	1	48.37	0	23613000	16439000	0	0	17458000
D3Z7F0;P16125	L-lactate dehydrogenase;L-lactate dehydrogenase B chain	Ldhb	2	21.444	39018000	0	0	0	56957000	34218000
P27773	Protein disulfide-isomerase A3	Pdia3	1	56.678	15855000	0	0	0	15336000	20347000
P00920	Carbonic anhydrase 2	Ca2	1	29.032	23679000	0	0	0	19204000	36044000
P62960;A2BGG7;Q9JKB3-2;Q9JKB3;B2RUF0;Q9Z2C8-2;Q9Z2C8	Nuclease-sensitive element-binding protein 1	Ybx1	7	35.73	256180000	565290000	471460000	424550000	472400000	628330000
Q3V1Z5;V9GWY0;P62702	40S ribosomal protein S4;40S ribosomal protein S4, X isoform	Rps4l;Gm15013;Rps4x	3	29.184	33836000	0	0	0	37123000	29940000
P62911;A2AD25;P17932	60S ribosomal protein L32;Putative 60S ribosomal protein L32	Rpl32;Gm4987;Rpl32-ps	3	15.86	64055000	96282000	83803000	97641000	91976000	77432000
Q8CGP6;Q8R1M2;Q8CGP7;Q8CGP5;Q8BFU2;P22752;Q8CGP4	Histone H2A type 1-H;Histone H2A.J;Histone H2A type 1-K;Histone H2A type 1-F;Histone H2A type 3;Histone H2A type 1;Histone H2A	Hist1h2ah;H2afj;Hist1h2ak;Hist1h2af;Hist3h2a;Hist1h2ab;Hist1h2aa	7	13.95	7543500000	2894100000	1795400000	4422700000	6571700000	4979600000
Q64727	Vinculin	Vcl	1	116.72	54593000	29651000	0	0	43681000	113450000
Q642K5;P62862	40S ribosomal protein S30	Fau	2	14.416	63713000	145980000	132760000	100500000	79633000	110310000
P47911;E9PUX4	60S ribosomal protein L6	Rpl6;Gm5428	2	33.509	107800000	197030000	159770000	210570000	81742000	90315000
P17182;Q6PHC1;B1ARR7;B0QZL1;B1ARR6	Alpha-enolase;Enolase	Eno1	5	47.14	58609000	97217000	80806000	123660000	83441000	63253000
Q9CPN9;REV__B1ASC0;REV__H7BX92;REV__Q8CGM1-2;REV__H7BX74;REV__Q8CGM1-3;REV__Q8CGM1;REV__H7BWZ2		2210010C04Rik	8	26.422	292330000	496170000	353880000	427690000	421580000	391280000
P14148;F6XI62	60S ribosomal protein L7	Rpl7	2	31.419	134220000	253930000	328710000	234050000	130250000	252320000
Q8BP67;F6RSK3	60S ribosomal protein L24	Rpl24	2	17.779	17902000	28457000	28957000	28705000	22180000	17481000
A2A547;P84099	Ribosomal protein L19;60S ribosomal protein L19	Rpl19	2	23.247	87825000	119870000	114500000	115880000	93232000	96242000
E9Q7H5;A2AL12;B2RXM2;J3QNY1;Q8BG05-2;Q8BG05	Heterogeneous nuclear ribonucleoprotein A3	Gm8991;Hnrnpa3;Gm6793;Gm9242	6	32.574	22790000	30264000	0	0	28175000	47749000
P20029	78 kDa glucose-regulated protein	Hspa5	1	72.421	99362000	249310000	164160000	155040000	154360000	276050000
P09405	Nucleolin	Ncl	1	76.722	58433000	114290000	104090000	74338000	78190000	102460000
P63158;D3YVC6;D3YZ18	High mobility group protein B1	Hmgb1	3	24.893	30169000	24419000	19890000	0	0	118540000
P43274;I7HFT9;Q07133	Histone H1.4	Hist1h1e	3	21.977	78997000	80912000	0	0	104770000	100840000
P84078;P61205;Q8BSL7;P84084;A2A6T9;E9Q798;P61750	ADP-ribosylation factor 1;ADP-ribosylation factor 3;ADP-ribosylation factor 2	Arf1;Arf3;Arf2	7	20.697	39256000	32270000	0	0	0	50563000
Q99KI0	Aconitate hydratase, mitochondrial	Aco2	1	85.462	11112000	9636400	0	0	10900000	15248000
S4R1W1;P16858;D3YYI5;S4R257;D3Z0Z9;S4R1W8;V9GX06;S4R1N5;S4R2G5;Q64467	Glyceraldehyde-3-phosphate dehydrogenase	Gm3839;Gapdh;Gm7293;Gm5069	10	35.812	124320000	155790000	124150000	127510000	118220000	176240000
P40124;B1ARS0	Adenylyl cyclase-associated protein 1;Adenylyl cyclase-associated protein	Cap1	2	51.564	51463000	90383000	0	74340000	0	42265000
P63038;D3Z7J9;D3Z2F2;P63038-2	60 kDa heat shock protein, mitochondrial	Hspd1	4	60.955	11979000	0	0	0	0	17032000
Q61696;P17879	Heat shock 70 kDa protein 1A;Heat shock 70 kDa protein 1B	Hspa1a;Hspa1b	2	70.078	59471000	91588000	65814000	90034000	58128000	58833000
P47963	60S ribosomal protein L13	Rpl13	1	24.305	29403000	0	32606000	35077000	0	37428000
P62918	60S ribosomal protein L8	Rpl8	1	28.024	59300000	106040000	126190000	111970000	111980000	78830000
Q8BTS0;Q61656;S4R1I6;Q3U741;Q501J6-2;Q501J6	Probable ATP-dependent RNA helicase DDX5;Probable ATP-dependent RNA helicase DDX17	Ddx5;Ddx17	6	69.265	11470000	11199000	9954000	0	0	28055000
P62827;Q14AA6;Q61820	GTP-binding nuclear protein Ran;GTP-binding nuclear protein Ran, testis-specific isoform	Ran;1700009N14Rik;Rasl2-9	3	24.423	0	0	24419000	0	0	30600000
E9Q5A0;P19253	60S ribosomal protein L13a	Rpl13a	2	48.342	32064000	0	0	0	0	26563000
F8WIT2;P14824	Annexin;Annexin A6	Anxa6	2	75.288	27936000	18419000	0	0	22832000	27788000
REV__Q61120;Q5SXY1-2;Q5SXY1-3;Q5SXY1	Cytospin-B	Specc1	4	52.12	40029000000	51766000000	51530000000	106490000000	7466100000	37273000000
A1BN54;Q7TPR4;P57780	Alpha-actinin-1;Alpha-actinin-4	Actn1;Actn4	3	102.72	11372000	0	0	0	0	11834000
Q9QUI0;H3BL56;Q62159	Transforming protein RhoA;Rho-related GTP-binding protein RhoC	Rhoa;Rhoc	3	21.782	0	24311000	0	0	0	24124000
P56480	ATP synthase subunit beta, mitochondrial	Atp5b	1	56.3	68217000	56382000	0	0	0	124090000
D3YW52;Q61838	Alpha-2-macroglobulin;Alpha-2-macroglobulin 165 kDa subunit;Alpha-2-macroglobulin 35 kDa subunit	Pzp;A2m	2	167.28	0	0	0	0	0	0
P18528;J3QNN6;P18527;P18530;P18529;P18525;P01783;P84751	Ig heavy chain V region 6.96		8	11.007	0	0	0	0	0	0
P01867-2;P01867	Ig gamma-2B chain C region	Igh-3	2	36.587	0	0	0	0	0	0
P01837	Ig kappa chain C region		1	11.778	0	0	0	0	0	0
P04944;P04941;P04940;P04943;P04942;P01679;P01678;P01677;P01676;P01675	Ig kappa chain V-VI region NQ5-78.2.6;Ig kappa chain V-VI region NQ2-48.2.2;Ig kappa chain V-VI region NQ2-17.4.1;Ig kappa chain V-VI region NQ6-8.3.1;Ig kappa chain V-VI region NQ5-61.1.2;Ig kappa chain V-VI region J539;Ig kappa chain V-VI region SAPC 10;Ig kappa chain V-VI region TEPC 601/TEPC 191;Ig kappa chain V-VI region XRPC 24;Ig kappa chain V-VI region XRPC 44		10	11.391	0	0	0	0	0	0
P01638;P01637	Ig kappa chain V-V region L6;Ig kappa chain V-V region T1		2	12.986	0	0	0	0	0	0
P01633	Ig kappa chain V19-17	Igk-V19-17	1	16.433	0	0	0	0	0	0
P01639	Ig kappa chain V-V region MOPC 41	Gm5571	1	14.311	0	0	0	0	0	0
P01634;P01632	Ig kappa chain V-V region MOPC 21		2	14.902	0	0	0	0	0	0
E9Q450;Q8BP43;P58771-2;E9Q452;Q8BSH3;E9Q454;P58771;S4R2U0	Tropomyosin alpha-1 chain	Tpm1	8	32.848	0	0	0	0	0	0
F6TQW2;P01864;P01863;P01865	Ig gamma-2A chain C region secreted form	Ighg2c	4	44.095	0	0	0	0	0	0
P04945	Ig kappa chain V-VI region NQ2-6.1		1	11.713	0	0	0	0	0	0
P06330;P01757;P01756	Ig heavy chain V region AC38 205.12;Ig heavy chain V region J558;Ig heavy chain V region MOPC 104E		3	12.934	0	0	0	0	0	0
Q924X4;P22858	Parathyroid hormone-related protein;Osteostatin	Pthlh	2	20.096	0	0	0	0	0	0
E9Q7Q3;P21107	Tropomyosin alpha-3 chain	Tpm3	2	28.734	0	0	0	0	0	0
H3BLL4;B2M1R6;P61979-3;P61979;P61979-2;H3BLP7;H3BKD0;D3Z5X4;D3YWG1;H3BKI8;H3BK96	Heterogeneous nuclear ribonucleoprotein K	Hnrnpk;Gm7964	11	43.24	0	0	0	0	0	0
F6YHZ8;F7CAZ6;A2AMW0;P47757-2;P47757;P47757-4	F-actin-capping protein subunit beta	Capzb	6	21.069	0	0	0	0	0	0
Q9CQ94	DnaJ homolog subfamily C member 5B	Dnajc5b	1	22.661	0	0	0	0	0	0
Q9CPN7;F6R7E8		1810009J06Rik;Gm2663	2	26.503	0	0	0	0	0	0
E9Q1Z0		4732456N10Rik	1	58.224	0	0	0	0	0	0
Q9JII6	Alcohol dehydrogenase [NADP(+)]	Akr1a1	1	36.586	0	0	0	0	0	0
Q02013	Aquaporin-1	Aqp1	1	28.793	0	0	0	0	0	0
E9PV44;O35143	ATPase inhibitor, mitochondrial	Atpif1	2	8.7887	0	0	0	0	0	0
P97302	Transcription regulator protein BACH1	Bach1	1	81.373	0	0	0	0	0	0
P24270	Catalase	Cat	1	59.795	0	0	0	0	0	0
P48758	Carbonyl reductase [NADPH] 1	Cbr1	1	30.641	0	0	0	0	0	0
Q9D5Y1	Coiled-coil domain-containing protein 39	Ccdc39	1	110.07	0	0	0	0	0	0
Q8R0W5	Carboxylesterase 4A	Ces4a	1	62.882	0	0	0	0	0	0
Q9QYB1;E0CY42;Q8BHB9	Chloride intracellular channel protein 4;Chloride intracellular channel protein 6	Clic4;Clic6	3	28.729	0	0	0	0	0	0
F7BHJ0;Q6IRU5-3;Q6IRU5-2;Q6IRU5	Clathrin light chain B	Cltb	4	14.191	0	0	0	0	0	0
Q8BGZ3	DDB1- and CUL4-associated factor 12	Dcaf12	1	50.459	0	0	0	0	0	0
Q8VDW0-2;Q8VDW0;Q9Z1N5	ATP-dependent RNA helicase DDX39A;Spliceosome RNA helicase Ddx39b	Ddx39a;Ddx39b	3	21.375	0	0	0	0	0	0
Q6Q899-2;Q6Q899	Probable ATP-dependent RNA helicase DDX58	Ddx58	2	54.657	0	0	0	0	0	0
Q61495;Q7TSF1	Desmoglein-1-alpha;Desmoglein-1-beta	Dsg1a;Dsg1b	2	114.6	0	0	0	0	0	0
E9Q557;E9PZW0	Desmoplakin	Dsp	2	332.91	0	0	0	0	0	0
Q9D8N0	Elongation factor 1-gamma	Eef1g	1	50.06	0	0	0	0	0	0
P58252	Elongation factor 2	Eef2	1	95.313	0	0	0	0	0	0
P26040;Q7TSG6;P26043	Ezrin;Radixin	Ezr;Rdx	3	69.406	0	0	0	0	0	0
Q05816	Fatty acid-binding protein, epidermal	Fabp5	1	15.137	0	0	0	0	0	0
Q69ZK7-2;Q69ZK7	Protein FAM214A	Fam214a	2	120.02	0	0	0	0	0	0
D3YXJ5		Fam84b	1	34.59	0	0	0	0	0	0
P19096	Fatty acid synthase;[Acyl-carrier-protein] S-acetyltransferase;[Acyl-carrier-protein] S-malonyltransferase;3-oxoacyl-[acyl-carrier-protein] synthase;3-oxoacyl-[acyl-carrier-protein] reductase;3-hydroxyacyl-[acyl-carrier-protein] dehydratase;Enoyl-[acyl-carrier-protein] reductase;Oleoyl-[acyl-carrier-protein] hydrolase	Fasn	1	272.43	0	0	0	0	0	0
D3YUC5;Q80TD3	Folliculin-interacting protein 2	Fnip2	2	125.61	0	0	0	0	0	0
A3KG36;Q00612	Glucose-6-phosphate 1-dehydrogenase;Glucose-6-phosphate 1-dehydrogenase X	G6pdx	2	45.202	0	0	0	0	0	0
P01642	Ig kappa chain V-V region L7	Gm10881	1	12.615	0	0	0	0	0	0
D3YX71;Q6ZWZ4;P47964	60S ribosomal protein L36	Gm8973;Rpl36	3	12.034	0	0	0	0	0	0
F6SVV1;J3QJZ3;P62082	40S ribosomal protein S7	Gm9493;Rps7	3	21.882	0	0	0	0	0	0
A2A610;A2AE31;A2AE32;Z4YKV1;Q66L47;P20612;Q9DC51;Q3V3I2;P50149;P18872-2;P18872;B2RSH2;P08752;P63094-2;Q8CGK7;P63094;Q6R0H7-4;Q6R0H7	Guanine nucleotide-binding protein G(t) subunit alpha-1;Guanine nucleotide-binding protein G(k) subunit alpha;Guanine nucleotide-binding protein G(t) subunit alpha-3;Guanine nucleotide-binding protein G(t) subunit alpha-2;Guanine nucleotide-binding protein G(o) subunit alpha;Guanine nucleotide-binding protein G(i) subunit alpha-1;Guanine nucleotide-binding protein G(i) subunit alpha-2;Guanine nuc…	Gnas;Gnat2;Gnal;Gnat1;Gnai3;Gnat3;Gnao1;Gnai1;Gnai2	18	10.184	0	0	0	0	0	0
P05202	Aspartate aminotransferase, mitochondrial	Got2	1	47.411	0	0	0	0	0	0
Q8BUY8	G-protein coupled receptor-associated sorting protein 2	Gprasp2	1	92.801	0	0	0	0	0	0
P19157	Glutathione S-transferase P 1	Gstp1	1	23.609	0	0	0	0	0	0
P02104;Q9CR49	Hemoglobin subunit epsilon-Y2	Hbb-y	2	16.136	0	0	0	0	0	0
F8WIX8;Q64523;Q6GSS7	Histone H2A;Histone H2A type 2-C;Histone H2A type 2-A	Hist1h2al;Hist2h2ac;Hist2h2aa1	3	13.607	0	0	0	0	0	0
J3QK03		Ighv6-5	1	11.065	0	0	0	0	0	0
L7N239;J3QNZ9		Igkv4-71;Igkv4-62	2	10.328	0	0	0	0	0	0
P01845;P01844	Ig lambda-3 chain C region;Ig lambda-2 chain C region	Iglc3;Iglc2	2	11.371	0	0	0	0	0	0
Q3UQ44	Ras GTPase-activating-like protein IQGAP2	Iqgap2	1	180.53	0	0	0	0	0	0
Q02257	Junction plakoglobin	Jup	1	81.8	0	0	0	0	0	0
P04104	Keratin, type II cytoskeletal 1	Krt1	1	65.605	0	0	0	0	0	0
Q61781	Keratin, type I cytoskeletal 14	Krt14	1	52.866	0	0	0	0	0	0
Q3UV17	Keratin, type II cytoskeletal 2 oral	Krt76	1	62.844	0	0	0	0	0	0
P17897;P08905	Lysozyme C-1;Lysozyme C-2	Lyz1;Lyz2	2	16.794	0	0	0	0	0	0
A2AG49		Maged2	1	16.473	0	0	0	0	0	0
P09542;E9PWG4;P05977-2;P05977	Myosin light chain 3;Myosin light chain 1/3, skeletal muscle isoform	Myl3;Myl1	4	22.421	0	0	0	0	0	0
F6U6A7		Nav3	1	17.013	0	0	0	0	0	0
Q99K48;Q99K48-2	Non-POU domain-containing octamer-binding protein	Nono	2	54.54	0	0	0	0	0	0
S4R2M7;P09411;P09041	Phosphoglycerate kinase;Phosphoglycerate kinase 1;Phosphoglycerate kinase 2	Pgk1;Pgk2	3	27.715	0	0	0	0	0	0
F6QY99;F6PYU5;F7AC58;E9PUQ9;E2JF22	Piezo-type mechanosensitive ion channel component 1	Piezo1	5	116.48	0	0	0	0	0	0
P97350	Plakophilin-1	Pkp1	1	80.895	0	0	0	0	0	0
B1AZS9;O08807	Peroxiredoxin-4	Prdx4	2	26.391	0	0	0	0	0	0
Q5SW86;Q5SW87;Q5SW88;Q3TYH2;P61027;Q9D1G1;Q9DD03;P62821;P61028;P55258;Q8K386	Ras-related protein Rab-10;Ras-related protein Rab-1B;Ras-related protein Rab-13;Ras-related protein Rab-1A;Ras-related protein Rab-8B;Ras-related protein Rab-8A;Ras-related protein Rab-15	Rab1;Rab15;Rab10;Rab1b;Rab13;Rab1A;Rab8b;Rab8a	11	13.597	0	0	0	0	0	0
F7AA45;E9Q8F0;Q8VH51-3;Q8VH51-2;Q8VH51	RNA-binding protein 39	Rbm39	5	33.828	0	0	0	0	0	0
P67984	60S ribosomal protein L22	Rpl22	1	14.759	0	0	0	0	0	0
P14115	60S ribosomal protein L27a	Rpl27a	1	16.605	0	0	0	0	0	0
P62892	60S ribosomal protein L39	Rpl39	1	6.4066	0	0	0	0	0	0
P14069	Protein S100-A6	S100a6	1	10.051	0	0	0	0	0	0
Q3U5D0;Q3TTL3;Q80VP2	Spermatogenesis-associated protein 7 homolog	Spata7	3	46.98	0	0	0	0	0	0
P84104-2;P84104;A2A4X6	Serine/arginine-rich splicing factor 3	Srsf3;Gm12355	3	14.203	0	0	0	0	0	0
F6SXM5;P32067	Lupus La protein homolog	Ssb	2	26.162	0	0	0	0	0	0
P11031	Activated RNA polymerase II transcriptional coactivator p15	Sub1	1	14.427	0	0	0	0	0	0
P18419	Seminal vesicle secretory protein 4	Svs4	1	12.515	0	0	0	0	0	0
P30933	Seminal vesicle secretory protein 5	Svs5	1	13.019	0	0	0	0	0	0
Q8BQ33	Treslin	Ticrr	1	208.33	0	0	0	0	0	0
P99024;Q9CWF2;Q7TMM9	Tubulin beta-5 chain;Tubulin beta-2B chain;Tubulin beta-2A chain	Tubb5;Tubb2b;Tubb2a	3	49.67	0	0	0	0	0	0
Q8R093;Q8CGR7	Uridine phosphorylase;Uridine phosphorylase 2	Upp2	2	37.803	0	0	0	0	0	0
Q9Z1Z0-4;Q9Z1Z0-2;Q9Z1Z0	General vesicular transport factor p115	Uso1	3	39.816	0	0	0	0	0	0
Q80XN4;G5E905		Zfp871	2	69.344	0	0	0	0	0	0
P20065-2			1	5.0526	0	0	0	0	0	0
A3KGV1-7			1	70.764	0	0	0	0	0	0
P01635	Ig kappa chain V-V region K2		1	12.581	0	0	0	0	0	0
P01649;P01648;P01647;P01646;P01645;P01644;P01643	Ig kappa chain V-V regions;Ig kappa chain V-V region HP 91A3;Ig kappa chain V-V region HP 124E1;Ig kappa chain V-V region HP 123E6;Ig kappa chain V-V region HP 93G7;Ig kappa chain V-V region HP R16.7;Ig kappa chain V-V region MOPC 173		7	12.056	0	0	0	0	0	0
P03977;P01656;P01654;P01655	Ig kappa chain V-III region 50S10.1;Ig kappa chain V-III region MOPC 70;Ig kappa chain V-III region PC 2880/PC 1229;Ig kappa chain V-III region PC 7132		4	12.042	0	0	0	0	0	0
P01663;P01662	Ig kappa chain V-III region PC 4050;Ig kappa chain V-III region ABPC 22/PC 9245		2	12.005	0	0	0	0	0	0
P01786	Ig heavy chain V region MOPC 47A		1	12.374	0	0	0	0	0	0
P01806;P01812;P01809;P01808;P01807	Ig heavy chain V region 441;Ig heavy chain V region MOPC 173;Ig heavy chain V region X24;Ig heavy chain V region T601;Ig heavy chain V region X44		5	12.911	0	0	0	0	0	0
P18526;P18524	Ig heavy chain V region 345;Ig heavy chain V region RF		2	12.902	0	0	0	0	0	0
Q8VDF3-2			1	56.034	0	0	0	0	0	0
P03987-2;P03987	Ig gamma-3 chain C region		2	36.228	0	0	0	0	0	0
Q9DC07;F6RM14;B7ZCI2;F6X9B6;A2AQB2;A2AQA9;E9Q1W3	LIM zinc-binding domain-containing Nebulette	Nebl	7	31.113	0	0	0	0	0	0
P01750;P06328;P01754;P01751;P01753;P01748;P01749;P06329;P03980	Ig heavy chain V region 102;Ig heavy chain V region VH558 B4;Ig heavy chain V region 1-62-3;Ig heavy chain V region B1-8/186-2	Ighv1-62-3;Ighv1-72	9	12.866	0	0	0	0	0	0
P01868;P01869	Ig gamma-1 chain C region secreted form;Ig gamma-1 chain C region, membrane-bound form	Ighg1	2	35.704	0	0	0	0	0	0
H3BIV5;D3YVF0	A-kinase anchor protein 5	Akap5	2	80.202	0	0	0	0	0	0
P01872;P01872-2	Ig mu chain C region	Ighm	2	49.971	0	0	0	0	0	0
Q9CQI1;P35242	Pulmonary surfactant-associated protein A	Sftpa1	2	26.183	0	0	0	0	0	0
P01631;F6XWB2	Ig kappa chain V-II region 26-10	Igkv1-115	2	12.273	0	0	0	0	0	0
P01668;P01666;P01665;P01664	Ig kappa chain V-III region PC 7210;Ig kappa chain V-III region PC 7183;Ig kappa chain V-III region PC 7043;Ig kappa chain V-III region CBPC 101		4	11.95	0	0	0	0	0	0
P01799;P01797;P01796;P01801;P01804;P01800;P01803;P01802;P01798	Ig heavy chain V-III region ABE-47N;Ig heavy chain V-III region U61;Ig heavy chain V-III region A4;Ig heavy chain V-III region J606;Ig heavy chain V-III region HPC76;Ig heavy chain V-III region T957;Ig heavy chain V region AMPC1;Ig heavy chain V-III region W3082;Ig heavy chain V-III region E109		9	12.675	0	0	0	0	0	0
P01843	Ig lambda-1 chain C region		1	11.575	0	0	0	0	0	0
P01660;P01673;P01672;P01671;P01669;P01667;P01659;P01661	Ig kappa chain V-III region PC 3741/TEPC 111		8	12.099	0	0	0	0	0	0
B1ARA3;P61255;B1ARA5	60S ribosomal protein L26	Rpl26	3	12.217	0	0	0	0	0	0
Q5SSA8;Q5SSA5;M0QWL9;Q99NF8	Ran-binding protein 17	Ranbp17	4	23.697	0	0	0	0	0	0
Q8C845;Q9D8Y0;Q9D4J1	EF-hand domain-containing protein D2;EF-hand domain-containing protein D1	Efhd2;Efhd1	3	26.8	0	0	0	0	0	0
E9QAZ2;Q9CZM2;B8JKK2;E9Q1X1	Ribosomal protein L15;60S ribosomal protein L15	Gm10020;Rpl15	4	24.077	0	0	0	0	0	0
F6QL70;W4VSN7;D3Z1N9;P47915;F6VZG1;F6YH22	60S ribosomal protein L29	Gm17669;Gm3550;Gm10709;Rpl29	6	16.966	0	0	0	0	0	0
Q9JKF1	Ras GTPase-activating-like protein IQGAP1	Iqgap1	1	188.74	0	0	0	0	0	0
Q8CI43	Myosin light chain 6B	Myl6b	1	22.749	0	0	0	0	0	0
Q5SYD0;Q5SYD0-2;Q5SUA5	Unconventional myosin-Id	Myo1d	3	116.08	0	0	0	0	0	0
Q5XJF6;P53026	Ribosomal protein;60S ribosomal protein L10a	Rpl10a	2	24.831	0	0	0	0	0	0
P35980;G3UZK4;G3UZJ6;G3UYV6;G3UX28	60S ribosomal protein L18	Rpl18	5	21.644	0	0	0	0	0	0
P63268;P62737;D3YZY0;D3Z2K3;F6WX90;V9GXQ2;E9Q3M9	Actin, gamma-enteric smooth muscle;Actin, aortic smooth muscle	Actg2;Acta2	7	41.876	0	0	0	0	0	0
A3KGI3;Q66JQ7	Protein CASC5	Casc5	2	238.18	0	0	0	0	0	0
Q5SXR6;Q68FD5	Clathrin heavy chain;Clathrin heavy chain 1	Cltc	2	191.98	0	0	0	0	0	0
D3Z7N2;D3YUQ9;D3YZT9;E9QN08;Q91VK2;Q80T06;F6ZFU0;P57776-2;P57776;P57776-3	Elongation factor 1-delta	Eef1d	10	14.182	0	0	0	0	0	0
Q8C9E8	Protein FAM26F	Fam26f	1	34.955	0	0	0	0	0	0
P27661;G3UWL7;Q3UA95	Histone H2AX	H2afx	3	15.142	0	0	0	0	0	0
P30681	High mobility group protein B2	Hmgb2	1	24.162	0	0	0	0	0	0
Z4YKA3;Z4YKB8;Q3TEA8-3;Q3TEA8-2;Q3TEA8	Heterochromatin protein 1-binding protein 3	Hp1bp3	5	56.824	0	0	0	0	0	0
D6RIL6;P54071	Isocitrate dehydrogenase [NADP], mitochondrial	Idh2	2	32.804	0	0	0	0	0	0
Q9R1P4	Proteasome subunit alpha type-1	Psma1	1	29.546	0	0	0	0	0	0
P62267	40S ribosomal protein S23	Rps23	1	15.807	0	0	0	0	0	0
Q9DB77	Cytochrome b-c1 complex subunit 2, mitochondrial	Uqcrc2	1	48.234	0	0	0	0	0	0
F6YY69;F6VW30;P68254-2;P68254	14-3-3 protein theta	Ywhaq	4	32.221	0	0	0	0	0	0
