# Supplementary material for: The arginine methyltransferase PRMT7 promotes extravasation of monocytes resulting in tissue injury in COPD
Source: Nat Commun. 2022 Mar 14;13:1303. doi: 10.1038/s41467-022-28809-4 (PMC8921220; doi:10.1038/s41467-022-28809-4)
Supplement: Supplementary file 6 — Supplementary Data 4 [file 41467_2022_28809_MOESM6_ESM.xlsx]

## Sheet: peptides
Sequence	Proteins	Protein.names	Gene.names	Intensity	Intensity.Prmt7null_1	Intensity.Prmt7null_2	Intensity.Prmt7null_3	Intensity.wt_1	Intensity.wt_2	Intensity.wt_3
ELLAEAK	Q5SXY1;A0A0J9YV86;A0A0J9YUF8;A0A0J9YUR2;A0A0J9YTU3	Cytospin-B	Specc1	751030000000	69840000000	1531300000	52746000000	86998000000	80661000000	0
RFVNDTLRSEFHK	Q9JHS9	Spliceosome-associated protein CWC15 homolog	Cwc15	56016000000	6401200000	0	4387800000	1527800000	0	0
AGFAGDDAPR	P60710;E9Q5F4;E9Q1F2;G3UZ07;E9Q2D1;F6WX90;P62737;P63268;D3YZY0;A0A494B9T3;D3Z2K3;P63260;G3UYG0;E9Q606;B1ATY1;P68134;P68033;A0A1D5RM20	Actin, cytoplasmic 1;Actin, cytoplasmic 1, N-terminally processed;Actin, aortic smooth muscle;Actin, gamma-enteric smooth muscle;Actin, cytoplasmic 2;Actin, cytoplasmic 2, N-terminally processed;Actin, alpha skeletal muscle;Actin, alpha cardiac muscle 1	Actb;Actg1;Actc1;Acta2;Actg2;Acta1	41620000000	1805000000	1631500000	2640700000	2933500000	5928400000	4053900000
AVFPSIVGRPR	P60710;E9Q5F4;E9Q1F2;G3UZ07;E9Q2D1;F6WX90;P62737;P63268;D3YZY0;A0A494B9T3;D3Z2K3;P63260;G3UYG0;E9Q606;B1ATY1;P68134;P68033;A0A1D5RM20	Actin, cytoplasmic 1;Actin, cytoplasmic 1, N-terminally processed;Actin, aortic smooth muscle;Actin, gamma-enteric smooth muscle;Actin, cytoplasmic 2;Actin, cytoplasmic 2, N-terminally processed;Actin, alpha skeletal muscle;Actin, alpha cardiac muscle 1	Actb;Actg1;Actc1;Acta2;Actg2;Acta1	41530000000	1281400000	2003300000	2638700000	7146200000	8067400000	4614200000
VAPEEHPVLLTEAPLNPK	P60710;E9Q5F4;G3UZ07;P63260;G3UYG0;E9Q606	Actin, cytoplasmic 1;Actin, cytoplasmic 1, N-terminally processed;Actin, cytoplasmic 2;Actin, cytoplasmic 2, N-terminally processed	Actb;Actg1	27463000000	846830000	670260000	1686900000	2432000000	4527200000	2681100000
HQGVMVGMGQK	P60710;E9Q5F4;G3UZ07;Q8BFZ3;E9Q2D1;P62737;P63268;D3YZY0;A0A494B9T3;D3Z2K3;P63260;G3UYG0;E9Q606;P68134;P68033;A0A1D5RM20	Actin, cytoplasmic 1;Actin, cytoplasmic 1, N-terminally processed;Beta-actin-like protein 2;Actin, aortic smooth muscle;Actin, gamma-enteric smooth muscle;Actin, cytoplasmic 2;Actin, cytoplasmic 2, N-terminally processed;Actin, alpha skeletal muscle;Actin, alpha cardiac muscle 1	Actb;Actg1;Actbl2;Acta2;Actg2;Acta1;Actc1	26979000000	610530000	1928300000	1218900000	1053300000	2237400000	5810700000
ALPSPIEK	F6TQW2;A0A0A6YY53;P01864	Ig gamma-2A chain C region secreted form	Ighg2c	26876000000	0	0	0	0	0	0
RGILTLK	P60710;E9Q5F4;G3UZ07;Q8BFZ3;P62737;P63268;D3YZY0;A0A494B9T3;D3Z2K3;P63260;G3UYG0;E9Q606;P68134;P68033;A0A1D5RM20	Actin, cytoplasmic 1;Actin, cytoplasmic 1, N-terminally processed;Beta-actin-like protein 2;Actin, aortic smooth muscle;Actin, gamma-enteric smooth muscle;Actin, cytoplasmic 2;Actin, cytoplasmic 2, N-terminally processed;Actin, alpha skeletal muscle;Actin, alpha cardiac muscle 1	Actb;Actg1;Actbl2;Acta2;Actg2;Acta1;Actc1	24766000000	895960000	904330000	1498200000	2030400000	3896800000	2968000000
AGLQFPVGR	Q8CGP5;Q8R1M2;C0HKE1;C0HKE2;C0HKE3;C0HKE4;C0HKE5;C0HKE6;C0HKE7;C0HKE9;A0A0N4SV66;C0HKE8;Q8CGP6;Q8BFU2;Q8CGP7;Q8CGP4;Q3UA95;G3UWL7;P0C0S6;Q3THW5;P27661;Q6GSS7;Q64523	Histone H2A type 1-F;Histone H2A.J;Histone H2A type 1-H;Histone H2A type 3;Histone H2A type 1-K;Histone H2A;Histone H2A.Z;Histone H2A.V;Histone H2AX;Histone H2A type 2-A;Histone H2A type 2-C	Hist1h2af;H2afj;Hist1h2ah;Hist3h2a;Hist1h2ak;Hist1h2aa;H2afz;H2afv;H2afx;Hist2h2aa1;Hist2h2ac	21446000000	2090400000	2834000000	3944000000	0	1427200000	758710000
LLGNMIVIVLGHHLGK	A8DUK4;P02088	Hemoglobin subunit beta-1	Hbbt1;Hbb-b1	20785000000	2756500000	2077100000	4394800000	1063900000	744410000	237280000
HLQLAIR	Q8CGP5;Q8R1M2;C0HKE1;C0HKE2;C0HKE3;C0HKE4;C0HKE5;C0HKE6;C0HKE7;C0HKE9;A0A0N4SV66;C0HKE8;Q8CGP6;Q8BFU2;Q8CGP7;Q8CGP4;P0C0S6;Q3THW5;Q8R029;P27661;Q6GSS7;Q64523	Histone H2A type 1-F;Histone H2A.J;Histone H2A type 1-H;Histone H2A type 3;Histone H2A type 1-K;Histone H2A;Histone H2A.Z;Histone H2A.V;Histone H2AX;Histone H2A type 2-A;Histone H2A type 2-C	Hist1h2af;H2afj;Hist1h2ah;Hist3h2a;Hist1h2ak;Hist1h2aa;H2afz;H2afv;H2afx;Hist2h2aa1;Hist2h2ac	20781000000	1937400000	1673600000	3703100000	1075100000	794460000	592890000
YPIEHGIITNWDDMEK	P62737;P63268;D3YZY0;A0A494B9T3;D3Z2K3;P68134;P68033;A0A1D5RM20	Actin, aortic smooth muscle;Actin, gamma-enteric smooth muscle;Actin, alpha skeletal muscle;Actin, alpha cardiac muscle 1	Acta2;Actg2;Acta1;Actc1	19546000000	642270000	578080000	1150400000	1549300000	2682500000	2426600000
TLDNDIMLIKLSSPVTLNAR	Q792Z1		Try10	18643000000	1143900000	1382800000	1579400000	1301900000	1354900000	1263000000
TYFPHFDVSHGSAQVK	Q91VB8;P01942	Hemoglobin subunit alpha	haemaglobin alpha 2;Hba	18174000000	1563200000	2326200000	4209300000	335870000	292560000	819980000
KGGEIEILNNTDNK	Q3UQ44	Ras GTPase-activating-like protein IQGAP2	Iqgap2	16544000000	1553200000	0	647990000	3221300000	2207900000	106980000
IIAPPERK	P60710;E9Q1F2;Q8BFZ3;P62737;P63268;P63260;B1ATY1;P68134;P68033	Actin, cytoplasmic 1;Actin, cytoplasmic 1, N-terminally processed;Beta-actin-like protein 2;Actin, aortic smooth muscle;Actin, gamma-enteric smooth muscle;Actin, cytoplasmic 2;Actin, cytoplasmic 2, N-terminally processed;Actin, alpha skeletal muscle;Actin, alpha cardiac muscle 1	Actb;Actbl2;Acta2;Actg2;Actg1;Acta1;Actc1	14488000000	681060000	1017700000	1592500000	1102300000	1990000000	1502700000
ISESSLR	Q80TD3;D3YUC5	Folliculin-interacting protein 2	Fnip2	13232000000	1142500000	0	494630000	2245000000	1900500000	68024000
YRPGTVALR	P68433;P84244;P02301;P84228;F8WI35;A0A1W2P768;E0CZ27;E0CYN1;E0CYR7	Histone H3.1;Histone H3.3;Histone H3.3C;Histone H3.2;Histone H3	Hist1h3a;H3f3a;H3f3c;Hist1h3b	13143000000	1042300000	1625800000	2692800000	830460000	764300000	501060000
IWHHTFYNELR	P60710;E9Q5F4;G3UZ07;P63260;G3UYG0;E9Q606;P68134;P68033;A0A1D5RM20	Actin, cytoplasmic 1;Actin, cytoplasmic 1, N-terminally processed;Actin, cytoplasmic 2;Actin, cytoplasmic 2, N-terminally processed;Actin, alpha skeletal muscle;Actin, alpha cardiac muscle 1	Actb;Actg1;Acta1;Actc1	13107000000	357560000	159890000	570120000	1027600000	1807200000	1564100000
MFASFPTTK	Q91VB8;P01942	Hemoglobin subunit alpha	haemaglobin alpha 2;Hba	12705000000	899910000	1184900000	2518800000	670500000	541480000	421580000
VADALANAAGHLDDLPGALSALSDLHAHK	Q91VB8		haemaglobin alpha 2	12427000000	883200000	1172600000	3043700000	863530000	398890000	316340000
VVSALPIQHQDWMSGK	A0A075B5P3;A0A0A6YVP0;P01863;P01865;F6TQW2;A0A0A6YY53;P01864	Ig gamma-2A chain C region, A allele;Ig gamma-2A chain C region, membrane-bound form;Ig gamma-2A chain C region secreted form	Ighg2b;Ighg;Igh-1a;Ighg2c	11784000000	0	0	0	0	0	0
LLLPGELAK	Q6ZWY9;Q64478;P10853;P10854;Q64475;Q64525;Q8CGP2;Q8CGP1;Q8CBB6;Q9D2U9;P70696;Q8CGP0;Q64524	Histone H2B type 1-C/E/G;Histone H2B type 1-H;Histone H2B type 1-F/J/L;Histone H2B type 1-M;Histone H2B type 1-B;Histone H2B type 2-B;Histone H2B type 1-P;Histone H2B type 1-K;Histone H2B;Histone H2B type 3-A;Histone H2B type 1-A;Histone H2B type 3-B;Histone H2B type 2-E	Hist1h2bc;Hist1h2bh;Hist1h2bf;Hist1h2bm;Hist1h2bb;Hist2h2bb;Hist1h2bp;Hist1h2bk;Hist1h2br;Hist3h2ba;Hist1h2ba;Hist3h2bb;Hist2h2be	10669000000	696240000	1154700000	2427600000	721830000	620820000	290990000
DSYVGDEAQSK	P60710;E9Q5F4;G3UZ07;V9GXQ2;P62737;P63268;D3YZY0;A0A494B9T3;D3Z2K3;P63260;G3UYG0;E9Q606;P68134;P68033;A0A1D5RM20	Actin, cytoplasmic 1;Actin, cytoplasmic 1, N-terminally processed;Actin, aortic smooth muscle;Actin, gamma-enteric smooth muscle;Actin, cytoplasmic 2;Actin, cytoplasmic 2, N-terminally processed;Actin, alpha skeletal muscle;Actin, alpha cardiac muscle 1	Actb;Actg1;Gm17087;Acta2;Actg2;Acta1;Actc1	10295000000	386700000	256400000	570500000	839320000	1652800000	1390000000
IIAPPER	P60710;E9Q1F2;Q8BFZ3;E9Q3M9;P62737;P63268;P63260;B1ATY1;P68134;P68033	Actin, cytoplasmic 1;Actin, cytoplasmic 1, N-terminally processed;Beta-actin-like protein 2;Actin, aortic smooth muscle;Actin, gamma-enteric smooth muscle;Actin, cytoplasmic 2;Actin, cytoplasmic 2, N-terminally processed;Actin, alpha skeletal muscle;Actin, alpha cardiac muscle 1	Actb;Actbl2;2010300C02Rik;Acta2;Actg2;Actg1;Acta1;Actc1	10187000000	406430000	548470000	898700000	773180000	1176800000	899840000
APQVYTIPPPK	A0A075B5P4;A0A0A6YWR2;P01868;P01869	Ig gamma-1 chain C region secreted form;Ig gamma-1 chain C region, membrane-bound form	Ighg1	9280800000	0	0	0	0	0	0
VLDFEHFLPMLQTVAK	Q60605;A0A1W2P6F6;A0A1W2P7Q9;A0A1W2P6G5	Myosin light polypeptide 6	Myl6	9205700000	296280000	90037000	174500000	275010000	2567800000	1257500000
FLASVSTVLTSK	Q91VB8;P01942	Hemoglobin subunit alpha	haemaglobin alpha 2;Hba	9110900000	1026100000	1154200000	2025500000	393230000	315690000	230470000
EIIADVKK	Q99NF8;Q5SSA8;Q5SSA5;M0QWL9	Ran-binding protein 17	Ranbp17	9083700000	604670000	0	189880000	2134100000	1386100000	0
QEYDESGPSIVHR	P60710;E9Q1F2;F8WGM8;P63260;B1ATY1	Actin, cytoplasmic 1;Actin, cytoplasmic 1, N-terminally processed;Actin, cytoplasmic 2;Actin, cytoplasmic 2, N-terminally processed	Actb;Actg1	8936900000	353750000	446420000	664240000	623630000	1250600000	1300900000
VITAFNDGLNHLDSLK	A8DUK4;P02088;E9Q223	Hemoglobin subunit beta-1	Hbbt1;Hbb-b1;Hbb-bs	8735700000	516450000	640800000	1719400000	847130000	805200000	235990000
VNADEVGGEALGR	A8DUK4;E9Q223		Hbbt1;Hbb-bs	8659700000	557920000	1022000000	1827200000	390400000	220440000	327040000
EITALAPSTMK	P60710;E9Q1F2;F8WGM8;P62737;P63268;P63260;B1ATY1;P68134;P68033	Actin, cytoplasmic 1;Actin, cytoplasmic 1, N-terminally processed;Actin, aortic smooth muscle;Actin, gamma-enteric smooth muscle;Actin, cytoplasmic 2;Actin, cytoplasmic 2, N-terminally processed;Actin, alpha skeletal muscle;Actin, alpha cardiac muscle 1	Actb;Actg1;Acta2;Actg2;Acta1;Actc1	8447600000	319690000	357630000	450780000	678370000	1261400000	884510000
LNFSGLR	P08074	Carbonyl reductase [NADPH] 2	Cbr2	7945600000	788950000	851520000	1859300000	325340000	342190000	209650000
LLVVYPWTQR	A8DUK4;P02088;E9Q223;P02089;CON__Q3SX09;CON__P02070;P02104	Hemoglobin subunit beta-1;Hemoglobin subunit beta-2;Hemoglobin subunit epsilon-Y2	Hbbt1;Hbb-b1;Hbb-bs;Hbb-b2;Hbb-y	7632900000	397550000	1043500000	1635300000	264740000	242470000	331790000
AQYEDIAQK	Q3UV17	Keratin, type II cytoskeletal 2 oral	Krt76	7478000000	50406000	51208000	72719000	81889000	142900000	172630000
HLQLAIRNDEELNK	Q8CGP5;Q8R1M2;C0HKE1;C0HKE2;C0HKE3;C0HKE4;C0HKE5;C0HKE6;C0HKE7;C0HKE9;A0A0N4SV66;C0HKE8;Q8CGP6;Q8BFU2;Q8CGP7;Q8CGP4;P27661;Q6GSS7;Q64523	Histone H2A type 1-F;Histone H2A.J;Histone H2A type 1-H;Histone H2A type 3;Histone H2A type 1-K;Histone H2A;Histone H2AX;Histone H2A type 2-A;Histone H2A type 2-C	Hist1h2af;H2afj;Hist1h2ah;Hist3h2a;Hist1h2ak;Hist1h2aa;H2afx;Hist2h2aa1;Hist2h2ac	7376200000	789100000	284760000	1454600000	139770000	81924000	55673000
HVLVTLGEK	Q60605;A0A1W2P6F6;A0A1W2P7Q9;A0A1W2P6G5	Myosin light polypeptide 6	Myl6	6832700000	139900000	78046000	123560000	274720000	2557600000	970800000
VVAGVAAALAHK	A8DUK4		Hbbt1	6630100000	603790000	656210000	1756000000	128230000	183300000	179770000
SYELPDGQVITIGNER	P60710;E9Q5F4;E9Q1F2;Q8BFZ3;P62737;P63268;A0A0U1RQ96;P63260;P68134;P68033	Actin, cytoplasmic 1;Actin, cytoplasmic 1, N-terminally processed;Beta-actin-like protein 2;Actin, aortic smooth muscle;Actin, gamma-enteric smooth muscle;Actin, cytoplasmic 2;Actin, cytoplasmic 2, N-terminally processed;Actin, alpha skeletal muscle;Actin, alpha cardiac muscle 1	Actb;Actbl2;Acta2;Actg2;Actg1;Acta1;Actc1	6547700000	44677000	289230000	518970000	55125000	0	1160900000
DPSESLSELLNR	E9JGN0		Dapk2	6511100000	774900000	0	242250000	0	591650000	42822000
IGGHGAEYGAEALER	Q91VB8;P01942	Hemoglobin subunit alpha	haemaglobin alpha 2;Hba	6486600000	1095200000	447990000	730320000	129360000	119240000	116910000
QPEVQAAPK	Q8R0K4;H3BLI5	Coiled-coil domain-containing protein 137	Ccdc137	6414800000	480860000	0	203150000	1436000000	963730000	0
VIQYLAHVASSHK	Q8VDD5;Q61879;Q5SV64;Q3UH59;Q8BXF2	Myosin-9;Myosin-10	Myh9;Myh10	6383700000	144140000	46451000	99135000	169340000	2116600000	987130000
LAQGISQLDK	Q8C0L8	Conserved oligomeric Golgi complex subunit 5	Cog5	6188100000	649070000	0	227680000	1423900000	966650000	0
EAFQLFDR	Q60605;A0A1W2P6F6;A0A1W2P7Q9	Myosin light polypeptide 6	Myl6	6163900000	239900000	82427000	154020000	0	1635600000	1006600000
MELQEIQLK	D3Z2H9;E9Q5J9;D3YVR0;E9Q7Q3;D3Z6I8;P21107;A0A0R4J1P2	Tropomyosin alpha-3 chain	Tpm3-rs7;Tpm3	6055300000	238680000	134190000	162620000	342300000	831090000	599830000
ALGQNPTNAEVLK	Q60605;A0A1W2P6F6;A0A1W2P7Q9;A0A1W2P6G5;Q8CI43	Myosin light polypeptide 6;Myosin light chain 6B	Myl6;Myl6b	5637800000	245880000	0	102090000	244310000	1548300000	578000000
ESYSVYVYK	Q6ZWY9;Q64478;P10853;P10854;Q64475;Q64525;Q8CGP2;Q8CGP1;Q8CBB6	Histone H2B type 1-C/E/G;Histone H2B type 1-H;Histone H2B type 1-F/J/L;Histone H2B type 1-M;Histone H2B type 1-B;Histone H2B type 2-B;Histone H2B type 1-P;Histone H2B type 1-K;Histone H2B	Hist1h2bc;Hist1h2bh;Hist1h2bf;Hist1h2bm;Hist1h2bb;Hist2h2bb;Hist1h2bp;Hist1h2bk;Hist1h2br	5631500000	855790000	704650000	1949100000	165430000	86814000	0
SVSELPIMHQDWLNGK	A0A075B5P4;A0A0A6YWR2;P01868;P01869	Ig gamma-1 chain C region secreted form;Ig gamma-1 chain C region, membrane-bound form	Ighg1	5517500000	0	0	0	0	0	0
YVNWIQQTIAAN	Q9CPN9		2210010C04Rik	5465400000	370420000	484300000	599390000	106990000	204420000	575400000
TSTSPIVK	P01837;A0A5H1ZRK8	Ig kappa chain C region		5146800000	2376500	0	0	0	0	0
DQGTYEDYVEGLR	Q60605;A0A1W2P6F6;A0A1W2P7Q9;A0A1W2P6G5	Myosin light polypeptide 6	Myl6	4744500000	189420000	58912000	110800000	175830000	1110800000	896270000
AMAMELGPHK	P08074;F6YNX9	Carbonyl reductase [NADPH] 2	Cbr2	4695900000	256710000	497160000	1053600000	334490000	209030000	177430000
LHVDPENFRLLGNMIVIVLGHHLGK	A8DUK4;P02088	Hemoglobin subunit beta-1	Hbbt1;Hbb-b1	4637400000	356300000	746130000	897380000	603070000	489090000	89948000
TNSDLVSLAK	P08074;F6YNX9	Carbonyl reductase [NADPH] 2	Cbr2	4329100000	238660000	389640000	1023700000	408480000	208350000	149640000
VSHLLGINVTDFTR	Q8VDD5	Myosin-9	Myh9	4324500000	105830000	32972000	70455000	118310000	1341300000	677370000
SFSVNLR	P08074	Carbonyl reductase [NADPH] 2	Cbr2	4284900000	504290000	231070000	855370000	0	0	42988000
EMEAELEDERK	Q8VDD5	Myosin-9	Myh9	4166400000	45657000	18383000	0	117260000	1364500000	760940000
ALPAPIER	A0A075B5P5;A0A1Y7VJN6;P03987	Ig gamma-3 chain C region	Ighg3	4122900000	0	0	0	0	0	0
VTIAQGGVLPNIQAVLLPK	Q8CGP5;Q8R1M2;C0HKE1;C0HKE2;C0HKE3;C0HKE4;C0HKE5;C0HKE6;C0HKE7;C0HKE9;A0A0N4SV66;C0HKE8;Q8CGP6;Q8BFU2;Q8CGP7;Q8CGP4;Q6GSS7;Q64523	Histone H2A type 1-F;Histone H2A.J;Histone H2A type 1-H;Histone H2A type 3;Histone H2A type 1-K;Histone H2A;Histone H2A type 2-A;Histone H2A type 2-C	Hist1h2af;H2afj;Hist1h2ah;Hist3h2a;Hist1h2ak;Hist1h2aa;Hist2h2aa1;Hist2h2ac	4051600000	296520000	611740000	966000000	29866000	0	56845000
GSLFACSVVHEGLHNHLTTK	F6TQW2;A0A0A6YY53		Ighg2c	4011300000	0	0	0	0	0	0
STELLIR	P68433;P84244;P02301;P84228;F8WI35;A0A1W2P768;E0CZ27	Histone H3.1;Histone H3.3;Histone H3.3C;Histone H3.2;Histone H3	Hist1h3a;H3f3a;H3f3c;Hist1h3b	3894800000	267070000	393680000	630330000	516870000	395970000	110490000
LAEEQLR	Q3UL36	Arginine and glutamate-rich protein 1	Arglu1	3854400000	45743000	0	3485300000	103780000	81927000	36751000
LHVDPENFR	A8DUK4;P02088;P02089;CON__Q3SX09	Hemoglobin subunit beta-1;Hemoglobin subunit beta-2	Hbbt1;Hbb-b1;Hbb-b2	3815800000	362230000	417120000	906720000	170340000	144100000	82521000
DFTPAAQAAFQK	A8DUK4;P02088;P02089	Hemoglobin subunit beta-1;Hemoglobin subunit beta-2	Hbbt1;Hbb-b1;Hbb-b2	3751500000	215830000	661690000	1209400000	0	41707000	175870000
ASREEILAQAK	Q8VDD5	Myosin-9	Myh9	3751200000	32940000	16530000	33916000	114380000	1401100000	474790000
YFDSFGDLSSASAIMGNAK	A8DUK4;P02088;E9Q223	Hemoglobin subunit beta-1	Hbbt1;Hbb-b1;Hbb-bs	3250100000	299510000	346210000	707720000	101320000	75551000	101050000
VVSALPIQHQDWMR	A0A075B5P5;A0A1Y7VJN6;P03987	Ig gamma-3 chain C region	Ighg3	3195000000	0	0	0	0	0	0
RVTIMPK	P68433;P84244;P02301;P84228;F8WI35;A0A1W2P768	Histone H3.1;Histone H3.3;Histone H3.3C;Histone H3.2;Histone H3	Hist1h3a;H3f3a;H3f3c;Hist1h3b	3035400000	0	622360000	600680000	0	212380000	134980000
HSQAVEELADQLEQTK	Q8VDD5	Myosin-9	Myh9	3015700000	56002000	0	0	31359000	1296800000	405520000
AGTTTIEAVK	D3Z2H9;E9Q7Q3;D3Z6I8		Tpm3-rs7;Tpm3	2938600000	154710000	72484000	140030000	0	138280000	267580000
QNRPIPQWIR	P62892	60S ribosomal protein L39	Rpl39	2817700000	343010000	222580000	249630000	62227000	156450000	215260000
ALEEAMEQK	Q8VDD5	Myosin-9	Myh9	2807600000	57787000	12665000	43631000	55454000	933580000	431550000
ALVSSVR	P07724	Serum albumin	Alb	2801000000	200400000	449820000	583540000	142160000	135000000	121310000
KFDQLLAEEK	A0A2R8VHF9;Q8VDD5;Q61879;Q5SV64;Q3UH59;Q6URW6;K3W4R2	Myosin-9;Myosin-10;Myosin-14	Myh9;Myh10;Myh14	2771700000	0	0	0	59887000	1050600000	487440000
ILYSQCGDVMR	Q60605;A0A1W2P6F6;A0A1W2P7Q9;A0A1W2P6G5	Myosin light polypeptide 6	Myl6	2687500000	0	0	65406000	0	1024400000	420400000
ALAAAGYDVEK	P15864;Q07133;I7HFT9;P43274	Histone H1.2;Histone H1t;Histone H1.4	Hist1h1c;Hist1h1t;Hist1h1e	2611400000	106700000	174070000	312270000	86249000	159470000	170040000
DLEAHIDTANK	Q8VDD5	Myosin-9	Myh9	2610500000	33772000	0	0	0	873020000	396540000
GALALEEK	Q8VDD5	Myosin-9	Myh9	2598500000	0	24037000	35397000	82680000	763020000	359750000
QTLENERGELANEVK	Q8VDD5	Myosin-9	Myh9	2583400000	87526000	50363000	51971000	81328000	611560000	328170000
NTATVLDSDGSYFMYSK	F6TQW2;A0A0A6YY53;P01864	Ig gamma-2A chain C region secreted form	Ighg2c	2574000000	0	0	0	0	0	0
WKIDGSER	P01837;A0A5H1ZRK8	Ig kappa chain C region		2553200000	0	0	0	0	0	0
TTGIVMDSGDGVTHTVPIYEGYALPHAILR	P60710;E9Q5F4;E9Q1F2;G3UZ07;Q8BFZ3;P63260	Actin, cytoplasmic 1;Actin, cytoplasmic 1, N-terminally processed;Beta-actin-like protein 2;Actin, cytoplasmic 2;Actin, cytoplasmic 2, N-terminally processed	Actb;Actg1;Actbl2	2546900000	146120000	122530000	322870000	166190000	289010000	142050000
LQEMESAVK	Q8VDD5	Myosin-9	Myh9	2500700000	0	26087000	0	0	1096300000	553850000
SVFQVSQMVAR	P08074	Carbonyl reductase [NADPH] 2	Cbr2	2500300000	424120000	501830000	858810000	0	0	55813000
NYLAWYQQK	A0A075B5N3;A0A0G2JE47;A0A075B5N4;A0A140T8P7;A0A0G2JF28;A0A140T8M3;A0A140T8P5		Igkv8-28;Igkv8-27	2496000000	111230000	58248000	93851000	151910000	184090000	124200000
GYSFTTTAER	P60710;E9Q5F4;E9Q1F2;G3UZ07;P63260	Actin, cytoplasmic 1;Actin, cytoplasmic 1, N-terminally processed;Actin, cytoplasmic 2;Actin, cytoplasmic 2, N-terminally processed	Actb;Actg1	2460700000	129750000	162850000	270730000	159520000	286620000	204190000
IRVNSVNPTVVLTDMGK	P08074;F6YNX9	Carbonyl reductase [NADPH] 2	Cbr2	2415300000	37904000	268260000	717970000	103570000	13774000	99493000
RALEQQVEEMK	Q8VDD5	Myosin-9	Myh9	2335200000	23964000	20646000	0	74346000	788020000	277030000
EVQLQQSGPELVKPGASVK	A0A075B5V1;A0A075B5V6;P06330;P01757;P01756	Ig heavy chain V region AC38 205.12;Ig heavy chain V region J558;Ig heavy chain V region MOPC 104E	Ighv1-31;Ighv1-42	2319200000	0	0	0	0	0	0
TSNLASGVPAR	A0A075B5M2;A0A075B5M3;A0A0G2JH00;A0A0G2JGI6;A0A075B5L2;P01680	Ig kappa chain V-IV region S107B	Igkv4-61;Igkv4-58;Igkv4-91	2251400000	0	5066000	7324200	0	0	0
EIAQDFK	P68433;P84244;P02301;P84228;F8WI35;A0A1W2P768;E0CZ27	Histone H3.1;Histone H3.3;Histone H3.3C;Histone H3.2;Histone H3	Hist1h3a;H3f3a;H3f3c;Hist1h3b	2250900000	211120000	328860000	537480000	0	105360000	89248000
VAEFTTNLMEEEEK	Q8VDD5	Myosin-9	Myh9	2213900000	44029000	11863000	30663000	62799000	665650000	390760000
AVFPSIVGR	P60710;E9Q5F4;E9Q1F2;G3UZ07;E9Q2D1;F6WX90;P62737;P63268;D3YZY0;A0A494B9T3;D3Z2K3;P63260;G3UYG0;E9Q606;B1ATY1;P68134;P68033;A0A1D5RM20	Actin, cytoplasmic 1;Actin, cytoplasmic 1, N-terminally processed;Actin, aortic smooth muscle;Actin, gamma-enteric smooth muscle;Actin, cytoplasmic 2;Actin, cytoplasmic 2, N-terminally processed;Actin, alpha skeletal muscle;Actin, alpha cardiac muscle 1	Actb;Actg1;Actc1;Acta2;Actg2;Acta1	2213800000	85707000	93147000	160150000	129240000	328520000	241180000
VFLENVIR	P62806	Histone H4	Hist1h4a	2213700000	155500000	222930000	442750000	138300000	115260000	59269000
EGNGTVMGAELR	P09542;A0A0G2JDW2;P05977;A0A087WRZ7;A0A0G2JDM3;E9PWG4	Myosin light chain 3;Myosin light chain 1/3, skeletal muscle isoform	Myl3;Myl1	2199000000	153220000	0	69374000	72794000	0	442130000
ANLQIDQINTDLNLER	Q8VDD5;A0A2R8W6V7	Myosin-9	Myh9	2122800000	46206000	7504800	18163000	82831000	772420000	283650000
GAMTMLTK	P08074;F6YNX9	Carbonyl reductase [NADPH] 2	Cbr2	2120300000	212270000	250650000	570390000	139990000	83380000	85565000
VPITQNPCPPLK	F6TQW2;A0A0A6YY53		Ighg2c	2100200000	0	0	0	0	0	0
ASIAALEAK	Q8VDD5	Myosin-9	Myh9	2070000000	0	0	0	0	706590000	257230000
FLSNGHVTIPGQQDK	Q8VDD5	Myosin-9	Myh9	2052600000	53313000	17072000	29721000	45086000	841930000	227260000
HVVPNEVVVQR	P13020;A0A0J9YUQ8;CON__Q3SX14;A0A0J9YUJ8	Gelsolin	Gsn	2049100000	52612000	57835000	106440000	169510000	338260000	387120000
YNDLGEQHFK	P07724	Serum albumin	Alb	2035300000	88664000	208150000	428600000	111870000	51855000	93246000
RQLEEAEEEAQR	Q8VDD5	Myosin-9	Myh9	2013300000	13847000	0	47114000	0	620660000	364580000
EQAEAEVASLNRR	E9Q7Q3;D3Z6I8		Tpm3	1987700000	58278000	37448000	95094000	90705000	317500000	208820000
NKHEAMITDLEER	Q8VDD5	Myosin-9	Myh9	1970000000	0	0	0	47500000	636650000	207130000
DNIQGITKPAIR	P62806	Histone H4	Hist1h4a	1969300000	73687000	285050000	369040000	110640000	63542000	90701000
EEVGEEAIVELVENGKK	Q8VDD5;F2Z494	Myosin-9	Myh9	1959200000	0	0	25324000	49448000	711720000	251680000
VEAQLQELQVK	Q8VDD5	Myosin-9	Myh9	1944900000	40117000	0	19303000	63432000	745540000	213230000
DLTDYLMK	P60710;E9Q5F4;E9Q1F2;G3UZ07;Q8BFZ3;P62737;P63268;D3YZY0;A0A494B9T3;D3Z2K3;A0A0U1RQ96;P63260;P68134;P68033	Actin, cytoplasmic 1;Actin, cytoplasmic 1, N-terminally processed;Beta-actin-like protein 2;Actin, aortic smooth muscle;Actin, gamma-enteric smooth muscle;Actin, cytoplasmic 2;Actin, cytoplasmic 2, N-terminally processed;Actin, alpha skeletal muscle;Actin, alpha cardiac muscle 1	Actb;Actg1;Actbl2;Acta2;Actg2;Acta1;Actc1	1936200000	122480000	146040000	235450000	161470000	270130000	143230000
AGSSSLEAVR	G5E8R2;G5E8R1		Tpm1	1859900000	67167000	27853000	57446000	138520000	302750000	217560000
DVLTITLTPK	A0A075B5P4;A0A0A6YWR2;P01868;P01869	Ig gamma-1 chain C region secreted form;Ig gamma-1 chain C region, membrane-bound form	Ighg1	1847600000	0	0	0	0	0	0
SIDDLEEK	E9Q448;B7ZNL3;E9Q450;G5E8R2;G5E8R1		Tpm1	1841900000	0	31215000	50431000	62054000	244770000	197460000
LMDQNLK	D3Z2H9;E9Q5J9		Tpm3-rs7;Tpm3	1822400000	0	80443000	0	0	0	397480000
TVTAMDVVYALK	P62806	Histone H4	Hist1h4a	1808100000	116040000	196070000	428750000	63833000	76876000	46364000
IREGEVEVLK	O54724	Polymerase I and transcript release factor	Ptrf	1806200000	154640000	217080000	448590000	47631000	29577000	64987000
KLEAAATALATK	Q9D8E6	60S ribosomal protein L4	Rpl4	1765800000	117360000	40918000	204810000	204600000	286530000	109640000
DGFSGPAPR	A0A075B6A0;A0A075B5P6;P01872	Ig mu chain C region	Ighm	1760200000	0	0	0	0	0	0
HIAEEADRKYEEVAR	D3Z2H9;E9Q5J9;D3YVR0;E9Q7Q3;D3Z6I8;P21107;A0A0R4J1P2	Tropomyosin alpha-3 chain	Tpm3-rs7;Tpm3	1747000000	76314000	72232000	32150000	66796000	127170000	286380000
REQEVSILK	Q8VDD5	Myosin-9	Myh9	1731000000	20242000	10276000	24318000	52529000	642770000	316010000
LTEMETMQSQLMAEK	Q8VDD5;A0A2R8VKI5	Myosin-9	Myh9	1682400000	22203000	0	0	38345000	585100000	253300000
QEYDESGPSIVHRK	P60710;E9Q1F2;F8WGM8;P63260;B1ATY1	Actin, cytoplasmic 1;Actin, cytoplasmic 1, N-terminally processed;Actin, cytoplasmic 2;Actin, cytoplasmic 2, N-terminally processed	Actb;Actg1	1638500000	0	0	250000000	63948000	102490000	333580000
KVEAQLQELQVK	Q8VDD5	Myosin-9	Myh9	1619100000	0	0	0	0	658750000	589850000
QNGVLNSWTDQDSK	P01837;A0A5H1ZRK8	Ig kappa chain C region		1591400000	0	0	0	0	0	0
DLGEELEALK	A0A2R8VHF9;Q8VDD5	Myosin-9	Myh9	1583600000	22481000	6996300	26843000	41485000	526030000	181920000
RGDLPFVVTR	Q8VDD5	Myosin-9	Myh9	1570900000	24164000	28273000	65870000	46176000	481180000	208440000
TLSDYNIQK	P0CG50;P0CG49;P62983;P62984;A0A0A6YW67;E9Q9J0;E9Q4P0;E9Q5F6;E9QNP0;Q5SX22	Polyubiquitin-C;Ubiquitin;Ubiquitin-related 1;Ubiquitin-related 2;Polyubiquitin-B;Ubiquitin;Ubiquitin-40S ribosomal protein S27a;Ubiquitin;40S ribosomal protein S27a;Ubiquitin-60S ribosomal protein L40;Ubiquitin;60S ribosomal protein L40	Ubc;Ubb;Rps27a;Uba52;Gm8797;Kxd1	1539300000	79532000	145440000	294030000	89442000	49905000	69637000
AAVSGLWGK	A8DUK4;E9Q223		Hbbt1;Hbb-bs	1469900000	0	0	377690000	0	0	422630000
LQQELDDLLVDLDHQR	Q8VDD5	Myosin-9	Myh9	1460600000	0	0	0	0	716910000	174080000
SNWEAGNTFTCSVLHEGLHNHHTEK	A0A075B5P4;A0A0A6YWR2;P01868;P01869	Ig gamma-1 chain C region secreted form;Ig gamma-1 chain C region, membrane-bound form	Ighg1	1450500000	0	0	0	0	0	0
VATVPGTLK	P14148;F6XI62	60S ribosomal protein L7	Rpl7	1441800000	59053000	71336000	135900000	159530000	245000000	180390000
ILDLIESGKK	P24549	Retinal dehydrogenase 1	Aldh1a1	1418400000	87711000	130230000	371950000	0	0	73951000
TVVGQITVDMMYGGMR	Q9CZU6;Q80X68	Citrate synthase, mitochondrial;Citrate synthase	Cs;Csl	1412300000	194800000	131770000	234370000	0	0	170530000
THEAQIQEMR	Q8VDD5	Myosin-9	Myh9	1405600000	45546000	0	12803000	44744000	398220000	228500000
RQAQQERDELADEIANSSGK	Q8VDD5	Myosin-9	Myh9	1394500000	0	0	18890000	0	391610000	263300000
KLEMDLK	Q8VDD5	Myosin-9	Myh9	1378500000	0	0	0	0	540130000	186580000
APQVYILPPPAEQLSR	A0A075B5P3;A0A0A6YVP0;P01867	Ig gamma-2B chain C region	Ighg2b;Igh-3	1375900000	0	0	0	0	0	0
DLYANTVLSGGTTMYPGIADR	P60710;E9Q1F2;F8WGM8;P63260;B1ATY1	Actin, cytoplasmic 1;Actin, cytoplasmic 1, N-terminally processed;Actin, cytoplasmic 2;Actin, cytoplasmic 2, N-terminally processed	Actb;Actg1	1371300000	94674000	65131000	59640000	130540000	278690000	147570000
EVHTAWTQPR	A0A075B5P5;A0A1Y7VJN6;P03987	Ig gamma-3 chain C region	Ighg3	1366900000	0	0	0	0	0	0
FSGVPDR	A0A140T8M0;A0A0B4J1I0;A0A075B5K8;F6XWB2;A0A140T8N1;P01631	Ig kappa chain V-II region 26-10	Igkv1-110;Igkv1-99;Igkv1-115	1352300000	0	0	0	0	0	0
DNIQGITK	P62806	Histone H4	Hist1h4a	1342700000	116870000	234310000	269920000	64172000	46375000	41369000
AVFVDLEPTVIDEVR	P05213;P68369;P68373;A0A2R8VHF3	Tubulin alpha-1B chain;Tubulin alpha-1A chain;Tubulin alpha-1C chain	Tuba1b;Tuba1a;Tuba1c	1342300000	89944000	124810000	214480000	82739000	73635000	35662000
DSTYSMSSTLTLTK	P01837;A0A5H1ZRK8	Ig kappa chain C region		1326500000	0	0	0	0	0	0
GDLPFVVTR	Q8VDD5	Myosin-9	Myh9	1325800000	24755000	22008000	57108000	42732000	496870000	186220000
KVITAFNDGLNHLDSLK	A8DUK4;P02088;E9Q223	Hemoglobin subunit beta-1	Hbbt1;Hbb-b1;Hbb-bs	1321400000	96793000	119840000	343190000	83964000	36721000	29894000
IAQLEEELEEEQGNTELINDR	Q8VDD5	Myosin-9	Myh9	1314000000	0	0	19898000	36656000	476780000	172000000
NTQPIMDTDGSYFVYSK	A0A075B5P4;A0A0A6YWR2		Ighg1	1313600000	0	0	0	0	0	0
TLYGFGG	P62806	Histone H4	Hist1h4a	1312000000	92033000	157730000	225340000	80421000	67298000	46095000
TLDNDIMLIK	Q792Z1		Try10	1307400000	182620000	70165000	99479000	73006000	50083000	75148000
APQVSTPTLVEAAR	P07724	Serum albumin	Alb	1304800000	106220000	159590000	313080000	0	19294000	52597000
EDVFVHQTAIKK	P62960;Q9JKB3	Nuclease-sensitive element-binding protein 1;Y-box-binding protein 3	Ybx1;Ybx3	1276600000	66813000	126070000	241850000	39571000	105470000	246480000
LVIIESDLER	E9Q448;B7ZNL3;E9Q450;E9Q452;E9Q454;G5E8R2;G5E8R1;Q8BP43;P58771;Q8BSH3	Tropomyosin alpha-1 chain	Tpm1	1265700000	29868000	10763000	0	17626000	86278000	55994000
FVNVVPTFGK	P62862;A0A494B9Z0;A0A494BBA8;Q642K5	40S ribosomal protein S30	Fau	1247900000	103240000	105740000	212080000	124270000	120310000	126800000
NMDPLNDNIATLLHQSSDK	Q8VDD5	Myosin-9	Myh9	1235800000	26818000	0	0	21618000	474140000	109180000
KEEELQAALAR	A0A2R8VHF9;Q8VDD5	Myosin-9	Myh9	1235400000	0	0	19322000	19789000	396970000	161310000
SPQLLVYNAK	A0A140T8M2;P01635	Ig kappa chain V-V region K2		1231500000	0	0	0	0	0	0
EIQTAVR	Q6ZWY9;Q64478;P10853;P10854;Q64475;Q64525;Q8CGP2;Q8CGP1;Q8CBB6;P70696	Histone H2B type 1-C/E/G;Histone H2B type 1-H;Histone H2B type 1-F/J/L;Histone H2B type 1-M;Histone H2B type 1-B;Histone H2B type 2-B;Histone H2B type 1-P;Histone H2B type 1-K;Histone H2B;Histone H2B type 1-A	Hist1h2bc;Hist1h2bh;Hist1h2bf;Hist1h2bm;Hist1h2bb;Hist2h2bb;Hist1h2bp;Hist1h2bk;Hist1h2br;Hist1h2ba	1229900000	95724000	338170000	201200000	70560000	59814000	36680000
TFHIFYYLLSGAGEHLK	Q8VDD5	Myosin-9	Myh9	1219300000	14759000	0	0	44452000	541160000	142860000
HIAEDADRKYEEVAR	E9Q448;B7ZNL3;E9Q450;E9Q452;E9Q454;G5E8R2;G5E8R1;Q8BP43;P58771;Q8BSH3	Tropomyosin alpha-1 chain	Tpm1	1219100000	40951000	28689000	0	74742000	145950000	218360000
HNILGIRNNVFCMARLLNHSLEIPEPTQTDSGASR	P53347	Oncostatin-M	Osm	1198300000	0	0	160640000	0	90716000	228340000
QTALAELVK	P07724	Serum albumin	Alb	1192200000	81342000	83215000	196520000	111780000	97163000	38528000
QLLQANPILEAFGNAK	A0A2R8VHF9;Q8VDD5;Q6URW6;K3W4R2	Myosin-9;Myosin-14	Myh9;Myh14	1184200000	0	0	0	0	296220000	297150000
KVIQYLAHVASSHK	Q8VDD5;Q61879;Q5SV64;Q3UH59;Q8BXF2	Myosin-9;Myosin-10	Myh9;Myh10	1182000000	42324000	0	0	27175000	299460000	78325000
LVESGFTTDPVTIENK	A0A075B6A0;A0A075B5P6;P01872	Ig mu chain C region	Ighm	1180700000	0	0	0	0	0	0
TITLEVEPSDTIENVK	P0CG50;P0CG49;P62983;P62984;A0A0A6YW67;E9Q9J0;E9Q4P0;E9Q5F6;E9QNP0;Q5SX22	Polyubiquitin-C;Ubiquitin;Ubiquitin-related 1;Ubiquitin-related 2;Polyubiquitin-B;Ubiquitin;Ubiquitin-40S ribosomal protein S27a;Ubiquitin;40S ribosomal protein S27a;Ubiquitin-60S ribosomal protein L40;Ubiquitin;60S ribosomal protein L40	Ubc;Ubb;Rps27a;Uba52;Gm8797;Kxd1	1172600000	98541000	129000000	232760000	0	62872000	76360000
TDSFSCNVR	A0A075B5P3;A0A0A6YVP0;P01867	Ig gamma-2B chain C region	Ighg2b;Igh-3	1165000000	0	0	0	0	0	0
DIVMTQSQK	A0A075B5N7		Igkv6-13	1154800000	0	0	0	0	0	0
RLENNHAQLLR	Q63918	Serum deprivation-response protein	Sdpr	1127200000	62567000	202520000	411430000	0	0	0
ASGPPVSELITK	P15864	Histone H1.2	Hist1h1c	1100100000	0	0	155120000	78567000	137950000	108220000
TELEDTLDSTAAQQELR	Q8VDD5	Myosin-9	Myh9	1090200000	0	0	13032000	0	482230000	171870000
TSGPPVSELITK	P43274	Histone H1.4	Hist1h1e	1089800000	49664000	62356000	119550000	0	90970000	77161000
TLAEGVPSR	A0A140T8M2			1079300000	0	0	0	0	0	0
IGGIGTVPVGR	P10126;P62631	Elongation factor 1-alpha 1;Elongation factor 1-alpha 2	Eef1a1;Eef1a2	1071600000	94829000	123080000	190620000	32962000	0	55880000
TDLLLEPYNK	Q8VDD5	Myosin-9	Myh9	1064000000	19974000	8463800	26832000	22414000	452380000	96127000
YLTQETNKVETYK	P22858;Q924X4	Parathyroid hormone-related protein;Osteostatin	Pthlh	1051900000	101800000	0	24617000	159710000	176690000	0
ENPTTFMGHYLHEVAR	P07724	Serum albumin	Alb	1050700000	96558000	100610000	225530000	75181000	21523000	23832000
LDPHLVLDQLR	Q8VDD5;Q61879;Q5SV64;Q3UH59	Myosin-9;Myosin-10	Myh9;Myh10	1048100000	19112000	0	46415000	24892000	432690000	101200000
QIATLHAQVTDMKK	Q8VDD5	Myosin-9	Myh9	1047700000	32406000	0	9254200	0	294120000	217510000
ESTLHLVLR	P0CG50;P0CG49;P62983;P62984;A0A0A6YW67;E9Q9J0;E9Q4P0;E9Q5F6;E9QNP0;Q5SX22	Polyubiquitin-C;Ubiquitin;Ubiquitin-related 1;Ubiquitin-related 2;Polyubiquitin-B;Ubiquitin;Ubiquitin-40S ribosomal protein S27a;Ubiquitin;40S ribosomal protein S27a;Ubiquitin-60S ribosomal protein L40;Ubiquitin;60S ribosomal protein L40	Ubc;Ubb;Rps27a;Uba52;Gm8797;Kxd1	1044000000	33950000	218700000	275040000	0	0	87453000
EDVFVHQTAIK	P62960;Q9JKB3;B2RUF0;A0A0A0MQD2;Q9Z2C8	Nuclease-sensitive element-binding protein 1;Y-box-binding protein 3;Y-box-binding protein 2	Ybx1;Ybx3;Ybx2	1038000000	72527000	0	297080000	75923000	0	187250000
TANDMIHAENMR	P26041	Moesin	Msn	1026400000	65498000	86412000	302960000	62893000	48697000	59306000
RRPLNTAPIQLR	Q62151	Advanced glycosylation end product-specific receptor	Ager	1024800000	91335000	73402000	187870000	59710000	47480000	31120000
LVQEVTDFAK	P07724	Serum albumin	Alb	1019300000	42931000	178140000	263890000	44097000	0	60048000
NFINNPLAQADWAAK	Q8VDD5;F2Z494	Myosin-9	Myh9	1014800000	0	11714000	0	0	270710000	209000000
IRELETQISELQEDLESER	Q8VDD5	Myosin-9	Myh9	1011700000	20811000	8924100	17500000	23371000	345340000	161530000
ERNTDQASMPDNTAAQK	A0A2R8VHF9;Q8VDD5	Myosin-9	Myh9	1010900000	14434000	10512000	12187000	24302000	368800000	142370000
DSYVGDEAQSKR	P60710;E9Q5F4;G3UZ07;V9GXQ2;P62737;P63268;D3YZY0;A0A494B9T3;D3Z2K3;P63260;G3UYG0;E9Q606;P68134;P68033;A0A1D5RM20	Actin, cytoplasmic 1;Actin, cytoplasmic 1, N-terminally processed;Actin, aortic smooth muscle;Actin, gamma-enteric smooth muscle;Actin, cytoplasmic 2;Actin, cytoplasmic 2, N-terminally processed;Actin, alpha skeletal muscle;Actin, alpha cardiac muscle 1	Actb;Actg1;Gm17087;Acta2;Actg2;Acta1;Actc1	1007300000	14302000	59819000	14328000	79263000	188720000	270850000
LAVNMVPFPR	P68372;Q9D6F9;Q922F4;A2AQ07;CON__ENSEMBL:ENSBTAP00000025008;P99024;Q9CWF2;Q7TMM9	Tubulin beta-4B chain;Tubulin beta-4A chain;Tubulin beta-6 chain;Tubulin beta-1 chain;Tubulin beta-5 chain;Tubulin beta-2B chain;Tubulin beta-2A chain	Tubb4b;Tubb4a;Tubb6;Tubb1;Tubb5;Tubb2b;Tubb2a	1005900000	92196000	96307000	186120000	78894000	100630000	14316000
LLSHCLLVTLASHHPADFTPAVHASLDK	Q91VB8;P01942	Hemoglobin subunit alpha	haemaglobin alpha 2;Hba	1000600000	126460000	133050000	255930000	50661000	0	20166000
TGAQELLK	P13020	Gelsolin	Gsn	997490000	19499000	0	42401000	105070000	226050000	165320000
APIRPDIVNFVHTNLRK	Q9D8E6	60S ribosomal protein L4	Rpl4	996050000	46731000	24092000	172680000	151160000	141020000	58069000
YLATSQVLLSPK	A0A075B6A0;A0A075B5P6;P01872	Ig mu chain C region	Ighm	993340000	0	0	0	0	0	0
NGYGFINR	P62960;Q9JKB3;B2RUF0;A0A0A0MQD2;Q9Z2C8	Nuclease-sensitive element-binding protein 1;Y-box-binding protein 3;Y-box-binding protein 2	Ybx1;Ybx3;Ybx2	982810000	70920000	76765000	188780000	63566000	108170000	124080000
QAVDVSPLRR	P97461;D3YYM6;D3Z1S8;Q91V55	40S ribosomal protein S5;40S ribosomal protein S5, N-terminally processed	Rps5	982590000	73018000	35212000	106260000	194200000	209900000	32816000
MQQNIQELEEQLEEEESAR	Q8VDD5;A0A2R8VKI5	Myosin-9	Myh9	978060000	0	0	0	0	353220000	146040000
EVQLVESGGGLVKPGGSLK	P18528	Ig heavy chain V region 6.96		975230000	0	0	0	0	0	0
LHFFMPGFAPLTSR	P68372;Q9D6F9;P99024;Q9CWF2;Q7TMM9	Tubulin beta-4B chain;Tubulin beta-4A chain;Tubulin beta-5 chain;Tubulin beta-2B chain;Tubulin beta-2A chain	Tubb4b;Tubb4a;Tubb5;Tubb2b;Tubb2a	969790000	98241000	117380000	225650000	66743000	57717000	11714000
ITQSNAILR	P10649;A2AE89;F6WHQ7;D3YVP5;E9QAC8;D3YVP6;Q80W21;Q8R5I6;D3YZ29;A2AE91;E9PV63;P48774;E9PVM7	Glutathione S-transferase Mu 1;Glutathione S-transferase Mu 7;Glutathione S-transferase Mu 5	Gstm1;Gstm7;Gstm4;Gstm5	969170000	71327000	247040000	313490000	0	0	0
RHPDYSVSLLLR	P07724	Serum albumin	Alb	965790000	130680000	118020000	195620000	80616000	61196000	0
TRLQQELDDLLVDLDHQR	Q8VDD5	Myosin-9	Myh9	965790000	0	0	0	0	325420000	213660000
LVDGVPSR	A0A140T8P9;P01638;P01637	Ig kappa chain V-V region L6;Ig kappa chain V-V region T1		965530000	0	0	0	0	0	0
TIDDLEDK	D3Z2H9;E9Q5J9		Tpm3-rs7;Tpm3	962360000	59646000	15404000	74638000	0	119630000	90374000
RISEQFTAMFR	P68372;Q9D6F9;P99024;Q9CWF2;Q7TMM9	Tubulin beta-4B chain;Tubulin beta-4A chain;Tubulin beta-5 chain;Tubulin beta-2B chain;Tubulin beta-2A chain	Tubb4b;Tubb4a;Tubb5;Tubb2b;Tubb2a	956220000	97610000	127080000	277930000	62874000	69479000	0
FITIFGTR	P48036;A0A0G2JGQ0	Annexin A5	Anxa5	955850000	85107000	124390000	243450000	51963000	67960000	30348000
LVIIEGDLERTEER	D3Z2H9;E9Q5J9;D3YVR0;E9Q7Q3;D3Z6I8;P21107;A0A0R4J1P2	Tropomyosin alpha-3 chain	Tpm3-rs7;Tpm3	951500000	44507000	21518000	48934000	39969000	131100000	102920000
TTHFVEGGDAGNREDQINR	P14148	60S ribosomal protein L7	Rpl7	951370000	0	41826000	224830000	105310000	128270000	186170000
GPVRAPQVYVLPPPAEEMTK	F6TQW2;A0A0A6YY53;P01864	Ig gamma-2A chain C region secreted form	Ighg2c	946990000	0	0	0	0	0	0
VISGVLQLGNIAFKK	Q8VDD5	Myosin-9	Myh9	943920000	0	0	9226900	34047000	367870000	96883000
TQLEELEDELQATEDAK	A0A2R8VHF9;Q8VDD5;Q61879;Q5SV64;Q3UH59	Myosin-9;Myosin-10	Myh9;Myh10	939730000	33592000	0	18269000	0	307770000	116310000
LRLEVNLQAMK	Q8VDD5	Myosin-9	Myh9	928980000	0	0	0	0	501210000	99343000
ALVKPQAIKPK	P47915;A0A1L1SUN1;A0A1L1SS27;W4VSN7	60S ribosomal protein L29	Rpl29;Gm3550	924370000	74787000	108060000	122360000	92411000	0	208290000
ELGTVMR	P0DP28;P0DP27;P0DP26;Q3UKW2;P20801	Troponin C, skeletal muscle	Calm1;Tnnc2	922080000	54992000	78166000	198700000	39061000	51585000	35150000
EAFQLFDRTGDGK	Q60605;A0A1W2P6F6;A0A1W2P7Q9	Myosin light polypeptide 6	Myl6	920060000	45412000	7979800	15519000	47461000	151540000	153740000
DGQVINETSQHHDDLE	P20152	Vimentin	Vim	914490000	47083000	100480000	149270000	39544000	27548000	131460000
VNSVNPTVVLTDMGK	P08074;F6YNX9	Carbonyl reductase [NADPH] 2	Cbr2	911940000	62494000	85684000	234910000	61011000	41406000	26912000
KLEVNEAELLR	O54724	Polymerase I and transcript release factor	Ptrf	905320000	68878000	93599000	233490000	0	0	39749000
GYFPEPVTVK	A0A075B5P5;A0A1Y7VJN6;P03987	Ig gamma-3 chain C region	Ighg3	904480000	0	0	0	0	0	0
LLISEGNTLRPGVPSR	A0A075B5J9;A0A075B5K3;A0A0G2JFA8;A0A0G2JDN5		Igkv17-127;Igkv17-121	901340000	0	0	0	0	0	0
YIDQEELNK	P11499;E9Q3D6;P07901	Heat shock protein HSP 90-beta;Heat shock protein HSP 90-alpha	Hsp90ab1;Hsp90aa1	886970000	70179000	74766000	113720000	66005000	60910000	0
PITVSWLK	A0A075B6A0;A0A075B5P6;P01872	Ig mu chain C region	Ighm	885150000	0	0	0	0	0	0
KAPDFVFYAPR	P26040;P26043;Q7TSG6;A0A5F8MPB9;P26041	Ezrin;Radixin;Moesin	Ezr;Rdx;Msn	878340000	59045000	123140000	339050000	28636000	39423000	23318000
TPITVVR	P13020	Gelsolin	Gsn	875790000	17068000	0	27864000	90938000	217080000	131380000
AMGIMNSFVNDIFER	Q6ZWY9;Q64478;P10853;P10854;Q64475;Q64525;Q8CGP2;Q8CGP1;Q8CBB6;Q9D2U9;Q8CGP0;Q64524	Histone H2B type 1-C/E/G;Histone H2B type 1-H;Histone H2B type 1-F/J/L;Histone H2B type 1-M;Histone H2B type 1-B;Histone H2B type 2-B;Histone H2B type 1-P;Histone H2B type 1-K;Histone H2B;Histone H2B type 3-A;Histone H2B type 3-B;Histone H2B type 2-E	Hist1h2bc;Hist1h2bh;Hist1h2bf;Hist1h2bm;Hist1h2bb;Hist2h2bb;Hist1h2bp;Hist1h2bk;Hist1h2br;Hist3h2ba;Hist3h2bb;Hist2h2be	874610000	100350000	119440000	282070000	81534000	0	6164600
NVTLPAVFK	Q9D8E6	60S ribosomal protein L4	Rpl4	870860000	72842000	44181000	152020000	77364000	113830000	56433000
RPQYSNPPVQGEVMEGADNQGAGEQGRPVR	P62960;A2BGG7	Nuclease-sensitive element-binding protein 1	Ybx1	868160000	41937000	64919000	180400000	0	185060000	118800000
SLQEQADAAEER	G5E8R2;G5E8R1		Tpm1	866700000	0	0	70418000	0	0	0
KLVWVPSSK	Q8VDD5;F2Z494	Myosin-9	Myh9	866390000	0	0	0	0	300930000	90843000
DVLMISLTPK	A0A075B5P3;A0A0A6YVP0;P01867	Ig gamma-2B chain C region	Ighg2b;Igh-3	865750000	0	0	0	0	0	0
DEYERHNSYTCEATHK	P01837;A0A5H1ZRK8	Ig kappa chain C region		838250000	0	0	0	0	0	0
DALMISLTPK	A0A075B5P5;A0A1Y7VJN6;P03987	Ig gamma-3 chain C region	Ighg3	837290000	0	0	0	0	0	0
DLEGLSQRLEEK	Q8VDD5	Myosin-9	Myh9	837080000	15031000	3667500	0	45344000	237910000	147490000
TASDFISK	P13020;A0A0J9YUQ8;CON__Q3SX14	Gelsolin	Gsn	831820000	26108000	24680000	34249000	66622000	149030000	167890000
TTPSYVAFTDTER	Q61696;P17879;P63017;Q504P4;P17156;D3Z5E2	Heat shock 70 kDa protein 1A;Heat shock 70 kDa protein 1B;Heat shock cognate 71 kDa protein;Heat shock-related 70 kDa protein 2	Hspa1a;Hspa1b;Hspa8;Hspa2	823560000	79477000	67758000	120290000	0	0	84123000
ATLTVDK	P01750;A0A075B5Y1;A0A0G2JGK2;P06328;P01754;A0A0A6YXC3;A0A075B5X3;A0A075B5W3;A0A075B5W2;A0A075B665;A0A0A6YXJ9;A0A075B5U0;A0A0A6YW32;A0A075B5V4;A0A075B5Y2;P01749;P06329;P03980;A0A075B5V1;A0A075B5V6;P06330;P01757;P01756	Ig heavy chain V region 102;Ig heavy chain V region VH558 B4;Ig heavy chain V region 1-62-3;Ig heavy chain V region 3;Ig heavy chain V region AC38 15.3;Ig heavy chain V region TEPC 1017;Ig heavy chain V region AC38 205.12;Ig heavy chain V region J558;Ig heavy chain V region MOPC 104E	Ighv1-74;Ighv1-62-3;Ighv1-52;Ighv1-64;Ighv1-53;Ighv1-12;Ighv1-37;Ighv1-75;Ighv1-61;Ighv1-31;Ighv1-42	817080000	2607300	0	7476300	0	1736500	0
DFSALESQLQDTQELLQEENR	Q8VDD5;A0A2R8W6V7	Myosin-9	Myh9	811750000	0	0	0	0	381180000	150240000
GQLLPQEK	A0A075B6A0;A0A075B5P6;P01872	Ig mu chain C region	Ighm	810460000	0	0	0	0	0	0
VGLIAAR	P62918	60S ribosomal protein L8	Rpl8	809640000	68491000	58477000	71349000	74296000	123690000	79209000
SSSTAYMELR	A0A075B5V1		Ighv1-31	789150000	0	0	0	0	0	0
DLEGLSQR	Q8VDD5	Myosin-9	Myh9	770520000	39768000	25151000	79873000	39533000	366800000	0
DIVLTQSPASLAVSLGQR	P01660;A0A075B5N9;P01673;P01672;P01671;P01669;P01667;P01659;P03977;P01656;P01654;P01655;P01668;P01666;P01665;P01664;P01670	Ig kappa chain V-III region PC 3741/TEPC 111;Ig kappa chain V-III region PC 2485/PC 4039;Ig kappa chain V-III region PC 7940;Ig kappa chain V-III region PC 7175;Ig kappa chain V-III region PC 7769;Ig kappa chain V-III region PC 6308;Ig kappa chain V-III region TEPC 124;Ig kappa chain V-III region 50S10.1;Ig kappa chain V-III region MOPC 70;Ig kappa chain V-III region PC 2880/PC 1229;Ig kappa chai…	Igkv3-7	770350000	0	0	0	0	0	0
LLADQAEAR	P84099;A2A547	60S ribosomal protein L19;Ribosomal protein L19	Rpl19	767060000	89929000	86217000	115200000	128210000	161550000	59949000
VNSAAFPAPIEK	A0A075B5P4;A0A0A6YWR2;P01868;P01869	Ig gamma-1 chain C region secreted form;Ig gamma-1 chain C region, membrane-bound form	Ighg1	765970000	0	0	0	0	0	0
RLAFIAHPK	P47915;A0A1L1SUN1;A0A1L1SS27;W4VSN7	60S ribosomal protein L29	Rpl29;Gm3550	752040000	74830000	65447000	74017000	91379000	133690000	88796000
YYPTEDVPRK	P47911	60S ribosomal protein L6	Rpl6	748130000	0	42221000	88653000	94924000	121590000	57664000
DFSALESQLQDTQELLQEENRQK	Q8VDD5;A0A2R8W6V7	Myosin-9	Myh9	745770000	0	0	0	0	211670000	190200000
LVIIEGDLER	D3Z2H9;E9Q5J9;D3YVR0;E9Q7Q3;D3Z6I8;P21107;A0A0R4J1P2	Tropomyosin alpha-3 chain	Tpm3-rs7;Tpm3	745360000	28476000	14738000	0	0	59702000	48066000
VYQIPGKPEIVDPASELTASVPNK	Q62151	Advanced glycosylation end product-specific receptor	Ager	738920000	40810000	67588000	154000000	53499000	30778000	20083000
IIGLDQVAGMSETALPGAFK	Q8VDD5	Myosin-9	Myh9	737250000	0	0	4682200	0	340860000	107850000
GAEAANVTGPGGVPVQGSK	P62960;A2BGG7	Nuclease-sensitive element-binding protein 1	Ybx1	730360000	67162000	60261000	97451000	80370000	89196000	66778000
LQVELDSVTGLLSQSDSK	Q8VDD5;A0A2R8W6V7	Myosin-9	Myh9	721270000	9529200	0	0	49773000	214980000	116270000
EALLQASR	P26041	Moesin	Msn	717780000	58635000	72113000	172140000	45547000	0	45983000
NGFEPASLK	Q8VDD5;F2Z494	Myosin-9	Myh9	712860000	0	0	0	23840000	278780000	118380000
SGALNSNDAFVLK	P13020;A0A0J9YUQ8	Gelsolin	Gsn	710920000	0	25208000	0	165090000	266220000	157920000
GVPGSIVNVSSMVAHVTFPNLITYSSTK	P08074;F6YNX9	Carbonyl reductase [NADPH] 2	Cbr2	709810000	41088000	132090000	153110000	63378000	43317000	0
LVIIESDLERAEER	E9Q448;B7ZNL3;E9Q450;E9Q452;E9Q454;G5E8R2;G5E8R1;Q8BP43;P58771;Q8BSH3	Tropomyosin alpha-1 chain	Tpm1	708210000	40335000	15591000	33437000	0	142250000	130650000
PRGPVRAPQVYVLPPPAEEMTK	F6TQW2;A0A0A6YY53;P01864	Ig gamma-2A chain C region secreted form	Ighg2c	702330000	0	0	0	0	0	0
MFGGSGTSSRPSSNR	P20152;A0A0A6YWC8;A2AKJ2	Vimentin	Vim	701640000	50554000	64813000	134190000	43564000	63342000	31934000
EQLEEEEEAK	Q8VDD5	Myosin-9	Myh9	701540000	0	0	0	0	234390000	238600000
IAQLEEQLDNETK	Q8VDD5	Myosin-9	Myh9	698680000	0	0	0	49906000	355810000	109040000
AALRPLVKPK	P62911;P17932	60S ribosomal protein L32;Putative 60S ribosomal protein L32	Rpl32;Rpl32-ps	697190000	49195000	72355000	81050000	33842000	0	116830000
ASNLESGIPAR	P01660;A0A140T8M6	Ig kappa chain V-III region PC 3741/TEPC 111		694600000	0	0	0	0	0	0
AGLNSLEAVK	Q6IRU2	Tropomyosin alpha-4 chain	Tpm4	687970000	23434000	23121000	41237000	29000000	67963000	53386000
AQMVQEDLEK	P26041	Moesin	Msn	679750000	46940000	72706000	138480000	56837000	39692000	39679000
ASGVAVSDGVIK	P18760;A0A494B9A7;F8WGL3	Cofilin-1	Cfl1	677020000	57145000	43743000	103330000	45118000	66963000	50039000
ILLAELEQLK	P20152;A0A0A6YWC8	Vimentin	Vim	676620000	32537000	51286000	172990000	24139000	44712000	54739000
SNYNLPMHK	Q9D8E6	60S ribosomal protein L4	Rpl4	674660000	58598000	34040000	75546000	100570000	95879000	55805000
RLVDTLPQETR	Q06318	Uteroglobin	Scgb1a1	670870000	53196000	78447000	171180000	60728000	0	0
AQTPQVYTIPPPR	A0A075B5P5;A0A1Y7VJN6;P03987	Ig gamma-3 chain C region	Ighg3	669020000	0	0	0	0	0	0
GRFTISR	A0A075B5Q6;A0A0A6YVS4;A0A075B5Q0;P18526;P18524;A0A075B5R3;A0A0A6YX91;A0A075B5R2;A0A075B5T2;A0A0A6YWU3;P01798;A0A075B5T3;P01800;P01802;P18528	Ig heavy chain V region 345;Ig heavy chain V region RF;Ig heavy chain V-III region E109;Ig heavy chain V-III region T957;Ig heavy chain V-III region W3082;Ig heavy chain V region 6.96	Ighv5-9-1;Ighv5-6;Ighv7-2;Ighv7-3;Ighv6-3;Ighv6-7;Ighv6-6	668770000	0	30734000	0	0	0	19091000
LEESGGGLVQPGGSMK	A0A075B5T2;P01798;A0A075B5T3;P01800;P01802	Ig heavy chain V-III region E109;Ig heavy chain V-III region T957;Ig heavy chain V-III region W3082	Ighv6-3;Ighv6-6	660170000	0	0	0	0	0	0
RVIISAPSADAPMFVMGVNHEK	P16858;S4R1W1;A0A1D5RLD8;A0A0A0MQF6;S4R257	Glyceraldehyde-3-phosphate dehydrogenase	Gapdh;Gm3839	657580000	38329000	52253000	117190000	64835000	88368000	42980000
IWHHTFYNELRVAPEEHPVLLTEAPLNPK	P60710;E9Q5F4;G3UZ07;P63260;G3UYG0;E9Q606	Actin, cytoplasmic 1;Actin, cytoplasmic 1, N-terminally processed;Actin, cytoplasmic 2;Actin, cytoplasmic 2, N-terminally processed	Actb;Actg1	652440000	0	0	0	52195000	119300000	58579000
SQIHDIVLVGGSTR	P63017;Q504P4	Heat shock cognate 71 kDa protein	Hspa8	646870000	37179000	31208000	128360000	0	0	36848000
AVDLQILPK	P47911	60S ribosomal protein L6	Rpl6	644710000	36491000	0	43305000	97728000	92711000	37520000
APQVYVLPPPAEEMTK	F6TQW2;A0A0A6YY53;P01864	Ig gamma-2A chain C region secreted form	Ighg2c	642030000	0	0	0	0	0	0
VLSPQGGPWDSVAR	Q62151	Advanced glycosylation end product-specific receptor	Ager	639830000	50490000	77716000	144560000	0	18475000	12483000
NYQQNYQNSESGEK	P62960;A2BGG7	Nuclease-sensitive element-binding protein 1	Ybx1	631570000	40683000	54900000	107200000	37568000	83609000	105510000
KVADALANAAGHLDDLPGALSALSDLHAHK	Q91VB8		haemaglobin alpha 2	628720000	0	94307000	215310000	49921000	0	0
AQTPQVYTIPPPREQMSK	A0A075B5P5;A0A1Y7VJN6;P03987	Ig gamma-3 chain C region	Ighg3	628700000	0	0	0	0	0	0
EFVCTVTHR	A0A075B6A0;A0A075B5P6;P01872	Ig mu chain C region	Ighm	628400000	0	0	0	0	0	0
FEDENFILK	P17742;A0A1L1SST0	Peptidyl-prolyl cis-trans isomerase A;Peptidyl-prolyl cis-trans isomerase A, N-terminally processed	Ppia	628270000	69330000	88837000	147660000	0	0	27700000
DLHVPIPAVAEMNPNVNVFVPPR	A0A075B6A0;A0A075B5P6;P01872	Ig mu chain C region	Ighm	627160000	0	0	0	0	0	0
SMMQDREDQSILCTGESGAGK	Q8VDD5	Myosin-9	Myh9	626050000	12484000	0	0	0	322750000	81777000
VLTEIIASR	P48036	Annexin A5	Anxa5	625970000	40490000	65987000	146740000	29398000	19471000	27806000
TEMEDLMSSKDDVGK	Q8VDD5	Myosin-9	Myh9	620000000	28493000	0	0	0	96463000	72458000
LLGRVTIAQGGVLPNIQAVLLPK	Q8CGP5;Q8R1M2;C0HKE1;C0HKE2;C0HKE3;C0HKE4;C0HKE5;C0HKE6;C0HKE7;C0HKE9;A0A0N4SV66;C0HKE8;Q8CGP6;Q8BFU2;Q8CGP7;Q8CGP4	Histone H2A type 1-F;Histone H2A.J;Histone H2A type 1-H;Histone H2A type 3;Histone H2A type 1-K;Histone H2A	Hist1h2af;H2afj;Hist1h2ah;Hist3h2a;Hist1h2ak;Hist1h2aa	616700000	34070000	144390000	127960000	34614000	22398000	12240000
KLVIIESDLERAEER	E9Q448;B7ZNL3;E9Q450;E9Q452;E9Q454;G5E8R2;G5E8R1;Q8BP43;P58771;Q8BSH3	Tropomyosin alpha-1 chain	Tpm1	614300000	20073000	14046000	8958500	52870000	140160000	88499000
NTNPNFVR	Q8VDD5;Q61879;Q5SV64;Q3UH59	Myosin-9;Myosin-10	Myh9;Myh10	610970000	0	0	0	0	298160000	0
EEILAQAK	Q8VDD5	Myosin-9	Myh9	609910000	9333000	0	0	20545000	211080000	89892000
AGTTTIEAVKR	D3Z2H9;E9Q7Q3;D3Z6I8		Tpm3-rs7;Tpm3	606130000	21163000	12080000	21735000	8164900	92634000	50594000
VGVNGFGR	P16858;S4R1W1;A0A1D5RLD8;A0A0A0MQF6;S4R1N5	Glyceraldehyde-3-phosphate dehydrogenase	Gapdh;Gm3839	603200000	35239000	59525000	106300000	44782000	38178000	28414000
ETAEADVASLNRR	G5E8R2;G5E8R1		Tpm1	600760000	20775000	0	0	51593000	82568000	75651000
KVSADPEFARK	P08074;F6YNX9	Carbonyl reductase [NADPH] 2	Cbr2	597890000	30691000	68884000	172720000	28979000	27689000	32658000
RKPDTIEVQQMK	P26040;P26043;Q7TSG6;A0A5F8MPB9;P26041	Ezrin;Radixin;Moesin	Ezr;Rdx;Msn	588810000	0	158410000	430400000	0	0	0
LAPDYDALDVANK	P62751	60S ribosomal protein L23a	Rpl23a	587020000	37275000	40208000	69734000	34462000	100890000	59190000
SGVSLAALKK	P15864;P43274;P43275	Histone H1.2;Histone H1.4;Histone H1.1	Hist1h1c;Hist1h1e;Hist1h1a	582630000	8661400	27242000	37575000	43204000	76621000	22324000
LLIYWASTR	A0A075B5N4;A0A140T8P7;A0A0G2JF28;A0A140T8M3		Igkv8-27	580120000	0	0	0	0	0	0
EVQLQQSGPELVK	A0A075B5V1;A0A075B5V6;P06330;P01757;P01756	Ig heavy chain V region AC38 205.12;Ig heavy chain V region J558;Ig heavy chain V region MOPC 104E	Ighv1-31;Ighv1-42	571400000	0	0	0	0	0	0
DAVTYTEHAK	P62806	Histone H4	Hist1h4a	569000000	22752000	163730000	99185000	14149000	15042000	46231000
NALESYAFNMK	Q61696;P17879	Heat shock 70 kDa protein 1A;Heat shock 70 kDa protein 1B	Hspa1a;Hspa1b	565750000	0	37395000	42655000	58656000	0	35290000
ERSGVSLAALKK	P15864;P43274;P43275	Histone H1.2;Histone H1.4;Histone H1.1	Hist1h1c;Hist1h1e;Hist1h1a	558460000	23116000	30990000	71933000	30234000	47139000	51033000
ALAAGGYDVEK	P43276	Histone H1.5	Hist1h1b	550590000	50429000	41264000	67335000	38157000	87439000	41435000
AVVGVVAGGGR	P62918	60S ribosomal protein L8	Rpl8	549170000	39004000	58387000	59865000	49923000	79123000	47253000
LASGVPAR	A0A0B4J1I5;A0A0B4J1I8;P04944;P04941;P04940;A0A075B5L5;A0A0G2JGE7;P01679;P01678;P01677;P01676;P01675	Ig kappa chain V-VI region NQ5-78.2.6;Ig kappa chain V-VI region NQ2-48.2.2;Ig kappa chain V-VI region NQ2-17.4.1;Ig kappa chain V-VI region J539;Ig kappa chain V-VI region SAPC 10;Ig kappa chain V-VI region TEPC 601/TEPC 191;Ig kappa chain V-VI region XRPC 24;Ig kappa chain V-VI region XRPC 44	Igkv4-70;Igkv4-59;Igkv4-86	548600000	0	0	0	0	0	0
MVNHFIAEFK	P63017;Q504P4	Heat shock cognate 71 kDa protein	Hspa8	544530000	47455000	33779000	122990000	34623000	62419000	48325000
GIQNDLTK	Q63918	Serum deprivation-response protein	Sdpr	541520000	33774000	56551000	102910000	29511000	18612000	25415000
LDLAGRDLTDYLMK	P60710;E9Q5F4;E9Q1F2;G3UZ07;Q8BFZ3;P62737;P63268;D3YZY0;A0A494B9T3;D3Z2K3;A0A0U1RQ96;P63260;P68134;P68033	Actin, cytoplasmic 1;Actin, cytoplasmic 1, N-terminally processed;Beta-actin-like protein 2;Actin, aortic smooth muscle;Actin, gamma-enteric smooth muscle;Actin, cytoplasmic 2;Actin, cytoplasmic 2, N-terminally processed;Actin, alpha skeletal muscle;Actin, alpha cardiac muscle 1	Actb;Actg1;Actbl2;Acta2;Actg2;Acta1;Actc1	540700000	24499000	34709000	68641000	36339000	52943000	61155000
VAPEEHPTLLTEAPLNPK	P62737;P63268;D3YZY0;A0A494B9T3;D3Z2K3;A0A0U1RQ96;P68134;P68033;A0A1D5RM20	Actin, aortic smooth muscle;Actin, gamma-enteric smooth muscle;Actin, alpha skeletal muscle;Actin, alpha cardiac muscle 1	Acta2;Actg2;Acta1;Actc1	533170000	26494000	40291000	87769000	29683000	23949000	0
VAPAPAVVK	P12970	60S ribosomal protein L7a	Rpl7a	529700000	59833000	44849000	78482000	0	84515000	59552000
HPPAVYLLPPAR	A0A075B6A0;A0A075B5P6;P01872	Ig mu chain C region	Ighm	527250000	0	0	0	0	0	0
YASQSISGIPSR	A0A075B5M7;A0A0G2JDV4;A0A0B4J1J1;A0A0B4J1J2		Igkv5-39;Igkv5-45;Igkv5-43	524620000	0	0	0	0	0	0
VGAGAPVYLAAVLEYLTAEILELAGNAAR	Q8CGP5;Q8R1M2;C0HKE1;C0HKE2;C0HKE3;C0HKE4;C0HKE5;C0HKE6;C0HKE7;C0HKE9;A0A0N4SV66;C0HKE8;Q8CGP6;Q8BFU2;Q8CGP7;P27661	Histone H2A type 1-F;Histone H2A.J;Histone H2A type 1-H;Histone H2A type 3;Histone H2A type 1-K;Histone H2AX	Hist1h2af;H2afj;Hist1h2ah;Hist3h2a;Hist1h2ak;H2afx	521530000	50329000	36422000	48787000	39746000	40047000	13176000
PLRLPLQDVYK	P10126;P62631	Elongation factor 1-alpha 1;Elongation factor 1-alpha 2	Eef1a1;Eef1a2	520610000	34194000	38757000	92244000	36748000	55842000	25817000
QLFHPEQLITGK	P05213;P68369;P68373;P05214;P68368;A0A0A0MQA5;A0A2R8VHF3;Q9JJZ2;A0A087WSB0;A0A087WSL5;A0A087WRB4;A0A087WQS4	Tubulin alpha-1B chain;Tubulin alpha-1A chain;Tubulin alpha-1C chain;Tubulin alpha-3 chain;Tubulin alpha-4A chain;Tubulin alpha-8 chain	Tuba1b;Tuba1a;Tuba1c;Tuba3a;Tuba4a;Tuba8	513900000	42472000	49123000	79534000	32063000	54072000	23213000
SLYSSSPGGAYVTR	P20152;A0A0A6YWC8;A2AKJ2	Vimentin	Vim	513070000	35433000	55097000	127390000	0	0	36894000
RISGLIYEETR	P62806	Histone H4	Hist1h4a	509510000	42171000	61086000	119020000	50025000	0	16013000
KLVIIESDLER	E9Q448;B7ZNL3;E9Q450;E9Q452;E9Q454;G5E8R2;G5E8R1;Q8BP43;P58771;Q8BSH3	Tropomyosin alpha-1 chain	Tpm1	505490000	0	4882300	0	10876000	46944000	17074000
ALGGIGPVDLLVNNAALVIMQPFLEVTK	P08074	Carbonyl reductase [NADPH] 2	Cbr2	503760000	34481000	76641000	226670000	31106000	11588000	0
SMEAEMIQLQEELAAAER	Q8VDD5	Myosin-9	Myh9	503230000	0	0	0	0	234660000	187910000
APQVYVLPPPAEEMTKK	F6TQW2;A0A0A6YY53;P01864	Ig gamma-2A chain C region secreted form	Ighg2c	501930000	0	0	0	0	0	0
ILTFDQLALESPK	P35980;A0A1B0GSS8;A0A1B0GQU8;A0A1B0GSF7	60S ribosomal protein L18	Rpl18	498500000	31599000	0	55983000	74772000	84447000	18435000
QRYEILTPNSIPK	Q8VDD5	Myosin-9	Myh9	495920000	0	0	20197000	0	195260000	78737000
RHEMPPHIYAITDTAYR	Q8VDD5	Myosin-9	Myh9	495220000	0	0	0	0	290310000	36307000
ALELDSNLYR	Q8VDD5	Myosin-9	Myh9	494420000	0	0	0	0	491150000	0
KPPQQLEWK	Q62151	Advanced glycosylation end product-specific receptor	Ager	490030000	27376000	66652000	135690000	21242000	0	27019000
DIVMTQSPATLSVTPGDR	A0A075B5M7		Igkv5-39	488930000	0	0	0	0	0	0
LPFPIIDDK	D3Z0Y2;Q6GT24;O08709;Q8BG37	Peroxiredoxin-6	Prdx6;Prdx6b	487470000	31335000	38452000	127620000	29341000	19451000	16510000
GVVDSEDLPLNISR	P11499;E9Q3D6;P07901	Heat shock protein HSP 90-beta;Heat shock protein HSP 90-alpha	Hsp90ab1;Hsp90aa1	482880000	39423000	53932000	78798000	58958000	32376000	17926000
LVVLGSGGVGK	Q99JI6;P62835;A0A0G2JDL9;A0A0G2JED9;A0A0G2JE52	Ras-related protein Rap-1b;Ras-related protein Rap-1A	Rap1b;Rap1a	478400000	48616000	55870000	95894000	0	0	21798000
GILVQTK	P15864	Histone H1.2	Hist1h1c	474390000	0	49673000	69328000	0	40034000	0
TEMEDLMSSK	Q8VDD5	Myosin-9	Myh9	472190000	0	0	0	0	188260000	97021000
LLIYGASNR	A0A140T8P2;A0A075B5N2;A0A0G2JEI6;P01634;A0A075B5N1;A0A0G2JDJ8;P01632	Ig kappa chain V-V region MOPC 21;Ig kappa chain V-I region S107A	Igkv6-29;Igkv7-33	470460000	0	0	0	0	0	0
ALELEQERK	P26041	Moesin	Msn	469930000	0	102970000	232010000	0	0	42552000
EAYPGDVFYLHSR	Q03265;D3Z6F5	ATP synthase subunit alpha, mitochondrial;ATP synthase subunit alpha	Atp5a1	467710000	35053000	52063000	117320000	44504000	58363000	21303000
NIPGITLLNVSK	Q9D8E6	60S ribosomal protein L4	Rpl4	467520000	21545000	8131000	40334000	89067000	94451000	10184000
VNTLIRPDGEK	P62751	60S ribosomal protein L23a	Rpl23a	467280000	23578000	33004000	50208000	20175000	0	70085000
LILPGLISSR	P17563;Q63836;D6RHN2	Selenium-binding protein 1;Selenium-binding protein 2	Selenbp1;Selenbp2	466550000	34968000	68381000	104270000	27178000	22282000	11581000
RQLEEAEEEAQRANASR	Q8VDD5	Myosin-9	Myh9	465650000	0	0	0	0	136770000	98044000
EEVGEEAIVELVENGK	Q8VDD5;F2Z494	Myosin-9	Myh9	461480000	0	0	0	0	153140000	85385000
ALTSELANARDESK	P26041	Moesin	Msn	458880000	48417000	80576000	129450000	26990000	25873000	26942000
TGVAPIIDVVR	P14115	60S ribosomal protein L27a	Rpl27a	453150000	44422000	30562000	54912000	55336000	52887000	45222000
MMNTDLSR	Q9D8E6	60S ribosomal protein L4	Rpl4	453050000	33722000	0	57881000	71833000	81284000	30367000
NLPIYSEEIVEMYK	Q8VDD5	Myosin-9	Myh9	451390000	0	0	0	0	289070000	42062000
QMSLLLR	Q03265;D3Z6F5	ATP synthase subunit alpha, mitochondrial;ATP synthase subunit alpha	Atp5a1	448130000	38651000	43693000	84750000	34036000	85127000	0
VMIYQDEVK	O54724	Polymerase I and transcript release factor	Ptrf	447290000	26554000	45681000	96342000	24420000	27738000	21792000
VLATVTK	P47911	60S ribosomal protein L6	Rpl6	442300000	52456000	0	48304000	88289000	86924000	0
AREQAEAEVASLNRR	E9Q7Q3;D3Z6I8		Tpm3	441320000	0	0	25519000	0	40739000	112840000
IINEPTAAAIAYGLDK	P63017;Q504P4;P17156;P20029	Heat shock cognate 71 kDa protein;Heat shock-related 70 kDa protein 2;78 kDa glucose-regulated protein	Hspa8;Hspa2;Hspa5	439300000	21536000	45431000	111770000	11988000	42460000	68415000
QRPGQGLEWIGWIYPGSGNTK	A0A075B5Y5;A0A075B5X5		Ighv1-84;Ighv1-66	435680000	27956000	0	0	111880000	20693000	0
HGSLGFLPR	P27659;A0A087WNS0;A0A087WQK0	60S ribosomal protein L3	Rpl3	433350000	50118000	15538000	28733000	66065000	106130000	21326000
RYEEIVK	P10126;D3Z3I8;D3YZ68	Elongation factor 1-alpha 1	Eef1a1	431620000	32712000	79262000	105280000	38656000	0	0
LSILYPATTGR	D3Z0Y2;Q6GT24;O08709	Peroxiredoxin-6	Prdx6	431570000	39476000	62637000	139190000	39521000	0	7791000
GYSFTTTAEREIVR	P60710;E9Q5F4;E9Q1F2;G3UZ07;P63260	Actin, cytoplasmic 1;Actin, cytoplasmic 1, N-terminally processed;Actin, cytoplasmic 2;Actin, cytoplasmic 2, N-terminally processed	Actb;Actg1	429600000	0	23076000	39811000	95141000	0	0
ISGLIYEETR	P62806	Histone H4	Hist1h4a	427810000	38429000	86315000	135190000	0	0	0
EHALLAYTLGVK	P10126;D3Z3I8;D3YZ68;P62631	Elongation factor 1-alpha 1;Elongation factor 1-alpha 2	Eef1a1;Eef1a2	426970000	90653000	49762000	97693000	29870000	69215000	0
AAQLAIR	P62911;P17932	60S ribosomal protein L32;Putative 60S ribosomal protein L32	Rpl32;Rpl32-ps	424660000	32613000	38448000	43851000	57878000	62977000	27883000
YKPLDLRPK	Q6ZWV7	60S ribosomal protein L35	Rpl35	420130000	35295000	53802000	21627000	28992000	66188000	47447000
AGVLAHLEEERDLK	Q8VDD5;Q61879;Q5SV64;Q3UH59	Myosin-9;Myosin-10	Myh9;Myh10	420030000	0	5780000	10034000	18497000	318270000	39559000
DLGEELEALKTELEDTLDSTAAQQELR	Q8VDD5	Myosin-9	Myh9	418440000	0	0	0	0	152490000	23361000
LTNSMMMHGR	P97461;D3YYM6;D3Z1S8;Q91V55	40S ribosomal protein S5;40S ribosomal protein S5, N-terminally processed	Rps5	418110000	34595000	0	85623000	56459000	68093000	34939000
AGNFYVPAEPK	P14148;F6XI62	60S ribosomal protein L7	Rpl7	415930000	49105000	17959000	86081000	0	0	32397000
YEILTPNSIPK	Q8VDD5	Myosin-9	Myh9	413940000	12773000	0	10597000	21352000	180880000	36241000
KVPAVPETLKK	P14148;F6XI62	60S ribosomal protein L7	Rpl7	412050000	34894000	15332000	0	96651000	78165000	43607000
IGFPWSEIR	P26040;P26043;Q7TSG6;A0A5F8MPB9;P26041	Ezrin;Radixin;Moesin	Ezr;Rdx;Msn	411270000	28616000	43212000	94502000	25293000	18394000	20421000
ELEDATETADAMNREVSSLK	Q8VDD5	Myosin-9	Myh9	409200000	9377500	0	0	0	155180000	64159000
ATGPPVSELITK	P43276	Histone H1.5	Hist1h1b	408070000	0	49412000	78235000	36715000	0	64410000
GVSQAVEHINK	P17182;B1ARR7	Alpha-enolase	Eno1	404380000	0	68375000	120700000	0	93716000	51973000
SPQYSQVIHR	P17563;Q63836;A0A0R4J135;D6RHN2;G3UWK0;G3UZT2	Selenium-binding protein 1;Selenium-binding protein 2	Selenbp1;Selenbp2	403850000	29186000	54082000	128720000	22012000	0	16319000
DTIQEVTK	Q8BQ33;A0A0U1RNX1	Treslin	Ticrr	403650000	124130000	0	95913000	0	0	0
KLEGDSTDLSDQIAELQAQIAELK	Q8VDD5	Myosin-9	Myh9	402790000	0	0	0	0	168470000	63647000
LLIYSASYR	A0A140T8Q3;P01633	Ig kappa chain V19-17	Igk-V19-17	402740000	0	0	0	0	0	0
YYVTIIDAPGHR	P10126;D3Z3I8;D3YZ68	Elongation factor 1-alpha 1	Eef1a1	401430000	35914000	37189000	78327000	0	47701000	14285000
SETAPAAPAAPAPAEK	P43274	Histone H1.4	Hist1h1e	401000000	0	31884000	38725000	0	0	49635000
RLENNHAQLLRR	Q63918	Serum deprivation-response protein	Sdpr	395150000	38183000	65831000	10399000	0	31240000	34189000
GMLREDAVLEYLK	P26041	Moesin	Msn	394660000	22357000	35344000	111920000	24157000	0	11371000
GKFEDMAK	P63158;D3YVC6;D3YZ18;A0A0J9YUD8;A0A0J9YUZ4	High mobility group protein B1	Hmgb1	394250000	32436000	32717000	125390000	32401000	0	12450000
QVQPAVLHVDQTA	Q63918	Serum deprivation-response protein	Sdpr	389650000	30450000	36901000	91901000	0	0	20638000
SLVSVTK	P11499	Heat shock protein HSP 90-beta	Hsp90ab1	388330000	29784000	0	65229000	27170000	17543000	23428000
IALTDNSLIAR	P14148;F6XI62	60S ribosomal protein L7	Rpl7	387390000	35121000	16997000	42522000	65717000	83180000	16841000
VAFTGSTQVGK	P24549	Retinal dehydrogenase 1	Aldh1a1	386820000	35040000	59545000	92888000	31596000	0	17949000
GFSPADISVQWLQR	A0A075B6A0;A0A075B5P6;P01872	Ig mu chain C region	Ighm	385020000	0	0	0	0	0	0
QLFDQVVK	P26040;P26043;Q7TSG6;A0A5F8MPB9;P26041	Ezrin;Radixin;Moesin	Ezr;Rdx;Msn	384660000	23486000	42456000	99652000	17696000	15758000	14968000
LVAIVDVIDQNR	Q9CR57;A0A1L1SUF6	60S ribosomal protein L14	Rpl14	379510000	29552000	15150000	29249000	56076000	0	18399000
SALFAQINQGESITHALK	P40124	Adenylyl cyclase-associated protein 1	Cap1	378270000	53829000	0	55616000	0	61337000	25281000
YLTVAAVFR	P68372;Q9D6F9;P99024	Tubulin beta-4B chain;Tubulin beta-4A chain;Tubulin beta-5 chain	Tubb4b;Tubb4a;Tubb5	376360000	57348000	44148000	71117000	22132000	18564000	9714400
GPVRAPQVYVLPPPAEEMTKK	F6TQW2;A0A0A6YY53;P01864	Ig gamma-2A chain C region secreted form	Ighg2c	375940000	0	0	0	0	0	0
ESEAVEWQQK	P26041	Moesin	Msn	375760000	29280000	37710000	68941000	24214000	0	27704000
EQLEEEEEAKR	Q8VDD5	Myosin-9	Myh9	375690000	4435800	0	0	0	137060000	79502000
ELEEIVQPIISK	P20029	78 kDa glucose-regulated protein	Hspa5	373260000	23088000	26012000	68795000	29158000	42965000	38953000
RDLGEELEALK	A0A2R8VHF9;Q8VDD5	Myosin-9	Myh9	372790000	10608000	0	0	0	184830000	48137000
EVDEQMLNVQNK	P68372;P99024;Q9CWF2;Q7TMM9	Tubulin beta-4B chain;Tubulin beta-5 chain;Tubulin beta-2B chain;Tubulin beta-2A chain	Tubb4b;Tubb5;Tubb2b;Tubb2a	370880000	36656000	26293000	69199000	32137000	34596000	0
HLEINPDHPIVETLR	P11499	Heat shock protein HSP 90-beta	Hsp90ab1	369710000	0	25330000	57659000	54777000	52804000	23582000
NISFNDK	P26040;P26043;Q7TSG6;A0A5F8MPB9;P26041	Ezrin;Radixin;Moesin	Ezr;Rdx;Msn	369690000	28206000	40643000	91896000	0	22256000	22339000
QAFQIGSPWR	P24549;O35945;A0A286YCZ0	Retinal dehydrogenase 1;Aldehyde dehydrogenase, cytosolic 1	Aldh1a1;Aldh1a7	369650000	35038000	72067000	125500000	0	0	9761900
DIISDTSGDFRK	P07356;B0V2N7;B0V2N8;B0V2N5	Annexin A2;Annexin	Anxa2	364990000	0	34614000	103050000	0	0	41373000
IMDQTLK	E9Q448;E9Q450;G5E8R2;Q8BP43		Tpm1	362550000	0	14213000	24123000	17622000	45987000	29085000
HFSLAATR	Q9JHJ0	Tropomodulin-3	Tmod3	361950000	0	0	0	0	83509000	62147000
TYSLGSALRPSTSR	P20152;A0A0A6YWC8;A2AKJ2	Vimentin	Vim	361520000	13086000	24459000	38284000	0	0	41768000
VYIGGEDYEK	P40936	Indolethylamine N-methyltransferase	Inmt	360970000	0	82984000	108070000	0	0	0
IAQLEEELEEEQGNTELINDRLK	Q8VDD5	Myosin-9	Myh9	356450000	0	0	0	0	120240000	68623000
VSADPEFARK	P08074;F6YNX9	Carbonyl reductase [NADPH] 2	Cbr2	356250000	62010000	47790000	140350000	0	0	0
ADQLTEEQIAEFK	P0DP28;P0DP27;P0DP26;Q9D6P8	Calmodulin-like protein 3	Calml3	356200000	28109000	37807000	102900000	0	31934000	33028000
NSLESYAFNMK	P63017;Q504P4	Heat shock cognate 71 kDa protein	Hspa8	355960000	22359000	36056000	69255000	19164000	25349000	31557000
VISGVLQLGNIAFK	Q8VDD5	Myosin-9	Myh9	354320000	0	0	0	0	142090000	35252000
YPMAVGLNK	P47964;Q6ZWZ4	60S ribosomal protein L36	Rpl36	351830000	42003000	31452000	46457000	0	0	33546000
EGMNIVEAMER	P17742;A0A1L1SST0	Peptidyl-prolyl cis-trans isomerase A;Peptidyl-prolyl cis-trans isomerase A, N-terminally processed	Ppia	351350000	27165000	31685000	87309000	27675000	27240000	0
LLLQVQHASK	P48962;P51881	ADP/ATP translocase 1;ADP/ATP translocase 2;ADP/ATP translocase 2, N-terminally processed	Slc25a4;Slc25a5	350730000	27984000	44125000	88089000	35939000	33515000	0
ISVREPMQTGIK	Q03265;D3Z6F5	ATP synthase subunit alpha, mitochondrial;ATP synthase subunit alpha	Atp5a1	350480000	36825000	42959000	80475000	41306000	0	0
ASQSISNNLHWYQQK	A0A0B4J1J2		Igkv5-43	348270000	0	0	0	0	0	0
HLEINPDHSIIETLR	P07901	Heat shock protein HSP 90-alpha	Hsp90aa1	343510000	0	22330000	39704000	21335000	41317000	16786000
NQVALNPQNTVFDAK	Q61696;P17879	Heat shock 70 kDa protein 1A;Heat shock 70 kDa protein 1B	Hspa1a;Hspa1b	343230000	0	14589000	28587000	0	33603000	25821000
LQDAEIAR	P14069	Protein S100-A6	S100a6	342690000	0	74562000	155130000	0	0	33959000
YIATPIFSK	P10649;A2AE89;F6WHQ7	Glutathione S-transferase Mu 1	Gstm1	341670000	25813000	41586000	72293000	20050000	23906000	13381000
ASQSISDYLHWYQQK	A0A075B5M7;A0A0G2JDV4		Igkv5-39	341050000	0	0	0	0	0	0
EENLSMHQMLDQTLLELNNM	E9Q448;B7ZNL3;E9Q450;G5E8R2;G5E8R1		Tpm1	340670000	0	0	0	0	72566000	37633000
DMFQETMEAMR	Q8VDD5	Myosin-9	Myh9	339560000	0	0	0	0	155720000	55074000
RVTLELGGK	P24549;O35945;Q9CZS1;Q62148;Q9JHW9;G3UWP3;P47738;A0A0G2JEU1	Retinal dehydrogenase 1;Aldehyde dehydrogenase, cytosolic 1;Aldehyde dehydrogenase X, mitochondrial;Retinal dehydrogenase 2;Aldehyde dehydrogenase family 1 member A3;Aldehyde dehydrogenase, mitochondrial	Aldh1a1;Aldh1a7;Aldh1b1;Aldh1a2;Aldh1a3;Aldh2	339300000	48349000	45839000	99818000	0	0	30186000
QTQVSVLPEGGETPLFK	P13020;A0A0J9YUQ8;CON__Q3SX14	Gelsolin	Gsn	333520000	0	10428000	0	0	96550000	52327000
DDDIAALVVDNGSGMCK	P60710;E9Q5F4;E9Q1F2;E9Q2D1	Actin, cytoplasmic 1;Actin, cytoplasmic 1, N-terminally processed	Actb	332830000	0	0	35689000	0	46798000	99033000
NSFREQLEEEEEAK	Q8VDD5	Myosin-9	Myh9	332310000	0	0	0	0	150660000	39628000
DQGTYEDYVEGLRVFDK	Q60605;A0A1W2P6F6;A0A1W2P7Q9;A0A1W2P6G5	Myosin light polypeptide 6	Myl6	332030000	0	0	15170000	0	73053000	73778000
DLDEDELLGK	Q9JHJ0;A0A1L1SQ12;A0A1L1SR42	Tropomodulin-3	Tmod3	331320000	7516900	7090400	11257000	11999000	80234000	52380000
ILMVGLDAAGK	P61205;P84078;Q8BSL7;P84084;P61750;D3YV25;E9Q2C2	ADP-ribosylation factor 3;ADP-ribosylation factor 1;ADP-ribosylation factor 2;ADP-ribosylation factor 5;ADP-ribosylation factor 4	Arf3;Arf1;Arf2;Arf5;Arf4	330680000	38901000	42106000	76570000	35203000	18849000	7503700
ALEQQVEEMK	Q8VDD5	Myosin-9	Myh9	330370000	0	0	0	0	139920000	62025000
ARVEVERDNLAEDIMR	P20152;A0A0A6YWC8	Vimentin	Vim	329970000	24679000	29887000	111770000	0	0	23111000
PLLNSIRHEDELLAK	Q8VDD5;A0A2R8VKI5	Myosin-9	Myh9	329750000	0	0	0	0	163680000	32323000
GHRIEEVPELPLVVEDK	Q9D8E6	60S ribosomal protein L4	Rpl4	328700000	28927000	9836800	35830000	62056000	65417000	15290000
ELEDATETADAMNR	Q8VDD5	Myosin-9	Myh9	328070000	0	0	0	0	122430000	78807000
GRGTVLLSGPR	P35980;A0A1B0GSS8;A0A1B0GQU8;A0A1B0GSF7	60S ribosomal protein L18	Rpl18	324720000	33124000	23016000	40767000	66533000	65613000	23160000
YTGVPDR	A0A140T8P2;P01634;A0A075B5N7;A0A0G2JGY3;A0A140T8Q3;P01633;A0A140T8N9	Ig kappa chain V-V region MOPC 21;Ig kappa chain V19-17	Igkv6-13;Igk-V19-17	322580000	0	0	0	0	0	0
NQLTSNPENTVFDAK	P20029	78 kDa glucose-regulated protein	Hspa5	321390000	22957000	28411000	52258000	0	21183000	33076000
FISKPNEVHK	A0A075B6A0;A0A075B5P6;P01872	Ig mu chain C region	Ighm	320730000	0	0	0	0	0	0
IHGQTIPSDGDIFTYTR	P24549	Retinal dehydrogenase 1	Aldh1a1	319860000	46314000	43943000	89959000	0	0	0
VKPLLNSIR	Q8VDD5;A0A2R8VKI5	Myosin-9	Myh9	319180000	0	0	0	0	184220000	0
DNIQGITKPAIRR	P62806	Histone H4	Hist1h4a	319160000	26592000	34741000	67270000	0	9547100	8061800
LVNMLDAVR	Q63918	Serum deprivation-response protein	Sdpr	317970000	19987000	38325000	76566000	0	8712900	14256000
SAVEDEGLK	Q61696;P17879	Heat shock 70 kDa protein 1A;Heat shock 70 kDa protein 1B	Hspa1a;Hspa1b	317770000	31578000	17304000	26857000	0	0	0
EDMAALEK	P05213;P68369;P68373;P68368;A0A0A0MQA5	Tubulin alpha-1B chain;Tubulin alpha-1A chain;Tubulin alpha-1C chain;Tubulin alpha-4A chain	Tuba1b;Tuba1a;Tuba1c;Tuba4a	316750000	24273000	0	51185000	18376000	17494000	19523000
ISQLEMAR	P26041	Moesin	Msn	316190000	28945000	48841000	109510000	13905000	0	0
ELGEHGLYEYTELK	P24549;O35945	Retinal dehydrogenase 1;Aldehyde dehydrogenase, cytosolic 1	Aldh1a1;Aldh1a7	315400000	0	43912000	126210000	0	0	14286000
HEDELLAK	Q8VDD5;A0A2R8VKI5	Myosin-9	Myh9	315130000	6646900	0	6454200	0	124850000	56993000
DYLTTYYSFHSGPVAEQEIVK	P40936	Indolethylamine N-methyltransferase	Inmt	313300000	30298000	44105000	106670000	0	0	18505000
IGVITNR	P62702;V9GWY0	40S ribosomal protein S4, X isoform;40S ribosomal protein S4	Rps4x;Gm15013	310300000	25201000	32788000	34936000	32517000	36776000	17830000
FLQPGSQR	P30115;P13745;Q6P8Q0	Glutathione S-transferase A3;Glutathione S-transferase A1;Glutathione S-transferase A1, N-terminally processed;Glutathione S-transferase	Gsta3;Gsta1	310000000	26763000	38178000	96321000	0	0	0
EEEIAALVIDNGSGMCK	P63260;G3UYG0;B1ATY1	Actin, cytoplasmic 2;Actin, cytoplasmic 2, N-terminally processed	Actg1	308930000	7758800	0	28520000	21374000	51786000	25858000
PFNPGSDLQNAGTQLK	Q06318	Uteroglobin	Scgb1a1	308050000	20182000	33648000	69737000	0	26282000	0
AAFQLGSPWR	P47738;A0A0G2JEU1;D3YYF3	Aldehyde dehydrogenase, mitochondrial	Aldh2	307220000	0	66878000	136820000	0	0	0
IDTIEIITDR	O88569;A0A0N4SUM2	Heterogeneous nuclear ribonucleoproteins A2/B1	Hnrnpa2b1	306260000	17995000	25716000	57845000	20301000	20680000	16001000
NQVAMNPTNTVFDAK	P63017;Q504P4;D3Z5E2	Heat shock cognate 71 kDa protein	Hspa8	300990000	18797000	23934000	72126000	0	28373000	43211000
KESYSVYVYK	Q6ZWY9;Q64478;P10853;P10854;Q64475;Q64525;Q8CGP2;Q8CGP1;Q8CBB6	Histone H2B type 1-C/E/G;Histone H2B type 1-H;Histone H2B type 1-F/J/L;Histone H2B type 1-M;Histone H2B type 1-B;Histone H2B type 2-B;Histone H2B type 1-P;Histone H2B type 1-K;Histone H2B	Hist1h2bc;Hist1h2bh;Hist1h2bf;Hist1h2bm;Hist1h2bb;Hist2h2bb;Hist1h2bp;Hist1h2bk;Hist1h2br	300950000	30871000	79126000	108590000	0	0	0
RANNTTYGLAAGLFTK	P24549	Retinal dehydrogenase 1	Aldh1a1	300430000	32813000	38457000	89740000	24347000	0	0
DVNAAIATIK	P05213;P68369;P68373;P05214	Tubulin alpha-1B chain;Tubulin alpha-1A chain;Tubulin alpha-1C chain;Tubulin alpha-3 chain	Tuba1b;Tuba1a;Tuba1c;Tuba3a	298610000	0	68590000	89455000	0	0	33176000
LREEIEELK	Q9Z1Z0	General vesicular transport factor p115	Uso1	298460000	27439000	0	0	74211000	36651000	0
IQVLQQQADDAEERAER	D3Z2H9;E9Q7Q3;D3Z6I8		Tpm3-rs7;Tpm3	297340000	0	0	67784000	0	147480000	82077000
RLASSVLR	P84099;A2A547	60S ribosomal protein L19;Ribosomal protein L19	Rpl19	293870000	0	64769000	84639000	0	60003000	50995000
VLSSIEQK	O70456	14-3-3 protein sigma	Sfn	289020000	48937000	69481000	94266000	0	0	37347000
TQEQLASEMAELTAR	P26041	Moesin	Msn	287880000	14679000	40115000	93672000	0	0	25274000
VVAGVAAALAHKYH	A8DUK4		Hbbt1	287400000	28669000	38408000	49118000	16131000	10236000	7052000
VNVEEVGGEALGR	P02104;Q9CR49	Hemoglobin subunit epsilon-Y2	Hbb-y	286620000	29296000	43155000	55103000	20782000	0	0
LVILEGELK	Q6IRU2;A0A571BEU1	Tropomyosin alpha-4 chain	Tpm4	282170000	0	0	29846000	0	29814000	25293000
AVDSLVPIGR	Q03265;D3Z6F5	ATP synthase subunit alpha, mitochondrial;ATP synthase subunit alpha	Atp5a1	281460000	24430000	21489000	45753000	23961000	27536000	16405000
LAHEVGWK	P19253;A0A1B0GQW6;A0A1B0GSF0;A0A1B0GSQ6;A0A1B0GTA1;A0A1B0GS68;A0A1B0GSC2	60S ribosomal protein L13a	Rpl13a	281160000	20393000	22914000	36317000	63296000	33074000	0
QRIDEFESM	P26041	Moesin	Msn	280850000	0	33330000	81843000	0	0	19678000
VIHDNFGIVEGLMTTVHAITATQK	P16858;S4R1W1;A0A1D5RLD8;A0A0A0MQF6;S4R257	Glyceraldehyde-3-phosphate dehydrogenase	Gapdh;Gm3839	278510000	16355000	14219000	51164000	40516000	62923000	14512000
GNFILSAGVDKTTIIWDAHTGEAK	Q8BHJ5;A0A0J9YV90	F-box-like/WD repeat-containing protein TBL1XR1	Tbl1xr1	277890000	21032000	0	26495000	85268000	0	0
TIGGGDDSFNTFFSETGAGK	P05213;P68369;P68373;P05214;A0A2R8VHF3	Tubulin alpha-1B chain;Tubulin alpha-1A chain;Tubulin alpha-1C chain;Tubulin alpha-3 chain	Tuba1b;Tuba1a;Tuba1c;Tuba3a	277730000	23257000	17836000	42121000	0	0	21388000
MLDQTLLDLNEM	D3Z2H9;E9Q5J9		Tpm3-rs7;Tpm3	277550000	10307000	0	6125900	0	63079000	33828000
IAPRPASGPIRPIVR	P47963	60S ribosomal protein L13	Rpl13	277490000	33463000	20153000	50123000	31152000	26486000	14973000
YSVDIPLDK	P61358;A2A4Q0	60S ribosomal protein L27	Rpl27	277040000	15183000	16688000	17444000	20393000	29117000	23982000
LEGDSTDLSDQIAELQAQIAELK	Q8VDD5	Myosin-9	Myh9	275880000	0	0	0	0	110730000	41353000
NTPPILDSDGTYFLYSK	A0A075B5P5;A0A1Y7VJN6;P03987	Ig gamma-3 chain C region	Ighg3	273650000	0	0	0	0	0	0
QIVLTQSPAIMSASPGEK	A0A075B5M2;L7N239;J3QNZ9		Igkv4-61;Igkv4-71;Igkv4-62	271800000	0	0	0	0	0	0
IMNTFSVVPSPK	P68372;Q9D6F9;P99024	Tubulin beta-4B chain;Tubulin beta-4A chain;Tubulin beta-5 chain	Tubb4b;Tubb4a;Tubb5	270770000	18696000	29367000	53557000	0	25354000	14623000
DLSQYIR	P17897;P08905	Lysozyme C-1;Lysozyme C-2	Lyz1;Lyz2	268270000	20640000	40471000	51765000	13253000	15372000	0
KVESLQEEIAFLK	P20152;A0A0A6YWC8	Vimentin	Vim	267230000	17187000	25722000	64104000	9326300	27680000	20294000
KAGKLDPHLVLDQLR	Q8VDD5	Myosin-9	Myh9	266240000	0	0	0	0	130990000	44818000
EEQINSTFR	A0A075B5P4;A0A0A6YWR2		Ighg1	266180000	0	0	0	0	0	0
ASGYTFTSYWMHWVK	P01750;A0A075B5Y1;A0A0G2JGK2;P06328;P01754;A0A0A6YXC3;A0A075B5X3;A0A075B5W3;A0A075B5W2;A0A0A6YXE0;A0A075B5X0;P01753;P01748;A0A075B5T7;A0A075B5X7;A0A0G2JFS5	Ig heavy chain V region 102;Ig heavy chain V region VH558 B4;Ig heavy chain V region 1-62-3;Ig heavy chain V region 186-1;Ig heavy chain V region 23	Ighv1-74;Ighv1-62-3;Ighv1-52;Ighv1-64;Ighv1-53;Ighv1-59;Ighv1-7;Ighv1-69	265480000	0	0	0	0	0	0
TPAQYDASELK	P07356;B0V2N7;B0V2N8	Annexin A2;Annexin	Anxa2	264940000	19164000	33778000	61385000	0	0	23075000
LIALSIDSVEDHLAWSK	D3Z0Y2;Q6GT24;O08709	Peroxiredoxin-6	Prdx6	264020000	20600000	38848000	95332000	0	0	8810400
AEADVASLNRR	E9Q448;B7ZNL3		Tpm1	263030000	0	0	0	0	0	0
LVEVNLNNIK	Q9JHJ0	Tropomodulin-3	Tmod3	261980000	6845400	0	9944300	0	54554000	48376000
GDLGIEIPAEK	P52480;P53657;E9Q509;G3X925	Pyruvate kinase PKM;Pyruvate kinase PKLR;Pyruvate kinase	Pkm;Pklr	259550000	18695000	14922000	42338000	27697000	29813000	14706000
MEILEMQLK	Q6IRU2;A0A571BEU1	Tropomyosin alpha-4 chain	Tpm4	259250000	0	9683800	20677000	0	42770000	24063000
LLQSGGGLVQPGGSLK	A0A075B5R5		Ighv4-1	257610000	0	0	0	0	0	0
RGILTLKYPIEHGIITNWDDMEK	P62737;P63268;D3YZY0;A0A494B9T3;D3Z2K3;P68134;P68033;A0A1D5RM20	Actin, aortic smooth muscle;Actin, gamma-enteric smooth muscle;Actin, alpha skeletal muscle;Actin, alpha cardiac muscle 1	Acta2;Actg2;Acta1;Actc1	256450000	6507700	0	16930000	25009000	0	27415000
TWNDPSVQQDIK	P20029	78 kDa glucose-regulated protein	Hspa5	255440000	24814000	21532000	57581000	0	0	33657000
SALSGHLETVILGLLK	P07356;B0V2N7;B0V2N8	Annexin A2;Annexin	Anxa2	255220000	16440000	20098000	50553000	27052000	13569000	22511000
EIDLVNRDPK	P49817;H3BKG0;D3Z148;D3Z0J2;P51637	Caveolin-1;Caveolin;Caveolin-3	Cav1;Cav3	254200000	16217000	34752000	48024000	0	0	11822000
NGELEQDYK	A0A075B5P5;A0A1Y7VJN6;P03987	Ig gamma-3 chain C region	Ighg3	253550000	0	0	0	0	0	0
SITTIIDTFHQYSR	P31725	Protein S100-A9	S100a9	253310000	24495000	24263000	87045000	13173000	0	0
VLSIGDGIAR	Q03265;D3Z6F5	ATP synthase subunit alpha, mitochondrial;ATP synthase subunit alpha	Atp5a1	253250000	19379000	24462000	62264000	0	20304000	21508000
NLHQSGFSLSGAQIDDNIPR	O08553	Dihydropyrimidinase-related protein 2	Dpysl2	252900000	28508000	27889000	78019000	0	18622000	0
AILVDLEPGTMDSVR	P99024;Q9CWF2;Q7TMM9;A0A1D5RM76	Tubulin beta-5 chain;Tubulin beta-2B chain;Tubulin beta-2A chain	Tubb5;Tubb2b;Tubb2a	252830000	17613000	28127000	44744000	31752000	0	16012000
HVVFIAQR	P62082	40S ribosomal protein S7	Rps7	252100000	32201000	27954000	51738000	15536000	0	14114000
NWRDPDQTDGPGLGYLSSHIANVER	P13020;A0A0J9YUQ8	Gelsolin	Gsn	251280000	0	0	0	0	65000000	49891000
LSQTFPNADFAEITK	P07724	Serum albumin	Alb	251260000	17419000	28181000	61494000	0	0	9274500
GVASVCVEDWNNRK	A0A075B6A0;A0A075B5P6;P01872	Ig mu chain C region	Ighm	250260000	0	0	0	0	0	0
VKPLLNSIRHEDELLAK	Q8VDD5;A0A2R8VKI5	Myosin-9	Myh9	249060000	0	0	0	0	0	74520000
FDQLLAEEK	A0A2R8VHF9;Q8VDD5;Q61879;Q5SV64;Q3UH59;Q6URW6;K3W4R2	Myosin-9;Myosin-10;Myosin-14	Myh9;Myh10;Myh14	247890000	18868000	9450800	20401000	0	0	19134000
ENALDRAEQAEADKK	E9Q448;B7ZNL3;E9Q450;E9Q452;E9Q454;S4R2U0;Q8BP43;P58771;Q8BSH3	Tropomyosin alpha-1 chain	Tpm1	247060000	0	0	0	0	0	0
KLEEDQIIMEDQNCK	Q8VDD5;A0A2R8VKI5	Myosin-9	Myh9	245340000	0	0	0	0	166450000	0
NLQEAEEWYK	P20152;A0A0A6YWC8;P15331;G5E846;A0A2R8W6R6;G3X981	Vimentin;Peripherin	Vim;Prph	243350000	17654000	25778000	50611000	13777000	20171000	16281000
VELQELNDR	P20152;A0A0A6YWC8;A2AKJ2;P31001	Vimentin;Desmin	Vim;Des	242970000	0	37807000	85472000	0	0	0
KRHEMPPHIYAITDTAYR	Q8VDD5	Myosin-9	Myh9	241350000	0	0	0	0	84771000	74418000
EAFQEALAAAGDK	P10639	Thioredoxin	Txn	238690000	18527000	25358000	50460000	39451000	18244000	10275000
IREEYPDR	P68372;Q922F4;A2AQ07;CON__ENSEMBL:ENSBTAP00000025008;P99024;Q9CWF2;Q7TMM9	Tubulin beta-4B chain;Tubulin beta-6 chain;Tubulin beta-1 chain;Tubulin beta-5 chain;Tubulin beta-2B chain;Tubulin beta-2A chain	Tubb4b;Tubb6;Tubb1;Tubb5;Tubb2b;Tubb2a	238200000	0	48316000	25862000	8512700	19676000	20489000
IMDPNIVGNEHYDVAR	P56480	ATP synthase subunit beta, mitochondrial	Atp5b	236360000	25119000	22432000	50228000	15513000	14596000	5845000
VLTVINQTQK	Q6ZWV7	60S ribosomal protein L35	Rpl35	236160000	0	0	0	0	64111000	41634000
AEDSLLAADETAAK	E9Q448;B7ZNL3		Tpm1	235490000	0	0	0	0	0	0
GVDEVTIVNILTNR	P07356;B0V2N7;B0V2N8	Annexin A2;Annexin	Anxa2	234970000	0	57825000	120770000	0	0	12043000
GTFASLSELHCDK	A8DUK4;P02088;E9Q223;P02089	Hemoglobin subunit beta-1;Hemoglobin subunit beta-2	Hbbt1;Hbb-b1;Hbb-bs;Hbb-b2	234450000	0	68726000	153080000	0	0	12650000
RFVNVVPTFGK	P62862;A0A494B9Z0;A0A494BBA8;Q642K5	40S ribosomal protein S30	Fau	234050000	24503000	18290000	35395000	0	0	22007000
ALQASALK	P05064;A6ZI44;Q9CPQ9;A6ZI47;A6ZI46	Fructose-bisphosphate aldolase A;Fructose-bisphosphate aldolase	Aldoa;Aldoart1;Aldoart2	233150000	20436000	31920000	48988000	11927000	12743000	0
IVVVTAGVR	P16125;D3Z7F0;A0A0N4SVV8	L-lactate dehydrogenase B chain;L-lactate dehydrogenase	Ldhb	233110000	47019000	63934000	64285000	0	31936000	0
AVLVDLEPGTMDSVR	P68372;Q9D6F9	Tubulin beta-4B chain;Tubulin beta-4A chain	Tubb4b;Tubb4a	232710000	13583000	17007000	38569000	23641000	21317000	9130400
DVLLQVEDER	Q8VDD5	Myosin-9	Myh9	231830000	0	0	0	0	78498000	26054000
IIGAVDQIQLTQAQLEER	O54724	Polymerase I and transcript release factor	Ptrf	230880000	6886100	25181000	50624000	34781000	10686000	0
SSITPGTVLIILTGR	P47911;A0A0J9YU32	60S ribosomal protein L6	Rpl6	229810000	25953000	6308100	14689000	37051000	41039000	11216000
IGEPLVLSCK	Q62151	Advanced glycosylation end product-specific receptor	Ager	229640000	17227000	27146000	64532000	0	0	7646200
HYGGLTGLNK	Q9DBJ1;O70250	Phosphoglycerate mutase 1;Phosphoglycerate mutase 2	Pgam1;Pgam2	228640000	19548000	30326000	63574000	18958000	0	0
NELESYAYSLK	P20029	78 kDa glucose-regulated protein	Hspa5	227860000	0	22605000	65666000	0	0	29683000
AADPPAENSSAPEAEQGGAE	P62960;A2BGG7	Nuclease-sensitive element-binding protein 1	Ybx1	227400000	21503000	19703000	46100000	0	32674000	0
HITDEADRKYEEVAR	Q6IRU2;A0A571BEU1	Tropomyosin alpha-4 chain	Tpm4	225650000	0	0	13259000	12272000	50941000	0
VYNYNHLMPTR	P61358	60S ribosomal protein L27	Rpl27	225380000	12624000	17402000	12677000	12325000	25819000	13876000
LDHKFDLMYAK	P05213;P68369;P68373;P05214;P68368;A0A0A0MQA5;Q9JJZ2;Q3UX10	Tubulin alpha-1B chain;Tubulin alpha-1A chain;Tubulin alpha-1C chain;Tubulin alpha-3 chain;Tubulin alpha-4A chain;Tubulin alpha-8 chain;Tubulin alpha chain-like 3	Tuba1b;Tuba1a;Tuba1c;Tuba3a;Tuba4a;Tuba8;Tubal3	225370000	42300000	26073000	40220000	0	0	7143500
FQHYMVGPK	P40936	Indolethylamine N-methyltransferase	Inmt	224930000	25784000	45579000	102870000	0	0	0
LLLLGAGESGK	P18872;Q3V3I2;Q8BHK8;A2AE32;Q66L47;A2AE31;Z4YKV1;Q8C040;Q6R0H7;P63094;P50149;P20612;Q8CGK7;Q9DC51;P08752;B2RSH2;A2A610	Guanine nucleotide-binding protein G(o) subunit alpha;Guanine nucleotide-binding protein G(t) subunit alpha-3;Guanine nucleotide-binding protein G(s) subunit alpha isoforms XLas;Guanine nucleotide-binding protein G(s) subunit alpha isoforms short;Guanine nucleotide-binding protein G(t) subunit alpha-2;Guanine nucleotide-binding protein G(t) subunit alpha-1;Guanine nucleotide-binding protein G(olf…	Gnao1;Gnat3;Gnal;Gnat2;Gnas;Gnat1;Gnai3;Gnai2;Gnai1	223650000	14598000	17380000	43197000	22463000	17216000	0
LLIYSASNR	A0A075B5N7;A0A0G2JGY3		Igkv6-13	223110000	0	0	0	0	0	0
IQALQQQADDAEDRAQGLQR	Q6IRU2	Tropomyosin alpha-4 chain	Tpm4	222670000	0	15760000	26744000	0	0	49025000
IIPGFMCQGGDFTR	P17742;A0A1L1SST0	Peptidyl-prolyl cis-trans isomerase A;Peptidyl-prolyl cis-trans isomerase A, N-terminally processed	Ppia	222450000	19354000	31301000	57423000	17160000	12622000	9576900
AIQDAGCQVLK	P40936	Indolethylamine N-methyltransferase	Inmt	219510000	0	47765000	125050000	0	0	0
DGNGYISAAELR	P0DP28;P0DP27;P0DP26;Q3UKW2;A0A3Q4EHJ0		Calm1	219250000	18060000	31657000	55652000	14236000	12758000	19493000
VGINYQPPTVVPGGDLAK	P05213;P68369;P68373;P05214;P68368;A0A0A0MQA5;Q9JJZ2	Tubulin alpha-1B chain;Tubulin alpha-1A chain;Tubulin alpha-1C chain;Tubulin alpha-3 chain;Tubulin alpha-4A chain;Tubulin alpha-8 chain	Tuba1b;Tuba1a;Tuba1c;Tuba3a;Tuba4a;Tuba8	218150000	16015000	21134000	37354000	27900000	12136000	0
ETNLESLPLVDTHSK	P20152	Vimentin	Vim	217810000	17065000	0	16764000	0	67513000	9180900
LSVDYGK	P05213;P68369;P68373;P05214;P68368;A0A0A0MQA5;A0A2R8VHF3	Tubulin alpha-1B chain;Tubulin alpha-1A chain;Tubulin alpha-1C chain;Tubulin alpha-3 chain;Tubulin alpha-4A chain	Tuba1b;Tuba1a;Tuba1c;Tuba3a;Tuba4a	217380000	0	41076000	48056000	0	32939000	0
AVPQLQGYLR	P47911	60S ribosomal protein L6	Rpl6	216820000	0	15596000	34508000	0	16842000	19374000
LQQELDDLTVDLDHQR	Q61879;Q5SV64;Q3UH59	Myosin-10	Myh10	216730000	0	0	0	85477000	0	0
LVESEGGLVQPGSSMK	A0A075B5R0;A0A0B4J1P4		Ighv5-16	216450000	0	0	0	0	0	0
LISPEELPAHFGGTLTDPDGNPK	Q5SQ27		Sec14l3	216280000	0	24039000	69348000	0	0	0
SVGDGETVEFDVVEGEK	P62960;Q9JKB3;B2RUF0;A0A0A0MQD2;Q9Z2C8	Nuclease-sensitive element-binding protein 1;Y-box-binding protein 3;Y-box-binding protein 2	Ybx1;Ybx3;Ybx2	216160000	62632000	0	55003000	0	0	0
NYLAWYQQKPGQPPK	A0A075B5N3;A0A0G2JE47		Igkv8-28	215000000	12248000	11866000	17567000	0	0	13784000
EQVANSAFVER	P11499;E9Q0C3	Heat shock protein HSP 90-beta	Hsp90ab1	214340000	0	37845000	51721000	0	0	0
EQADFALEALAK	Q6URW6;K3W4R2;A0A140LI60	Myosin-14	Myh14	213160000	0	0	0	0	111020000	24184000
PPYTIVYFPVR	P19157	Glutathione S-transferase P 1	Gstp1	212480000	0	42969000	64010000	13946000	0	0
TGTAEMSSILEER	Q03265;D6RJ16	ATP synthase subunit alpha, mitochondrial	Atp5a1	211570000	15972000	16319000	42808000	19836000	0	20674000
NPEENEAIASITK	P35242;Q9CQI1	Pulmonary surfactant-associated protein A	Sftpa1	211290000	0	13665000	0	0	0	0
SVSLYYTGEK	P09405	Nucleolin	Ncl	209200000	15438000	14057000	30400000	0	32371000	38444000
IVAPPGGR	O08553;P97427;Q6P1J1;Q62188;Q3TT92;E9PWE8	Dihydropyrimidinase-related protein 2;Dihydropyrimidinase-related protein 1;Dihydropyrimidinase-related protein 3	Dpysl2;Crmp1;Dpysl3	208650000	0	43201000	65600000	0	0	0
SSQSLLYSSNQK	A0A140T8M3			208610000	0	0	0	0	0	0
TVTAMDVVYALKR	P62806	Histone H4	Hist1h4a	208540000	20206000	28529000	39703000	21883000	7705500	0
VETGVLKPGMVVTFAPVNVTTEVK	P10126	Elongation factor 1-alpha 1	Eef1a1	208530000	14649000	33235000	47013000	0	0	15287000
SIYYITGESK	P11499;E9Q0C3	Heat shock protein HSP 90-beta	Hsp90ab1	207680000	0	6453400	0	0	0	20430000
GLVLIAFSQYLQK	P07724	Serum albumin	Alb	207500000	0	31563000	62957000	12416000	0	0
GYSFVTTAER	P62737;P63268;D3YZY0;A0A494B9T3;A0A0U1RQ96;P68134;P68033	Actin, aortic smooth muscle;Actin, gamma-enteric smooth muscle;Actin, alpha skeletal muscle;Actin, alpha cardiac muscle 1	Acta2;Actg2;Acta1;Actc1	207390000	0	25559000	56468000	0	0	7308300
VYEGERPLTK	P20029	78 kDa glucose-regulated protein	Hspa5	207370000	0	46040000	79973000	0	0	50493000
IVVLGSNSWK	Q5SQ27		Sec14l3	206210000	12107000	24456000	58328000	20075000	0	5262900
GQILMPNIGYGSNKK	P62911	60S ribosomal protein L32	Rpl32	203650000	16511000	12981000	19204000	27266000	42905000	23081000
PLISVYSEK	Q9D8E6	60S ribosomal protein L4	Rpl4	203480000	18662000	7872900	29651000	25957000	41730000	13018000
AELSEGQVR	E9Q448;E9Q450;G5E8R2;Q8BP43		Tpm1	203290000	0	0	0	0	0	0
HIADLAGNPEVILPVPAFNVINGGSHAGNK	P17182;Q6PHC1;B0QZL1	Alpha-enolase;Enolase	Eno1	203270000	0	0	0	48449000	35120000	0
VVFIFGPDK	D3Z0Y2;Q6GT24;O08709	Peroxiredoxin-6	Prdx6	202670000	23425000	24136000	60026000	0	0	8665900
ASQDVSTAVAWYQQK	A0A140T8Q3			201820000	0	0	0	0	0	0
LATDLTK	P07724	Serum albumin	Alb	201620000	28543000	159170000	13907000	0	0	0
VVDSLQLTGTKPVATPVDWK	D3Z0Y2;Q6GT24;O08709	Peroxiredoxin-6	Prdx6	200460000	17288000	37693000	74389000	0	0	0
SFRNPLAK	P17182;Q6PHC1	Alpha-enolase	Eno1	200020000	0	13323000	22434000	24623000	23884000	27064000
GVGASGSFR	P10922	Histone H1.0;Histone H1.0, N-terminally processed	H1f0	199770000	0	17414000	29305000	0	0	0
QLEEDIAAK	E9Q448;B7ZNL3		Tpm1	197820000	0	0	0	0	0	0
MTQSPSSMYASLGER	A0A140T8P9;P01638;P01637;A0A075B5K0	Ig kappa chain V-V region L6;Ig kappa chain V-V region T1	Igkv14-126	197700000	0	0	0	0	0	0
DTDSEEEIREAFR	P0DP28;P0DP27;P0DP26;Q3UKW2;Q9D6P8;A0A3Q4EHJ0;A0A1Y7VK66	Calmodulin-like protein 3	Calm1;Calml3	197270000	0	40177000	94343000	26960000	15126000	20661000
IEWLESHQDADIEDFK	P20029	78 kDa glucose-regulated protein	Hspa5	195800000	0	0	37759000	0	42099000	23582000
ITITNDK	Q61696;P17879;P63017;Q504P4;P17156	Heat shock 70 kDa protein 1A;Heat shock 70 kDa protein 1B;Heat shock cognate 71 kDa protein;Heat shock-related 70 kDa protein 2	Hspa1a;Hspa1b;Hspa8;Hspa2	194360000	15377000	0	28926000	18347000	22044000	0
ALTVPELTQQMFDAK	P68372;Q9D6F9;Q922F4	Tubulin beta-4B chain;Tubulin beta-4A chain;Tubulin beta-6 chain	Tubb4b;Tubb4a;Tubb6	194130000	0	39041000	94684000	0	0	0
IEEELGSK	P17182;Q6PHC1	Alpha-enolase	Eno1	192720000	0	0	38911000	0	0	0
KGESVMVVPTLSEEEAK	D3Z0Y2;Q6GT24;O08709	Peroxiredoxin-6	Prdx6	192300000	0	27102000	66180000	17433000	0	6664300
STAGDTHLGGEDFDNR	P63017;Q504P4;P17156	Heat shock cognate 71 kDa protein;Heat shock-related 70 kDa protein 2	Hspa8;Hspa2	190570000	0	34197000	85662000	0	0	32359000
LASGVPGR	A0A075B5M1;A0A0G2JFU6		Igkv4-63	190340000	0	0	0	0	0	0
LYSEFLGK	P10649;A2AE89;F6WHQ7;D3YVP5;E9QAC8;D3YVP6;Q80W21;G5E8M7;P19639;O35660;D3YVP8;D3YVP9	Glutathione S-transferase Mu 1;Glutathione S-transferase Mu 7;Glutathione S-transferase Mu 3;Glutathione S-transferase Mu 6	Gstm1;Gstm7;Gstm6;Gstm3	190120000	0	31889000	83623000	0	0	10245000
PEPKKDDAK	P09542;A0A0G2JDW2	Myosin light chain 3	Myl3	189940000	0	0	0	189940000	0	0
SDNYATHYAESVK	A0A075B5T2		Ighv6-3	189770000	0	0	0	0	0	0
AVDFAER	P62918	60S ribosomal protein L8	Rpl8	189250000	17742000	21365000	26620000	0	42457000	20484000
QIFNGTFVK	P14148;F6XI62	60S ribosomal protein L7	Rpl7	189150000	12909000	5792200	15323000	44344000	47536000	6092300
ACARPLISVYSEK	Q9D8E6	60S ribosomal protein L4	Rpl4	189130000	23438000	0	20312000	60311000	39032000	15955000
MKDTDSEEEIREAFR	P0DP28;P0DP27;P0DP26;Q3UKW2;Q9D6P8;A0A3Q4EHJ0;A0A1Y7VK66	Calmodulin-like protein 3	Calm1;Calml3	188400000	11943000	31119000	114830000	0	0	0
RADAAPTVSIFPPSSEQLTSGGASVVCFLNNFYPK	P01837	Ig kappa chain C region		187830000	0	0	0	0	0	0
MDDREDLVYQAK	P62259;D6REF3	14-3-3 protein epsilon	Ywhae	186640000	0	40688000	54296000	26967000	19923000	0
AFGYYGPLR	P84104	Serine/arginine-rich splicing factor 3	Srsf3	185940000	12518000	22167000	41465000	13960000	32221000	0
GTVTDFPGFDGR	P48036;A0A0G2JGQ0	Annexin A5	Anxa5	185830000	16576000	38708000	61477000	0	0	0
TQYEHSVQISR	Q5SQ27		Sec14l3	185760000	0	41204000	0	0	0	16361000
AAYEAELGDARK	P48678;D3YUF7	Prelamin-A/C;Lamin-A/C	Lmna	184890000	12072000	19559000	44108000	15518000	0	17050000
ISWFVNNVEVHTAQTQTHR	A0A075B5P3;A0A0A6YVP0		Ighg2b	183440000	0	0	0	0	0	0
IQVLQQQADDAEER	D3Z2H9;E9Q7Q3;D3Z6I8		Tpm3-rs7;Tpm3	182970000	0	0	0	0	57275000	0
AGVNTVTTLVENKK	P12970	60S ribosomal protein L7a	Rpl7a	182860000	15053000	10784000	22106000	17160000	36590000	9336300
IQLLEEELDRAQEQLATALQNLEEAEK	Q6IRU2	Tropomyosin alpha-4 chain	Tpm4	182500000	8056200	0	14275000	7023000	19320000	18547000
CDFTEDQTAEFK	Q60605;A0A1W2P6F6;A0A1W2P7Q9	Myosin light polypeptide 6	Myl6	182310000	0	0	0	0	41073000	46622000
IQVWHEEHR	P26041	Moesin	Msn	181680000	38048000	57029000	0	0	0	17550000
KEEELQAALARVEEEAAQK	Q8VDD5	Myosin-9	Myh9	181560000	0	0	0	0	49351000	35682000
VWLDPNETNEIANANSR	P84099;A2A547	60S ribosomal protein L19;Ribosomal protein L19	Rpl19	181250000	18865000	13418000	28560000	0	33912000	18718000
EIIDLVLDR	P05213;P68369;P68373;A0A2R8VHF3	Tubulin alpha-1B chain;Tubulin alpha-1A chain;Tubulin alpha-1C chain	Tuba1b;Tuba1a;Tuba1c	180600000	17656000	16254000	38027000	13067000	20241000	0
QEIAQEFK	P48036;A0A0G2JGQ0	Annexin A5	Anxa5	179820000	19559000	26971000	64902000	0	0	0
HMYHSLYLK	P84099;A2A547	60S ribosomal protein L19;Ribosomal protein L19	Rpl19	179580000	22393000	0	0	60293000	0	21587000
LGEHNIDVLEGGEQFIDAEK	Q9CPN7;F6R7E8		1810009J06Rik;Gm2663	179540000	26175000	0	0	34307000	0	19041000
IGQGYLIK	P27659	60S ribosomal protein L3	Rpl3	177420000	13846000	0	11779000	46933000	53080000	7571900
SGGMDAVQTVTGGLR	Q9EQP2	EH domain-containing protein 4	Ehd4	177030000	20673000	39415000	49256000	13259000	0	0
ATFSVDR	A0A0A6YWI9		Ighv1-11	176650000	0	0	0	0	0	0
VIEASEIQAK	P17563;Q63836;A0A0R4J135;G3UWK0;G3UZT2	Selenium-binding protein 1;Selenium-binding protein 2	Selenbp1;Selenbp2	176620000	14911000	37232000	67931000	11378000	0	0
LEAALGEAK	P48678	Prelamin-A/C;Lamin-A/C	Lmna	175580000	28249000	0	30049000	55796000	0	5031500
VEDMAELTCLNEASVLHNLK	Q8VDD5;F2Z494;Q61879;Q5SV64;Q3UH59;Q8BXF2	Myosin-9;Myosin-10	Myh9;Myh10	174970000	0	0	0	0	84017000	29426000
APETEAPASQAGTDEPEPEGTAVQ	A2AG49		Maged2	174940000	37395000	0	0	0	0	0
AGVLAHLEEER	Q8VDD5;Q61879;Q5SV64;Q3UH59	Myosin-9;Myosin-10	Myh9;Myh10	174200000	0	0	0	0	100230000	0
LENNHAQLLR	Q63918	Serum deprivation-response protein	Sdpr	174060000	0	23436000	35370000	15775000	0	0
LGEHNINVLEGNEQFVNSAK	Q9R0T7;Q9QUK9		Try4;Try5	173750000	12162000	14459000	22504000	0	0	17609000
IINEPTAAAIAYGLDR	Q61696;P17879	Heat shock 70 kDa protein 1A;Heat shock 70 kDa protein 1B	Hspa1a;Hspa1b	173560000	0	7310300	22336000	0	0	15475000
IFINNEWHNSVSGK	P24549;A0A286YCZ0	Retinal dehydrogenase 1	Aldh1a1	172450000	0	36191000	53251000	0	0	14614000
ERSGVSLAALK	P15864;P43274;P43275	Histone H1.2;Histone H1.4;Histone H1.1	Hist1h1c;Hist1h1e;Hist1h1a	171430000	0	0	45681000	31049000	0	15679000
IYVVDVGSEPR	P17563;Q63836;A0A0R4J135;D6RHN2;G3UWK0;G3UZT2	Selenium-binding protein 1;Selenium-binding protein 2	Selenbp1;Selenbp2	169950000	17530000	29680000	54390000	0	0	0
IVFQEFR	A0A2R8VHF9;Q61879;Q5SV64;Q3UH59	Myosin-10	Myh10	169330000	20513000	20063000	32414000	0	24759000	0
PALPEGTEDTAK	P13020;A0A0J9YUQ8	Gelsolin	Gsn	168820000	0	0	0	0	90443000	78381000
LLIYAASNLESGIPAR	P01668;P01666;P01665;P01664;A0A140T8Q4;A0A140T8Q0	Ig kappa chain V-III region PC 7210;Ig kappa chain V-III region PC 7183;Ig kappa chain V-III region PC 7043;Ig kappa chain V-III region CBPC 101		166770000	0	0	0	0	0	0
WNYGALSSGVR	A0A075B5P5;A0A1Y7VJN6;P03987	Ig gamma-3 chain C region	Ighg3	166110000	0	0	0	0	0	0
DTAPVLDSDGSYFIYSK	A0A075B5P3;A0A0A6YVP0;P01867	Ig gamma-2B chain C region	Ighg2b;Igh-3	165900000	0	0	0	0	0	0
EIVRDIK	P60710;E9Q5F4;E9Q1F2;P62737;P63268;D3YZY0;A0A0U1RQ96;P63260;P68134;P68033	Actin, cytoplasmic 1;Actin, cytoplasmic 1, N-terminally processed;Actin, aortic smooth muscle;Actin, gamma-enteric smooth muscle;Actin, cytoplasmic 2;Actin, cytoplasmic 2, N-terminally processed;Actin, alpha skeletal muscle;Actin, alpha cardiac muscle 1	Actb;Acta2;Actg2;Actg1;Acta1;Actc1	165530000	6517800	0	0	24597000	23054000	32136000
IVLEDGTLHVTEGSGR	O08553	Dihydropyrimidinase-related protein 2	Dpysl2	165350000	0	24286000	42650000	37365000	0	6998900
SEIDLFNIRK	P48036	Annexin A5	Anxa5	163760000	0	25296000	40712000	0	0	10791000
FAISELFAK	P09405	Nucleolin	Ncl	163640000	11367000	0	29689000	6819100	32291000	28394000
YSDMIVAAIQAEK	P10922	Histone H1.0;Histone H1.0, N-terminally processed	H1f0	162410000	0	0	0	19537000	28091000	0
KANLQIDQINTDLNLER	Q8VDD5;A0A2R8W6V7	Myosin-9	Myh9	162250000	0	0	0	0	38733000	28958000
INVNEIFYDLVR	Q99JI6;P62835;A0A0G2JDL9;A0A1W2P777	Ras-related protein Rap-1b;Ras-related protein Rap-1A	Rap1b;Rap1a	161330000	13532000	31137000	47944000	0	0	0
PFLWLAR	P62827	GTP-binding nuclear protein Ran	Ran	161140000	17958000	14785000	31496000	14577000	18994000	0
LATQLTGPVMPIR	P47963	60S ribosomal protein L13	Rpl13	161100000	10910000	0	21976000	16397000	36214000	14215000
IDIIPNPQER	P11499;E9PX27	Heat shock protein HSP 90-beta	Hsp90ab1	160910000	0	20269000	35135000	30048000	0	13193000
ADLINNLGTIAK	P11499;P07901;B7ZC50	Heat shock protein HSP 90-beta;Heat shock protein HSP 90-alpha	Hsp90ab1;Hsp90aa1	160150000	0	29248000	58411000	0	0	13560000
EMDEQIR	D3Z2H9;E9Q5J9		Tpm3-rs7;Tpm3	159990000	0	0	0	0	0	0
LQRELEDATETADAMNR	Q8VDD5	Myosin-9	Myh9	159150000	0	0	0	0	0	41368000
HEAMITDLEER	Q8VDD5	Myosin-9	Myh9	159040000	0	0	0	0	139780000	0
IETIEVMEDR	Q8BG05;A2AL12	Heterogeneous nuclear ribonucleoprotein A3	Hnrnpa3	158540000	13099000	20972000	39198000	0	0	10057000
GAELEYESLK	Q99104;D3YZ62;D3Z4J3	Unconventional myosin-Va	Myo5a	158390000	0	0	0	0	0	13955000
DSTLIMQLLR	P63101;P68510;O70456;Q9CQV8;P61982;P62259;P68254	14-3-3 protein zeta/delta;14-3-3 protein eta;14-3-3 protein sigma;14-3-3 protein beta/alpha;14-3-3 protein beta/alpha, N-terminally processed;14-3-3 protein gamma;14-3-3 protein gamma, N-terminally processed;14-3-3 protein epsilon;14-3-3 protein theta	Ywhaz;Ywhah;Sfn;Ywhab;Ywhag;Ywhae;Ywhaq	157850000	0	31596000	85267000	0	0	0
ADLDVSGPK	E9Q616		Ahnak	157810000	0	21881000	45580000	0	0	13063000
LLIYDTSNLASGVPVR	A0A0B4J1I9;P04945	Ig kappa chain V-VI region NQ2-6.1	Igkv4-55	156620000	0	0	0	0	0	0
FIEIAAR	Q8VEK3	Heterogeneous nuclear ribonucleoprotein U	Hnrnpu	156110000	20866000	15042000	41478000	0	0	0
VSNLPTVK	P30115	Glutathione S-transferase A3	Gsta3	155360000	0	34500000	63290000	20513000	17884000	0
SVTEQGAELSNEER	P63101;A0A2I3BQ03;D3YXF4;D3YXN6	14-3-3 protein zeta/delta	Ywhaz	154210000	0	33753000	62922000	0	0	0
ARFEELNADLFR	P63017;Q504P4;P17156	Heat shock cognate 71 kDa protein;Heat shock-related 70 kDa protein 2	Hspa8;Hspa2	154180000	14063000	24730000	33946000	0	25883000	20167000
SSVYLQMNNLR	A0A075B5T2;A0A0A6YWU3		Ighv6-3;Ighv6-7	153620000	0	0	0	0	0	0
QAQQERDELADEIANSSGK	Q8VDD5	Myosin-9	Myh9	152590000	0	0	0	0	0	78315000
SFTPDHVVYAR	O54724	Polymerase I and transcript release factor	Ptrf	150840000	0	44216000	106620000	0	0	0
FLSQPFQVAEVFTGHMGK	P56480	ATP synthase subunit beta, mitochondrial	Atp5b	149440000	0	0	113710000	0	0	0
GHYTEGAELVDSVLDVVRK	P68372;Q922F4;G3UZR1;P99024;Q9CWF2;Q7TMM9	Tubulin beta-4B chain;Tubulin beta-6 chain;Tubulin beta-5 chain;Tubulin beta-2B chain;Tubulin beta-2A chain	Tubb4b;Tubb6;Tubb5;Tubb2b;Tubb2a	149410000	0	15899000	23812000	21514000	20919000	13619000
SLEWIGDINPNNGGTSYNQK	P06330;P01757;P01756	Ig heavy chain V region AC38 205.12;Ig heavy chain V region J558;Ig heavy chain V region MOPC 104E		149190000	0	0	0	0	0	0
RWIYDTSK	A0A0B4J1I5;A0A0B4J1I8;P04944;P04941;P04940;P04943	Ig kappa chain V-VI region NQ5-78.2.6;Ig kappa chain V-VI region NQ2-48.2.2;Ig kappa chain V-VI region NQ2-17.4.1;Ig kappa chain V-VI region NQ6-8.3.1	Igkv4-70;Igkv4-59	148580000	0	0	0	0	0	0
LVINGKPITIFQERDPTNIK	P16858;S4R1W1;A0A1D5RLD8;A0A0A0MQF6;S4R257;S4R1W8	Glyceraldehyde-3-phosphate dehydrogenase	Gapdh;Gm3839	148190000	0	17754000	33202000	0	0	9678100
LGLDFPNLPYLIDGSHK	P10649;A2AE89;D3YVP5;E9QAC8;D3YVP6;Q80W21;Q8R5I6;D3YZ29;A2AE91	Glutathione S-transferase Mu 1;Glutathione S-transferase Mu 7	Gstm1;Gstm7;Gstm4	147930000	0	38193000	87986000	0	0	0
NGHLAVVAPR	Q9WTI7	Unconventional myosin-Ic	Myo1c	147760000	0	0	26579000	15987000	15598000	0
KDDEENYLDLFSHK	Q60749	KH domain-containing, RNA-binding, signal transduction-associated protein 1	Khdrbs1	147470000	17062000	0	18445000	9341500	13295000	21387000
AILNYIASK	P30115;A0A087WQI6	Glutathione S-transferase A3;Glutathione S-transferase	Gsta3	146610000	12147000	22328000	45302000	9484100	0	0
AITGASLADIMAK	Q8BP67	60S ribosomal protein L24	Rpl24	146600000	14016000	9447300	16783000	0	32419000	15158000
RYIETDPANRDR	P13020;CON__Q3SX14	Gelsolin	Gsn	146580000	2599300	3891600	7185000	14323000	28251000	28033000
VQVEYKGETK	P63017;Q504P4;D3Z5E2	Heat shock cognate 71 kDa protein	Hspa8	146320000	8975700	19138000	48350000	12588000	0	5659600
SVIVEPEGIEK	Q61838	Alpha-2-macroglobulin;Alpha-2-macroglobulin 165 kDa subunit;Alpha-2-macroglobulin 35 kDa subunit	A2m	145700000	0	0	0	0	0	0
DAGTIAGLNVMR	P20029	78 kDa glucose-regulated protein	Hspa5	145640000	12829000	16795000	36675000	0	0	15673000
SEAAPAAPAAAPPAEK	P15864	Histone H1.2	Hist1h1c	145140000	0	18891000	0	0	0	0
GIAYIEFK	P09405	Nucleolin	Ncl	143770000	12672000	13344000	27082000	0	15962000	28135000
ADIVENQVMDTR	P10649;A2AE89;F6WHQ7	Glutathione S-transferase Mu 1	Gstm1	143650000	17918000	20700000	48560000	0	0	0
ENVLTQSPAIMSASPGEK	A0A075B5M1		Igkv4-63	141370000	0	0	0	0	0	0
LVQAFQFTDK	P35700;B1AXW5;B1AXW6	Peroxiredoxin-1	Prdx1	139680000	0	23443000	52351000	0	0	5167100
EAMEDGEIDGNK	P09405	Nucleolin	Ncl	139280000	0	14537000	29275000	0	35563000	28801000
TLMNLGGLAVAR	Q9WVA4	Transgelin-2	Tagln2	139230000	18447000	18826000	49601000	0	0	0
ELGVGLALR	Q05816	Fatty acid-binding protein, epidermal	Fabp5	138820000	0	0	0	0	0	0
ELEAELEDERK	Q61879;Q5SV64;Q3UH59	Myosin-10	Myh10	138680000	0	0	0	0	41444000	21687000
NTLQLHR	Q9CZM2	60S ribosomal protein L15	Rpl15	138680000	12510000	0	20251000	30118000	24205000	0
IMGIPEDEQMGLLR	Q8VDD5	Myosin-9	Myh9	138080000	0	0	0	0	72858000	32328000
MASILPASNRSMR	Q8CGR7;A0A2R8W6J9;Q8R093	Uridine phosphorylase 2;Uridine phosphorylase	Upp2	137290000	0	0	0	0	0	0
RILMEHIHK	P84099;A2A547	60S ribosomal protein L19;Ribosomal protein L19	Rpl19	137060000	14087000	0	24457000	33937000	50049000	0
RVYFAEK	Q9DCT8;A0A0G2JF37	Cysteine-rich protein 2	Crip2	136680000	0	37174000	99507000	0	0	0
KLVIIEGDLER	D3Z2H9;E9Q5J9;D3YVR0;E9Q7Q3;D3Z6I8;P21107;A0A0R4J1P2	Tropomyosin alpha-3 chain	Tpm3-rs7;Tpm3	136640000	0	0	0	0	11615000	8696100
EVFEDAMEIR	P09405	Nucleolin	Ncl	136010000	8889000	13388000	31826000	0	0	26136000
IHFPLATYAPVISAEK	P05213;P68369;P68373;P05214;P68368;A0A0A0MQA5	Tubulin alpha-1B chain;Tubulin alpha-1A chain;Tubulin alpha-1C chain;Tubulin alpha-3 chain;Tubulin alpha-4A chain	Tuba1b;Tuba1a;Tuba1c;Tuba3a;Tuba4a	135900000	0	16871000	42261000	22246000	0	10675000
EPGLQIWR	P13020;A0A0J9YUQ8;CON__Q3SX14;A0A0J9YUJ8	Gelsolin	Gsn	135080000	0	14242000	0	12381000	22012000	27139000
DELADEIANSSGK	Q8VDD5	Myosin-9	Myh9	134840000	0	0	0	0	0	0
LLQDFFNGR	Q61696;P17879	Heat shock 70 kDa protein 1A;Heat shock 70 kDa protein 1B	Hspa1a;Hspa1b	133320000	7123700	8225900	9492800	10442000	12409000	10375000
YVDSEGHLYTVPIR	P49817;H3BKG0	Caveolin-1	Cav1	131950000	0	18727000	64133000	0	0	0
ALAELAA	P13020;CON__Q3SX14	Gelsolin	Gsn	131420000	0	0	0	0	51643000	0
LAVNMVPFPRLHFFMPGFAPLTSR	P68372;Q9D6F9;P99024;Q9CWF2;Q7TMM9	Tubulin beta-4B chain;Tubulin beta-4A chain;Tubulin beta-5 chain;Tubulin beta-2B chain;Tubulin beta-2A chain	Tubb4b;Tubb4a;Tubb5;Tubb2b;Tubb2a	130810000	12156000	33721000	36032000	0	14568000	0
VLEELHK	E9Q448;B7ZNL3		Tpm1	130730000	0	0	0	0	0	0
VDIDVPDVNIEGPDAK	E9Q616		Ahnak	130500000	0	27745000	67160000	0	0	0
ETAEADVASLNR	G5E8R2;G5E8R1		Tpm1	130230000	0	0	0	0	0	32264000
TTPPSVYPLAPGSAAQTNSMVTLGCLVK	A0A075B5P4;A0A0A6YWR2;P01868;P01869	Ig gamma-1 chain C region secreted form;Ig gamma-1 chain C region, membrane-bound form	Ighg1	129920000	0	0	0	0	0	0
SLTNDWEDHLAVK	P11499;E9Q3D6	Heat shock protein HSP 90-beta	Hsp90ab1	129720000	18146000	13000000	33058000	0	0	8786700
HALIIYDDLSK	Q03265;D3Z6F5	ATP synthase subunit alpha, mitochondrial;ATP synthase subunit alpha	Atp5a1	129600000	10555000	17160000	25948000	0	12928000	10668000
DINAYNGETPTEK	D3Z0Y2;Q6GT24;O08709	Peroxiredoxin-6	Prdx6	129160000	0	47547000	81611000	0	0	0
GLEWVAEIR	A0A075B5T3;P01800;P01802	Ig heavy chain V-III region T957;Ig heavy chain V-III region W3082	Ighv6-6	128730000	0	0	0	0	0	0
GIRPAINVGLSVSR	Q03265;D3Z6F5	ATP synthase subunit alpha, mitochondrial;ATP synthase subunit alpha	Atp5a1	128410000	15806000	26215000	37365000	0	0	0
LDHYAIIK	P62751	60S ribosomal protein L23a	Rpl23a	127790000	11825000	13685000	26010000	0	0	23593000
AGEMVEVLTSQR	Q5SQ27		Sec14l3	127180000	0	0	51142000	0	0	0
AKFEELNMDLFR	P20029	78 kDa glucose-regulated protein	Hspa5	126520000	0	0	20656000	11023000	16418000	20017000
SDAAPAASDSKPSSAEPAPSSK	Q91XV3	Brain acid soluble protein 1	Basp1	126180000	9717000	8171700	17765000	0	16171000	20732000
LLIYAASNQGSGVPAR	P03977;P01656;P01654;P01655;A0A075B5P0	Ig kappa chain V-III region 50S10.1;Ig kappa chain V-III region MOPC 70;Ig kappa chain V-III region PC 2880/PC 1229;Ig kappa chain V-III region PC 7132	Igkv3-2	126100000	0	0	0	0	0	0
DLHVPIPAVAEMNPNVNVFVPPRDGFSGPAPR	A0A075B6A0;A0A075B5P6;P01872	Ig mu chain C region	Ighm	125060000	0	0	0	0	0	0
LQHIQAPLSWTLVRPHIYGYAVK	Q8C6B0;A0A2R8VK72		Mettl7a1	124710000	0	28101000	51891000	0	0	0
QITVNDLPVGR	Q61171	Peroxiredoxin-2	Prdx2	124640000	46057000	0	0	0	0	0
VNGRPLEMIEPR	P14131	40S ribosomal protein S16	Rps16	124120000	21616000	6458000	0	0	0	13100000
HWPFMVVNDAGRPK	P63017;Q504P4;D3Z5E2	Heat shock cognate 71 kDa protein	Hspa8	124110000	0	22301000	57501000	0	0	19806000
IMGIPEDEQMGLLRVISGVLQLGNIAFKK	Q8VDD5	Myosin-9	Myh9	123840000	0	0	0	7572800	57223000	0
NSRPEANEALER	Q9QYB1	Chloride intracellular channel protein 4	Clic4	123700000	6671300	15228000	37168000	0	10249000	0
TNRPPLSLSR	P35980;A0A1B0GSS8;A0A1B0GQU8;A0A1B0GSA8;A0A1B0GSF7;A0A1B0GRZ3	60S ribosomal protein L18	Rpl18	123350000	0	0	0	0	0	0
HVGDLGNVTAGK	P08228	Superoxide dismutase [Cu-Zn]	Sod1	122610000	0	17830000	39009000	0	0	0
IFAPNHVVAK	P62717;A0A1D5RLW5;A0A1D5RM85;A0A1D5RMC7;A0A1D5RM79	60S ribosomal protein L18a	Rpl18a	122570000	0	0	0	44961000	55602000	0
VDGTPVTQGMETTQPSK	A0A0G2JE99;P01843	Ig lambda-1 chain C region		122570000	0	0	0	0	0	0
KLVILEGELK	Q6IRU2;A0A571BEU1	Tropomyosin alpha-4 chain	Tpm4	122490000	0	0	8922700	0	0	12961000
SGQPGPVGPAGVR	Q01149	Collagen alpha-2(I) chain	Col1a2	121360000	14319000	19763000	42234000	11298000	0	5598300
SIQEIQELDK	Q99PT1	Rho GDP-dissociation inhibitor 1	Arhgdia	120120000	0	33819000	48573000	0	0	0
SQFSLTNGMYPHK	P47911	60S ribosomal protein L6	Rpl6	120050000	12631000	12607000	18505000	0	0	16856000
KFSGVYLEK	P40936	Indolethylamine N-methyltransferase	Inmt	119990000	18574000	36004000	0	0	0	0
KLDAQVQELHAK	Q61879;Q5SV64;Q3UH59	Myosin-10	Myh10	119800000	0	7710300	0	0	66400000	0
IFVEESVYDEFVK	P24549	Retinal dehydrogenase 1	Aldh1a1	119510000	9469700	22192000	33603000	0	0	0
GIGTDEATIIDIVTHR	P14824;F8WIT2	Annexin A6;Annexin	Anxa6	119220000	0	19956000	36019000	0	0	0
QLEDELVSLQK	E9Q450;E9Q452;E9Q454;S4R2U0;Q8BP43;P58771;Q8BSH3	Tropomyosin alpha-1 chain	Tpm1	119180000	0	0	0	0	0	0
VSDLTTNLAEEEEK	A0A2R8VHF9			118920000	0	0	0	0	0	0
FENAFLSHVISQHQSLLGNIR	Q03265;D3Z6F5	ATP synthase subunit alpha, mitochondrial;ATP synthase subunit alpha	Atp5a1	118770000	0	0	52598000	0	14664000	0
IPSHAVVAR	Q921I1;CON__Q2HJF0	Serotransferrin	Tf	118400000	0	27219000	0	0	8707500	8157000
ASGYTFTDYYMNWVK	P06330	Ig heavy chain V region AC38 205.12		118350000	0	0	0	0	0	0
GLGTDEDSILNLLTSR	P48036;A0A0G2JGQ0	Annexin A5	Anxa5	118280000	0	11639000	37412000	11452000	0	0
QRPGQGLEWIAR	A0A0B4J1N0;A0A0G2JFE9		Ighv1-76	117890000	0	0	0	0	0	0
HSQAVEELADQLEQTKR	Q8VDD5	Myosin-9	Myh9	117870000	0	0	0	0	57629000	14865000
LLLATMEALNGGK	P24549;A0A286YCZ0	Retinal dehydrogenase 1	Aldh1a1	117490000	11382000	18995000	43044000	0	0	0
VAVEEVDEEGK	P48678	Prelamin-A/C;Lamin-A/C	Lmna	117350000	0	32302000	75436000	0	0	9609100
VFQFLNAK	Q8BP67	60S ribosomal protein L24	Rpl24	116800000	12505000	12076000	13762000	11709000	20716000	0
LVLDQLR	Q6URW6;K3W4R2;A0A140LI60	Myosin-14	Myh14	116600000	15618000	18172000	28764000	0	0	0
AGKPVLHYFDGR	P30115	Glutathione S-transferase A3	Gsta3	116440000	27919000	30757000	12754000	0	0	0
NGYGFINRNDTK	P62960;Q9JKB3;B2RUF0;A0A0A0MQD2;Q9Z2C8	Nuclease-sensitive element-binding protein 1;Y-box-binding protein 3;Y-box-binding protein 2	Ybx1;Ybx3;Ybx2	116430000	27034000	0	36624000	0	0	29344000
LTSLNVK	P17225;F7AXP1;E9QMW9;Q8CB58;Q8BGJ5;Q922I7;Q8BHD7;B2RU80;G3UY95;G3UZ01;G8JL74;G3UXA6;A0A1W2P7W3	Polypyrimidine tract-binding protein 1;Polypyrimidine tract-binding protein 3;Receptor-type tyrosine-protein phosphatase beta	Ptbp1;Ptbp3;Ptprb	115600000	13242000	17954000	38982000	0	0	0
SLYYYIQQDTK	P07356;B0V2N5	Annexin A2;Annexin	Anxa2	115250000	0	14717000	42264000	0	0	7193100
NFATSLYSMIK	P48036	Annexin A5	Anxa5	114210000	0	38229000	75980000	0	0	0
VGEFSGANK	P10639	Thioredoxin	Txn	114190000	6527700	17036000	11153000	12473000	11319000	14255000
KGNFNYIEFTR	Q3THE2;Q6ZWQ9	Myosin regulatory light chain 12B	Myl12b;Myl12a	113330000	11573000	15351000	38016000	5525100	6807300	0
LIYATSSLDSGVPK	A0A140T8N0;P01639	Ig kappa chain V-V region MOPC 41	Gm5571	113050000	0	0	0	0	0	0
CIIPNHEK	A0A2R8VHF9;Q8VDD5;Q61879;Q5SV64;Q3UH59	Myosin-9;Myosin-10	Myh9;Myh10	112770000	0	0	0	0	83917000	0
RTGAIVDVPVGEELLGR	Q03265;D3Z6F5	ATP synthase subunit alpha, mitochondrial;ATP synthase subunit alpha	Atp5a1	112760000	0	7634700	27868000	9050500	15881000	6976500
IFVGGLSPDTPEEK	Q60668;F6ZV59;E9Q5B6;F6SHF3;G5E8G0;G3X9W0	Heterogeneous nuclear ribonucleoprotein D0	Hnrnpd	112580000	8775900	10928000	16606000	16438000	0	11848000
MDSTEPPYSQK	P10126;D3Z3I8;D3YZ68	Elongation factor 1-alpha 1	Eef1a1	111890000	0	29695000	27915000	23371000	0	0
SQHVQVEEGSEPDAFWEALGGK	P13020	Gelsolin	Gsn	111680000	0	0	0	0	60712000	34535000
ILDLGITGPEGHVLSRPEEVEAEAVNR	O08553	Dihydropyrimidinase-related protein 2	Dpysl2	111430000	0	18184000	31695000	0	0	0
GVNTGAVGSYIYDK	Q9DCT8;A0A0G2JF37	Cysteine-rich protein 2	Crip2	111400000	0	0	37573000	0	0	13109000
NDLAVVDVR	P09405	Nucleolin	Ncl	111110000	0	0	70433000	0	0	40674000
GPSSVEDIK	Q61937;Q9DAY9;Q5SQB0;Q5SQB5	Nucleophosmin	Npm1	110940000	0	25492000	28909000	0	0	56543000
SSEAETQQPPAAPAAALSAADTKPGSTGSGAGSGGPGGLTSAAPAGGDKK	P62960	Nuclease-sensitive element-binding protein 1	Ybx1	110390000	0	0	34936000	0	20380000	18865000
EYQDLLNVK	P20152;A0A0A6YWC8;P31001;P08553;P08551;P46660;D3YZ35;A0A0R4J036	Vimentin;Desmin;Neurofilament medium polypeptide;Neurofilament light polypeptide;Alpha-internexin	Vim;Des;Nefm;Nefl;Ina	109910000	11027000	0	36143000	0	10742000	0
SPQLLVYAATNLADGVPSR	A0A140T8P6			109870000	0	0	0	0	0	0
MNDTVTIR	P62849	40S ribosomal protein S24	Rps24	109270000	7495600	10233000	13256000	12170000	13967000	15323000
VVLEGGIDPILR	P11247	Myeloperoxidase;Myeloperoxidase light chain;Myeloperoxidase heavy chain	Mpo	109040000	17607000	22081000	25073000	0	9225000	0
LVIIEGDLERTEERAELAESR	D3Z2H9;E9Q5J9		Tpm3-rs7;Tpm3	108740000	0	0	0	0	83368000	25368000
GQILMPNIGYGSNK	P62911	60S ribosomal protein L32	Rpl32	108530000	8309300	10734000	12358000	15903000	16721000	13278000
DANNMPVTAR	D3Z0Y2;Q6GT24		Prdx6	107050000	0	33902000	47905000	0	0	0
KRPGQGLEWIGR	A0A0A6YWI9		Ighv1-11	106550000	0	0	0	0	0	0
LVESGGGLVQSGR	A0A075B5S2		Ighv7-1	106380000	0	0	0	0	0	0
ELETQISELQEDLESER	Q8VDD5	Myosin-9	Myh9	106330000	0	0	0	0	68764000	37569000
IGVTVLSR	P48758;A0A1B0GRG8	Carbonyl reductase [NADPH] 1	Cbr1	106070000	17711000	22044000	29550000	0	0	0
KQELEEICHDLEAR	Q8VDD5;A0A2R8VKI5	Myosin-9	Myh9	105760000	0	0	0	0	75258000	25400000
QPYAVSELAGHQTSAESWGTGR	Q9D8E6	60S ribosomal protein L4	Rpl4	105490000	0	9722200	14223000	23427000	19225000	10619000
VIQVPSK	P17563;Q63836;A0A0R4J135;G3UYY2	Selenium-binding protein 1;Selenium-binding protein 2	Selenbp1;Selenbp2	105080000	0	23315000	51546000	0	0	0
NTLYLQMSSLK	A0A075B5Q6;A0A0A6YVS4;A0A075B5Q0;P18526;P18524	Ig heavy chain V region 345;Ig heavy chain V region RF	Ighv5-9-1;Ighv5-6	104810000	0	0	0	0	0	0
QIGENLIVPGGVK	O08553;P97427;Q6P1J1;Q71H75	Dihydropyrimidinase-related protein 2;Dihydropyrimidinase-related protein 1	Dpysl2;Crmp1	104460000	11725000	17103000	29910000	0	0	6828300
VYNVTQHAVGIIVNK	O09167;Q9CQM8	60S ribosomal protein L21	Rpl21	104240000	9288900	9387700	0	11396000	12240000	10036000
NTLYLQMSK	A0A075B5R5;P01806;P01812;P01809;P01808;P01807	Ig heavy chain V region 441;Ig heavy chain V region MOPC 173;Ig heavy chain V region X24;Ig heavy chain V region T601;Ig heavy chain V region X44	Ighv4-1	103880000	0	0	0	0	0	0
VEGELEEMERK	Q61879;Q5SV64;Q3UH59	Myosin-10	Myh10	103400000	0	0	0	0	26816000	17286000
EVVEEAENGR	P26350;A0A087WP98;A0A087WPN6;A0A087WQN2	Prothymosin alpha;Prothymosin alpha, N-terminally processed;Thymosin alpha	Ptma	103130000	12260000	21014000	20347000	6268300	0	0
VLASNPIMESIGNAK	Q99104;D3YZ62;D3Z4J3	Unconventional myosin-Va	Myo5a	102550000	0	0	0	0	54854000	17105000
LQQLFNHTMFILEQEEYQR	A0A2R8VHF9;Q8VDD5;Q61879;Q5SV64;Q3UH59	Myosin-9;Myosin-10	Myh9;Myh10	102490000	0	0	0	0	67681000	0
EEAESTLQSFR	P20152;A0A0A6YWC8	Vimentin	Vim	102230000	10709000	6164000	19586000	0	0	0
QSFTTVADTPENLR	Q9DC07	LIM zinc-binding domain-containing Nebulette	Nebl	102200000	0	0	16005000	0	0	0
YYVTIIDAPGHRDFIK	P10126;D3Z3I8;D3YZ68	Elongation factor 1-alpha 1	Eef1a1	102200000	10188000	0	53636000	0	0	0
SADTLWGIQK	P06151;A0A1B0GSR9;A0A1B0GSX0	L-lactate dehydrogenase A chain	Ldha	102010000	0	16112000	29070000	0	11303000	11419000
HILLAVANDEELNQLLK	Q9QZQ8;Q8CCK0	Core histone macro-H2A.1;Core histone macro-H2A.2	H2afy;H2afy2	101330000	4979200	16676000	26460000	0	0	0
HPGSFDVVHVK	P62702;V9GWY0	40S ribosomal protein S4, X isoform;40S ribosomal protein S4	Rps4x;Gm15013	101270000	0	15303000	15433000	10294000	0	0
VIPELNGK	P16858;S4R1W1;A0A1D5RLD8;A0A0A0MQF6;S4R257	Glyceraldehyde-3-phosphate dehydrogenase	Gapdh;Gm3839	101220000	0	0	75631000	25593000	0	0
SRLGDLYEEEMR	P20152;A0A0A6YWC8	Vimentin	Vim	100550000	0	0	44471000	0	0	0
GFFVQPTVFSNVTDEMR	P24549;O35945	Retinal dehydrogenase 1;Aldehyde dehydrogenase, cytosolic 1	Aldh1a1;Aldh1a7	100270000	26214000	0	74061000	0	0	0
TVGVEPAADGK	P41105	60S ribosomal protein L28	Rpl28	99895000	0	0	0	28102000	0	0
SYVTTSTR	P20152;A0A0A6YWC8;A2AKJ2	Vimentin	Vim	99871000	9471700	12053000	16044000	9100900	9231100	5443500
SGAQASSTPLSPTR	P48678;D3YUF7	Prelamin-A/C;Lamin-A/C	Lmna	99375000	6450500	18511000	43403000	0	0	0
TLINILTER	O35639;Q3TET3;A0A0G2JGL7	Annexin A3;Annexin	Anxa3	99160000	18668000	17867000	38229000	0	0	0
FSGSGSGTDFTLK	A0A140T8M0;A0A0B4J1I0;A0A075B5K8;F6XWB2;A0A140T8N1;P01631;A0A140T8M9;A0A075B5N0;A0A0G2JDE5	Ig kappa chain V-II region 26-10	Igkv1-110;Igkv1-99;Igkv1-115;Igkv1-35	98395000	0	0	0	0	0	0
VEVERDNLAEDIMR	P20152;A0A0A6YWC8	Vimentin	Vim	98274000	0	13953000	28241000	0	0	14132000
AHSIQIMK	P62717;A0A1D5RLW5;A0A1D5RM85;A0A1D5RME4	60S ribosomal protein L18a	Rpl18a	98175000	14692000	0	19250000	0	11145000	15957000
LGVTADDVK	P14152;A0A5F8MPN8	Malate dehydrogenase, cytoplasmic	Mdh1	98104000	0	31221000	31766000	0	0	0
LWTLVSEQTR	P14115	60S ribosomal protein L27a	Rpl27a	98090000	0	11083000	16909000	0	18946000	11000000
DTCFSTEGPNLVTR	P07724	Serum albumin	Alb	97634000	11001000	11554000	30267000	0	0	0
EDSQRPGAHLTVK	P49312;Q5EBP8	Heterogeneous nuclear ribonucleoprotein A1;Heterogeneous nuclear ribonucleoprotein A1, N-terminally processed	Hnrnpa1	97096000	8543000	0	21345000	0	8463500	10278000
EPVPSAAEGK	Q63918	Serum deprivation-response protein	Sdpr	96851000	8211700	14657000	29259000	0	0	6028800
QFRTEMEDLMSSK	Q8VDD5	Myosin-9	Myh9	96807000	0	14601000	9275200	0	21635000	15943000
LLGMSGK	Q61937;Q9DAY9;Q5SQB0;Q5SQB5	Nucleophosmin	Npm1	96755000	10888000	0	28030000	0	0	28314000
YSGVPDR	A0A140T8M5;A0A0G2JGT0;A0A075B5N6;A0A0G2JDG9;P84750	Ig kappa chain V region Mem5	Igkv8-16	96452000	0	0	0	0	0	0
VHPISTMIK	P06151;A0A1B0GSR9;A0A1B0GSX0	L-lactate dehydrogenase A chain	Ldha	96050000	0	16427000	39602000	0	0	0
IGLFGGAGVGK	P56480	ATP synthase subunit beta, mitochondrial	Atp5b	95840000	12050000	26511000	30008000	0	0	0
YHTSQSGDEMTSLSEYVSR	P11499;E9Q0C3	Heat shock protein HSP 90-beta	Hsp90ab1	95706000	18291000	0	41268000	0	0	0
DAVLLVFANK	P61205;P84078;P84084	ADP-ribosylation factor 3;ADP-ribosylation factor 1;ADP-ribosylation factor 5	Arf3;Arf1;Arf5	95554000	19368000	0	30420000	0	0	0
KYEATLEK	P07724	Serum albumin	Alb	95350000	0	21367000	34333000	7340600	4269500	5690400
LLQDFFNGK	P63017;Q504P4;P17156	Heat shock cognate 71 kDa protein;Heat shock-related 70 kDa protein 2	Hspa8;Hspa2	95197000	0	12834000	28327000	0	0	16033000
ADFCIIHYAGK	Q8VDD5;Q61879;Q5SV64;Q3UH59	Myosin-9;Myosin-10	Myh9;Myh10	95049000	0	0	0	0	40118000	25228000
EVQLVESGGGLVK	P18528	Ig heavy chain V region 6.96		94291000	0	0	0	0	0	0
SQDIYLR	P35980;A0A1B0GSS8;A0A1B0GSA8	60S ribosomal protein L18	Rpl18	94262000	8151000	0	12734000	18893000	26139000	4254400
LLSYLEK	Q9JHJ0;A0A1L1SQ12;A0A1L1SR42	Tropomodulin-3	Tmod3	94145000	0	0	0	0	49715000	44430000
FPLTTESAMK	P62751	60S ribosomal protein L23a	Rpl23a	94066000	12681000	0	19440000	0	22189000	0
NLPLPPPPPPR	P61979;H3BLL4;B2M1R6;H3BLP7;H3BKD0	Heterogeneous nuclear ribonucleoprotein K	Hnrnpk	93317000	8064700	16327000	16139000	5463600	9294100	4984900
KTQEQLASEMAELTAR	P26041	Moesin	Msn	93062000	12648000	0	30010000	0	0	0
VIQYLAHVASSPK	Q6URW6;K3W4R2	Myosin-14	Myh14	93025000	11006000	10361000	22982000	0	0	4197100
LTLTFNR	Q91VR2;Q8C2Q8;A2AKU9	ATP synthase subunit gamma, mitochondrial;ATP synthase subunit gamma	Atp5c1	92298000	11531000	16504000	27437000	0	0	0
TIDDLEDELYAQK	E9Q7Q3;P21107;A0A0R4J1P2	Tropomyosin alpha-3 chain	Tpm3	92226000	0	0	0	0	0	10512000
NLHQSGFSLSGAQIDDNIPRR	O08553	Dihydropyrimidinase-related protein 2	Dpysl2	92127000	10797000	19286000	25840000	0	0	0
ELLLQPVTISR	P59999	Actin-related protein 2/3 complex subunit 4	Arpc4	91331000	5263900	11368000	20134000	0	20166000	0
LYLGHNYVTAIR	Q921I1	Serotransferrin	Tf	91326000	12003000	15375000	25909000	0	0	0
ASQNVGTNVAWYQQK	A0A140T8M5			91265000	0	0	0	0	0	0
AGKLDPHLVLDQLR	Q8VDD5;Q61879;Q5SV64;Q3UH59	Myosin-9;Myosin-10	Myh9;Myh10	91250000	3565900	0	0	0	40842000	17719000
RLIYATSSLDSGVPK	A0A140T8N0;P01639	Ig kappa chain V-V region MOPC 41	Gm5571	91181000	0	0	0	0	0	0
QITLNDLPVGR	O08807;B1AZS9	Peroxiredoxin-4	Prdx4	91165000	14031000	29536000	28423000	8709300	0	0
TLVLSNLSYSATK	P09405	Nucleolin	Ncl	91085000	0	8002000	21361000	0	0	26382000
ILVATNLFGR	Q8VDW0;Q9Z1N5	ATP-dependent RNA helicase DDX39A;Spliceosome RNA helicase Ddx39b	Ddx39a;Ddx39b	90703000	12769000	14779000	21018000	0	0	0
LLGGVTIAQGGVLPNIQAVLLPK	P27661	Histone H2AX	H2afx	90176000	0	0	32971000	0	7307000	0
PRHQEGEIFDTEK	P47911	60S ribosomal protein L6	Rpl6	90149000	21284000	36578000	0	0	0	0
VGAGAPVYMAAVLEYLTAEILELAGNAAR	Q6GSS7;Q64523	Histone H2A type 2-A;Histone H2A type 2-C	Hist2h2aa1;Hist2h2ac	90133000	11046000	0	0	5998900	0	0
THINIVVIGHVDSGK	P10126;D3Z3I8;D3YZ68;P62631	Elongation factor 1-alpha 1;Elongation factor 1-alpha 2	Eef1a1;Eef1a2	89112000	23591000	9840600	22835000	0	0	0
NLSFNITEDELK	P09405	Nucleolin	Ncl	88820000	0	0	17300000	0	18211000	14527000
TTLQVDTLNTELAAER	Q61879;Q5SV64;Q3UH59	Myosin-10	Myh10	88820000	0	0	0	0	29960000	9487100
RGDLPFVVTRR	Q8VDD5	Myosin-9	Myh9	88510000	0	0	0	0	0	35855000
IQALQQQADDAEDR	Q6IRU2	Tropomyosin alpha-4 chain	Tpm4	88355000	0	0	0	0	0	0
SMSMSVGER	A0A140T8P2;A0A075B5N2;A0A0G2JEI6;P01634	Ig kappa chain V-V region MOPC 21	Igkv6-29	88098000	0	0	0	0	0	0
LLLNNDNLLR	P47753;Q5RKN9;A0A0G2JE27;P47754;A0A0N4SVM0;D6RCW7	F-actin-capping protein subunit alpha-1;F-actin-capping protein subunit alpha-2	Capza1;Capza2	87632000	0	7166500	11086000	0	16490000	14486000
LLAVAATAPPDAPNREEVFDER	Q64727	Vinculin	Vcl	87206000	0	0	41851000	0	0	0
EFSPFGTITSAK	P29341;Q9D4E6	Polyadenylate-binding protein 1;Polyadenylate-binding protein	Pabpc1;Pabpc6	86383000	0	0	38408000	0	0	0
AASTDIAGLEESFRK	Q9CRB6	Tubulin polymerization-promoting protein family member 3	Tppp3	86362000	16325000	0	28072000	0	0	0
VVDLMAYMASK	P16858;S4R1W1;A0A1D5RLD8;A0A0A0MQF6;V9GX06	Glyceraldehyde-3-phosphate dehydrogenase	Gapdh;Gm3839;Gm11214	85938000	0	0	23023000	0	18795000	9524900
SILEGSDEYLVCK	A0A075B6A0;A0A075B5P6;P01872	Ig mu chain C region	Ighm	85805000	0	0	0	0	0	0
GLEWIAASR	A0A075B5S2		Ighv7-1	85530000	0	0	0	0	0	0
LMDDLDRNK	P14069	Protein S100-A6	S100a6	85380000	0	13195000	35521000	5671300	0	0
VNFTVDQIR	P58252	Elongation factor 2	Eef2	84838000	6355400	10817000	18075000	0	0	9425400
AGVNTVTTLVENK	P12970	60S ribosomal protein L7a	Rpl7a	84822000	5958100	7100300	9871400	10640000	10014000	0
LLIYGASTR	A0A075B5N3;A0A0G2JE47		Igkv8-28	84625000	0	0	0	0	0	0
HATALEELSEQLEQAK	Q61879;Q5SV64;Q3UH59	Myosin-10	Myh10	84414000	0	0	0	0	23056000	10675000
FSQSAEDPSSSHMGIK	P30933	Seminal vesicle secretory protein 5	Svs5	83831000	0	0	0	0	0	0
VVDLMAYMASKE	P16858;S4R1W1;A0A1D5RLD8;A0A0A0MQF6;V9GX06	Glyceraldehyde-3-phosphate dehydrogenase	Gapdh;Gm3839;Gm11214	83550000	10759000	0	29735000	0	0	0
GVNLPGAAVDLPAVSEK	P52480;A0A1L1SU37	Pyruvate kinase PKM	Pkm	83511000	7918200	5978700	21354000	0	12968000	6403600
RTPITVVR	P13020	Gelsolin	Gsn	83419000	0	0	0	0	40715000	0
VVGNPFDSR	P47738;A0A0G2JEU1	Aldehyde dehydrogenase, mitochondrial	Aldh2	83038000	7139000	12853000	17544000	16078000	0	0
ETPAASEAPSSAAK	Q91XV3	Brain acid soluble protein 1	Basp1	82515000	5154100	7055300	5731600	9595200	12623000	10980000
GAGTDDHTLIR	P48036	Annexin A5	Anxa5	81821000	0	34480000	47341000	0	0	0
YALYDATYETK	P18760;A0A494B9A7;F8WGL3;P45591	Cofilin-1;Cofilin-2	Cfl1;Cfl2	81711000	0	10913000	47966000	0	0	16552000
SLTSEDSAVYYCAR	A0A075B5V1;A0A075B5V6;P06330	Ig heavy chain V region AC38 205.12	Ighv1-31;Ighv1-42	81661000	0	0	0	0	0	0
GELANEVK	Q8VDD5	Myosin-9	Myh9	81543000	0	0	0	0	45575000	0
LDIDSAPITAR	P52480;A0A1L1SU37;A0A1L1SUV0;A0A1L1SSN6;A0A1L1STV8;A0A1L1SQV8;A0A1L1SVH2;A0A1L1ST52	Pyruvate kinase PKM	Pkm	81381000	8810500	10703000	17575000	0	17473000	0
QDLPNAMNAAEITDK	P61205;P84078;Q8BSL7	ADP-ribosylation factor 3;ADP-ribosylation factor 1;ADP-ribosylation factor 2	Arf3;Arf1;Arf2	81050000	0	14578000	28576000	0	0	0
LGDVYVNDAFGTAHR	P09411;P09041;S4R2M7	Phosphoglycerate kinase 1;Phosphoglycerate kinase 2;Phosphoglycerate kinase	Pgk1;Pgk2	81036000	0	10211000	25555000	0	0	0
GPLQSVQVFGR	P14131	40S ribosomal protein S16	Rps16	80817000	13626000	16250000	20633000	0	0	5522300
MKDTDSEEEIR	P0DP28;P0DP27;P0DP26;Q3UKW2;Q9D6P8;A0A3Q4EHJ0;A0A1Y7VK66	Calmodulin-like protein 3	Calm1;Calml3	80731000	3081700	2631900	9632100	0	0	0
DEILPTTPISEQK	P62908	40S ribosomal protein S3	Rps3	80337000	0	13310000	15933000	0	0	7437100
YAAELHLVHWNTK	P00920	Carbonic anhydrase 2	Ca2	80156000	0	12990000	29753000	0	0	0
MLLEYTDSSYDEK	P10649;A2AE89	Glutathione S-transferase Mu 1	Gstm1	79754000	0	12107000	34682000	0	0	0
GLEWVAQIR	A0A075B5T2		Ighv6-3	79691000	0	0	0	0	0	0
FLEEHPGGEEVLR	P56395;G5E850	Cytochrome b5	Cyb5a	79119000	7177400	9714500	29935000	0	0	3616900
SFGSAVLTR	Q02013	Aquaporin-1	Aqp1	79054000	0	13484000	21996000	0	0	0
RGFGFVTFDDHDPVDK	O88569;A0A0N4SUM2	Heterogeneous nuclear ribonucleoproteins A2/B1	Hnrnpa2b1	78669000	0	0	42577000	0	0	9190100
REVVLEEGTTAFK	Q08857;A0A0G2JFB7	Platelet glycoprotein 4	Cd36	78299000	9503300	12169000	15654000	0	0	0
TFGGGTKLEIK	P01670;P01649;P01648;P01647;P01646;P01645;P01644;P01643	Ig kappa chain V-III region PC 6684;Ig kappa chain V-V regions;Ig kappa chain V-V region HP 91A3;Ig kappa chain V-V region HP 124E1;Ig kappa chain V-V region HP 123E6;Ig kappa chain V-V region HP 93G7;Ig kappa chain V-V region HP R16.7;Ig kappa chain V-V region MOPC 173		78082000	0	0	0	0	0	0
VLSLQEEIAK	Q99104;D3YZ62;D3Z4J3	Unconventional myosin-Va	Myo5a	77824000	0	0	0	0	31736000	0
ASGYTFTDHIMNWVK	A0A0A6YWI9		Ighv1-11	77465000	0	0	0	0	0	0
IEVIEIMTDR	P49312;Q5EBP8	Heterogeneous nuclear ribonucleoprotein A1;Heterogeneous nuclear ribonucleoprotein A1, N-terminally processed	Hnrnpa1	77396000	9656300	6035400	21499000	0	0	3400900
SSQSLLNSGNQK	A0A075B5N3;A0A0G2JE47		Igkv8-28	77170000	0	0	0	0	0	0
SIVNNGHSFNVEFDDSQDNAVLK	P00920;A0A0A6YX78	Carbonic anhydrase 2	Ca2;Car2	76955000	12065000	11910000	24126000	0	0	0
AQVHVSEEGGEPEAMLQVLGPKPALPEGTEDTAK	P13020;A0A0J9YUQ8	Gelsolin	Gsn	76828000	0	0	0	0	31829000	17504000
TAFDEAIAELDTLSEESYK	P63101	14-3-3 protein zeta/delta	Ywhaz	76725000	11035000	0	32677000	4283700	0	0
LRRGDLPFVVTR	Q8VDD5	Myosin-9	Myh9	76372000	0	0	0	0	76372000	0
IEDVTPIPSDSTR	P62264	40S ribosomal protein S14	Rps14	75929000	8941400	0	20013000	0	0	8411100
ISENMIPVVAEK	Q8VCT4	Carboxylesterase 1D	Ces1d	75929000	0	16604000	30954000	0	0	8368800
DGFNPAHVEAGLYGSR	P17563;Q63836;A0A0R4J135;G3UYY2	Selenium-binding protein 1;Selenium-binding protein 2	Selenbp1;Selenbp2	75715000	11197000	0	20919000	0	0	0
LLGVEGTTLR	Q9WTI7	Unconventional myosin-Ic	Myo1c	75602000	0	12652000	22678000	0	9089100	0
KQELEEILHEMEAR	A0A2R8VHF9			74925000	0	0	0	0	0	0
EASDPQPEDVDGGLK	P47753;Q5RKN9	F-actin-capping protein subunit alpha-1	Capza1	74900000	0	0	0	0	36194000	23993000
VTVDHAEEATVGQAEEATVGQAEK	D3YVF0;H3BIV5	A-kinase anchor protein 5	Akap5	74809000	0	0	0	0	0	0
AETFTFHSDICTLPEK	P07724	Serum albumin	Alb	74560000	23524000	0	35120000	0	0	0
GADFLVTEVENGGSLGSK	P52480;A0A1L1SU37	Pyruvate kinase PKM	Pkm	74284000	9915400	7111500	19493000	0	0	10623000
PMILGYWNVR	P10649;A2AE89	Glutathione S-transferase Mu 1	Gstm1	74156000	6538500	11883000	35919000	0	0	0
ILGADTSVDLEETGR	Q03265;D3Z6F5;D6RJ16	ATP synthase subunit alpha, mitochondrial;ATP synthase subunit alpha	Atp5a1	74025000	9504300	5789900	19793000	0	0	0
ISLPLPTFSSLNLR	P20152;A0A0A6YWC8	Vimentin	Vim	73880000	0	13395000	27611000	0	0	0
QSVSNLEK	Q8VDD5	Myosin-9	Myh9	73642000	0	0	3411500	7230400	29267000	30392000
KVTHAVVTVPAYFNDAQR	P20029	78 kDa glucose-regulated protein	Hspa5	73543000	0	6459100	57411000	0	0	6274200
YASESISGIPSR	P01642	Ig kappa chain V-V region L7	Gm10881	73058000	0	0	0	0	0	0
ISGLIYEETRGVLK	P62806	Histone H4	Hist1h4a	73040000	0	15706000	20529000	0	0	0
APIRPDIVNFVHTNLR	Q9D8E6	60S ribosomal protein L4	Rpl4	72713000	0	0	0	0	26916000	0
LLQLVEDR	Q61656;Q8BTS0	Probable ATP-dependent RNA helicase DDX5	Ddx5	72675000	8573600	11258000	25005000	0	0	4544800
LYNTHLNK	Q99104;D3YZ62;D3Z4J3	Unconventional myosin-Va	Myo5a	72147000	0	0	0	0	44669000	0
LGIHEDSTNR	P11499;E9Q0C3	Heat shock protein HSP 90-beta	Hsp90ab1	71486000	0	31040000	0	0	2285400	11061000
VPVHDVTDASK	Q8BTM8;B7FAV1;B7FAU9	Filamin-A	Flna	71262000	5661300	13769000	14799000	0	2702400	4535500
RQLEEAEEESQR	A0A2R8VHF9			71233000	0	3258600	5450900	0	0	2057600
FADLSEAANRNNDALR	P20152;A0A0A6YWC8	Vimentin	Vim	71077000	0	0	38680000	0	0	0
IAQLEEQVEQEAR	A0A2R8VHF9			71056000	0	0	0	0	0	0
GRDLAILLGMLDPVEK	D3Z0Y2;Q6GT24;O08709	Peroxiredoxin-6	Prdx6	71006000	0	13381000	0	0	0	0
SGDAAIVDMVPGK	P10126	Elongation factor 1-alpha 1	Eef1a1	70320000	6901000	8511200	13262000	0	13882000	9100200
EQISDIDDAVR	P11031	Activated RNA polymerase II transcriptional coactivator p15	Sub1	70217000	0	17069000	21783000	0	0	9249200
LSISGEYNLK	Q00896;P07758;A0A0R4J0X5;A0A0A0MQA3	Alpha-1-antitrypsin 1-3;Alpha-1-antitrypsin 1-1	Serpina1c;Serpina1a	69536000	12553000	15455000	25846000	0	0	0
LQDEIQNMK	P20152;A0A0A6YWC8	Vimentin	Vim	69509000	0	13829000	0	0	0	0
VGENADSQIK	P10922	Histone H1.0;Histone H1.0, N-terminally processed	H1f0	69150000	2907000	4844400	8333900	5975300	9822500	5204100
KGEHLSDAFAR	Q64471	Glutathione S-transferase theta-1	Gstt1	68953000	0	0	33930000	0	0	0
EDQTEYLEER	P11499;P07901;B7ZC50	Heat shock protein HSP 90-beta;Heat shock protein HSP 90-alpha	Hsp90ab1;Hsp90aa1	68534000	0	23869000	33038000	0	0	0
ASGYSFTDYNMNWVK	A0A075B5V5		Ighv1-39	68162000	0	0	0	0	0	0
DWHRPCLR	Q9DCT8;A0A0G2JF37	Cysteine-rich protein 2	Crip2	68109000	7854000	0	43672000	0	0	0
NGFEPASLKEEVGEEAIVELVENGKK	Q8VDD5;F2Z494	Myosin-9	Myh9	67819000	0	0	0	0	23374000	0
ASENVGTYVSWYQQKPEQSPK	A0A140T8P2;A0A075B5N2;A0A0G2JEI6		Igkv6-29	67581000	0	0	0	0	0	0
LWIYDTSK	A0A075B5M1;A0A0G2JFU6		Igkv4-63	67563000	0	0	0	0	0	0
APDFVFYAPR	P26040;P26043;Q7TSG6;A0A5F8MPB9;P26041	Ezrin;Radixin;Moesin	Ezr;Rdx;Msn	67416000	8714500	0	26471000	8218100	0	0
LITPAVVSER	P62852;A0A1L1SQA8	40S ribosomal protein S25	Rps25	67323000	12794000	11073000	12070000	0	0	0
HFNAPSHIR	P61255;B1ARA3;B1ARA5	60S ribosomal protein L26	Rpl26	67163000	0	0	0	10242000	0	0
LRLEVNMQALK	A0A2R8VHF9			66968000	0	0	0	20540000	0	0
RVLIAAHGNSLR	Q9DBJ1	Phosphoglycerate mutase 1	Pgam1	66604000	0	30166000	28416000	0	0	0
KLELSENR	O35381;F6UFG6;D3YYE1;D3Z7M9;Q64G17;Q9EST5	Acidic leucine-rich nuclear phosphoprotein 32 family member A;Putative acidic leucine-rich nuclear phosphoprotein 32 family member C;Acidic leucine-rich nuclear phosphoprotein 32 family member B	Anp32a;Anp32c;Anp32b	66277000	4138700	0	16814000	0	32987000	0
SETAPVAQAASTATEK	P43275	Histone H1.1	Hist1h1a	66248000	0	7207100	11190000	0	0	16305000
SNKPIILR	E9Q557;E9PZW0	Desmoplakin	Dsp	66221000	0	0	0	0	0	0
NQLTSNPENTVFDAKR	P20029	78 kDa glucose-regulated protein	Hspa5	65983000	6077700	5130100	14200000	0	0	10185000
TLTLVDTGIGMTK	P11499	Heat shock protein HSP 90-beta	Hsp90ab1	65762000	0	22902000	12871000	7885700	10353000	0
LVESGEGLVKPGGSLK	A0A075B5Q6;A0A0A6YVS4		Ighv5-9-1	65687000	0	0	0	0	0	0
SGPFGQIFRPDNFVFGQSGAGNNWAK	P68372;Q9D6F9;G3UZR1;P99024;Q9CWF2;Q7TMM9	Tubulin beta-4B chain;Tubulin beta-4A chain;Tubulin beta-5 chain;Tubulin beta-2B chain;Tubulin beta-2A chain	Tubb4b;Tubb4a;Tubb5;Tubb2b;Tubb2a	65051000	0	18014000	26880000	0	0	0
PSTPPGSSCPPGNILGGPSVFIFPPKPK	A0A075B5P5;A0A1Y7VJN6;P03987	Ig gamma-3 chain C region	Ighg3	64855000	0	0	0	0	0	0
KLEDDILVMDDQNSK	A0A2R8VHF9			64832000	0	0	0	0	0	0
ALEQLNGFELAGRPMK	Q8VH51;F7AA45;E9Q8F0	RNA-binding protein 39	Rbm39	64563000	14028000	0	0	0	31005000	0
SFSTVPYIVGINK	Q8VCT4	Carboxylesterase 1D	Ces1d	64361000	5771300	13024000	27084000	0	0	4774600
YESGYMLNSEEMEEPSEK	Q63918	Serum deprivation-response protein	Sdpr	64141000	7742300	11722000	35581000	0	0	0
VLITTDLLAR	P60843;P10630;E9Q561;Q8BTU6	Eukaryotic initiation factor 4A-I;Eukaryotic initiation factor 4A-II;Eukaryotic initiation factor 4A-II, N-terminally processed	Eif4a1;Eif4a2	64070000	15294000	13730000	21856000	0	0	0
IIRQEPSDSPMFIINR	Q61495;Q7TSF1	Desmoglein-1-alpha;Desmoglein-1-beta	Dsg1a;Dsg1b	63944000	0	0	0	0	0	0
VMIYQDEVKLPAK	O54724	Polymerase I and transcript release factor	Ptrf	63861000	8089100	0	19431000	0	0	0
SISIIDSPGILSGEK	Q9EQP2	EH domain-containing protein 4	Ehd4	63389000	0	8902600	25093000	0	0	4122000
MDENQFVAVTSTNAAK	O08553;P97427;Q6P1J1;Q62188;Q3TT92;E9PWE8	Dihydropyrimidinase-related protein 2;Dihydropyrimidinase-related protein 1;Dihydropyrimidinase-related protein 3	Dpysl2;Crmp1;Dpysl3	63337000	0	14343000	35763000	0	0	0
IFVGGLNPEATEEK	Q99020;Q20BD0;Q80XR6	Heterogeneous nuclear ribonucleoprotein A/B	Hnrnpab	63310000	5065400	8944200	18752000	0	13885000	8300300
EIVLTQSPALMAASPGEK	A0A075B677		Igkv4-53	63142000	0	0	0	0	0	0
DQLIVNLLK	P06151;A0A1B0GSR9;A0A1B0GSX0;A0A1B0GRC1;A0A1B0GRS2;A0A1B0GRW9;A0A1B0GSL7;A0A1B0GT41;A0A1B0GQX5;A0A1B0GS79;D3YZQ9	L-lactate dehydrogenase A chain;L-lactate dehydrogenase	Ldha	62532000	0	9352900	22607000	0	0	8135200
LYSVSYLLK	Q8BTM8;B7FAV1;B7FAU9	Filamin-A	Flna	62341000	6996100	10189000	23986000	6691600	0	0
VELQELNDRFANYIDK	P20152;A0A0A6YWC8;A2AKJ2	Vimentin	Vim	62172000	0	10467000	20859000	0	8742400	10355000
MSLLQLVEILR	Q9WTI7	Unconventional myosin-Ic	Myo1c	62131000	0	9658200	20336000	5533600	0	0
ISSLLEEQFQQGK	P62242	40S ribosomal protein S8	Rps8	61887000	0	10742000	20130000	0	0	14114000
ARPLEEALDVIVSTFHK	P07091;A0A0G2JGD2	Protein S100-A4	S100a4	61858000	4435400	0	4493800	5208200	10102000	5106300
DSLDPSFTHAMQLLSVEIEK	Q60749	KH domain-containing, RNA-binding, signal transduction-associated protein 1	Khdrbs1	61720000	0	0	15595000	10080000	16520000	0
TYLNWLLQRPGQSPK	A0A0B4J1H8;A0A0B4J1H7		Igkv1-133;Igkv1-135	61674000	0	0	0	0	0	0
VVDSLQLTGTKPVATPVDWKK	D3Z0Y2;Q6GT24;O08709	Peroxiredoxin-6	Prdx6	61409000	6294500	17491000	22543000	0	0	0
ASQDVSTAVAWYQQKPGQSPK	A0A140T8Q3			61148000	0	0	0	0	0	0
VNEAREELMR	P61205;P84078	ADP-ribosylation factor 3;ADP-ribosylation factor 1	Arf3;Arf1	61128000	0	26717000	34411000	0	0	0
VNVVEQEK	P17182;Q6PHC1;B1ARR7;B0QZL1	Alpha-enolase;Enolase	Eno1	61006000	3932700	10779000	5727700	6151500	8307700	7886900
MTGLVDEAIDTK	Q64727	Vinculin	Vcl	60944000	0	8442200	21255000	0	0	0
SQIFSTASDNQPTVTIK	P20029	78 kDa glucose-regulated protein	Hspa5	60844000	0	6152900	18968000	0	10456000	13273000
GFGFVDFNSEEDAK	P09405	Nucleolin	Ncl	60517000	9146300	7316400	16745000	0	0	11400000
RPCFSALTVDETYVPK	P07724	Serum albumin	Alb	60237000	0	31495000	0	0	0	11206000
YVLGNPLTPGINQGPQIDK	P24549	Retinal dehydrogenase 1	Aldh1a1	60162000	7093000	12677000	28103000	0	0	0
ALQEAHQQALDDLQAEEDK	Q02566;Q91Z83	Myosin-6;Myosin-7	Myh6;Myh7	60036000	0	8959700	19332000	0	0	0
RLIYAASTLDSGVPK	A0A075B5K2;A0A0G2JDR3		Igkv9-124	60029000	0	0	0	0	0	0
LYDAYELK	P48036	Annexin A5	Anxa5	59930000	0	0	59930000	0	0	0
QVVDSAYEVIK	P06151;A0A1B0GSR9;A0A1B0GSX0	L-lactate dehydrogenase A chain	Ldha	59782000	0	8972400	17476000	0	0	3249300
VFSTNGQSVNFDTIR	P35242;Q9CQI1	Pulmonary surfactant-associated protein A	Sftpa1	59726000	0	0	22370000	0	0	0
STQVVSDAAYK	Q9DC07;B7ZCI2;F6RM14	LIM zinc-binding domain-containing Nebulette	Nebl	59636000	0	0	0	0	0	0
AVSEHQLLHDK	P22858;Q924X4	Parathyroid hormone-related protein;Osteostatin	Pthlh	59632000	0	0	0	0	0	0
DIQMTQSPSSLSASLGER	A0A075B5K2		Igkv9-124	59397000	0	0	0	0	0	0
DNFTLIPEGTNGTEER	O08553	Dihydropyrimidinase-related protein 2	Dpysl2	59152000	0	0	38013000	0	0	0
YQGVNLYVK	P29341;A2A5N3	Polyadenylate-binding protein 1;Polyadenylate-binding protein	Pabpc1;Pabpc1l	58950000	0	18844000	24801000	0	0	15305000
FNVWDTAGQEK	P62827;Q61820;Q14AA6	GTP-binding nuclear protein Ran;GTP-binding nuclear protein Ran, testis-specific isoform	Ran;Rasl2-9;1700009N14Rik	58342000	0	0	19739000	0	26620000	0
RMALLMAEMSR	Q64727	Vinculin	Vcl	58244000	13659000	18277000	26308000	0	0	0
TNSTFNQVVLK	P35980;A0A1B0GSS8;A0A1B0GQU8;A0A1B0GSA8	60S ribosomal protein L18	Rpl18	58234000	0	0	0	0	58234000	0
AMADEVTEK	P49817;H3BKG0;D3Z148	Caveolin-1;Caveolin	Cav1	58198000	0	0	32716000	0	0	0
APILIATDVASR	Q61656;Q8BTS0;Q501J6;Q3U741;S4R1I6;Q3TU25	Probable ATP-dependent RNA helicase DDX5;Probable ATP-dependent RNA helicase DDX17	Ddx5;Ddx17	58044000	0	0	21501000	0	0	0
LRNWQWWR	A0A2R8VHF9;Q8VDD5;A0A2R8VKI5;Q6URW6;K3W4R2;A0A140LI60	Myosin-9;Myosin-14	Myh9;Myh14	57977000	0	0	0	0	47334000	0
ATLQAEQLSNELATER	A0A2R8VHF9			57691000	0	0	0	0	0	0
DVDRIIGLDQVAGMSETALPGAFK	Q8VDD5	Myosin-9	Myh9	57627000	0	0	0	0	0	0
EEIFGPVQQIMK	P24549;O35945	Retinal dehydrogenase 1;Aldehyde dehydrogenase, cytosolic 1	Aldh1a1;Aldh1a7	57385000	0	16820000	27819000	0	0	0
EAAQMDMVNDGVEDLRGK	P19157;A0A494B908;A0A494BAW2	Glutathione S-transferase P 1	Gstp1	57334000	0	37342000	0	0	0	0
TIEEVVGR	P47738;A0A0G2JEU1;A0A0G2JF60;A0A0G2JFQ0	Aldehyde dehydrogenase, mitochondrial	Aldh2	56514000	0	15650000	32316000	0	0	0
FVFSLVDAMNGK	P08249	Malate dehydrogenase, mitochondrial	Mdh2	56356000	0	11627000	23472000	0	0	0
DLSTIEPLK	O35381;F6UFG6;D3YYE1;D3Z7M9	Acidic leucine-rich nuclear phosphoprotein 32 family member A	Anp32a	56298000	0	11631000	22940000	0	0	0
YLSEVASGENK	Q9CQV8;A2A5N1	14-3-3 protein beta/alpha;14-3-3 protein beta/alpha, N-terminally processed	Ywhab	55703000	0	15414000	30572000	5335800	0	0
TVATPLNQVANPNSAIFGGARPR	Q9WUK2	Eukaryotic translation initiation factor 4H	Eif4h	55129000	18636000	14582000	21911000	0	0	0
REQEVTVLK	A0A2R8VHF9			55102000	0	0	0	0	0	0
DAGTIAGLNVLR	P63017;Q504P4	Heat shock cognate 71 kDa protein	Hspa8	54797000	0	24080000	0	0	0	0
GEGPEVDVNLPK	E9Q616		Ahnak	54697000	8253500	10999000	35445000	0	0	0
LQRLEDELNR	E9Q557;E9PZW0	Desmoplakin	Dsp	54521000	0	0	0	0	0	0
NIMMTQSPSSLAVSAGEK	A0A075B5N4		Igkv8-27	54361000	0	0	0	0	0	0
VKGDVDVSLPK	E9Q616		Ahnak	54322000	0	12924000	41399000	0	0	0
KYVLGNPLTPGINQGPQIDK	P24549	Retinal dehydrogenase 1	Aldh1a1	53818000	0	10384000	43435000	0	0	0
TAVVVGTVTDDVR	P35980;A0A1B0GQU8;A0A1B0GSA8;A0A1B0GSF7;A0A1B0GRZ3;A0A1B0GS28	60S ribosomal protein L18	Rpl18	53522000	0	0	0	53522000	0	0
QGFPNRVVFQEFR	Q8VDD5	Myosin-9	Myh9	53400000	0	0	0	0	20174000	0
LNGTDPEDVIR	Q3THE2;Q6ZWQ9;Q9CQ19;D3YV37	Myosin regulatory light chain 12B;Myosin regulatory light polypeptide 9	Myl12b;Myl12a;Myl9	53264000	0	0	53264000	0	0	0
NTGTEAPDYLATVDVDPK	P17563;Q63836;A0A0R4J135;G3UYY2;D6RHN2;G3UWK0	Selenium-binding protein 1;Selenium-binding protein 2	Selenbp1;Selenbp2	52786000	0	0	26973000	0	0	0
LLISGATSLETGVPSR	A0A140T8N3;A0A075B666		Igkv12-47	52621000	0	0	0	0	0	0
ILFQEFR	Q6URW6;K3W4R2;A0A140LI60	Myosin-14	Myh14	52618000	6314700	18597000	27706000	0	0	0
DIVMTQSPSSLSVSAGEK	A0A075B5N3		Igkv8-28	52603000	0	0	0	0	0	0
GVVFNVTTVDLK	Q8BXK9	Chloride intracellular channel protein 5	Clic5	52307000	6913700	11047000	26503000	0	0	0
LITLEEEMTK	P09103	Protein disulfide-isomerase	P4hb	52003000	0	7049500	18388000	0	0	0
TLIEILATR	P14824;F8WIT2	Annexin A6;Annexin	Anxa6	51903000	5293900	8762900	15065000	0	0	0
NILYLQMSSLK	A0A075B5R0;A0A0B4J1P4		Ighv5-16	51831000	0	0	0	0	0	0
LSQAEETTVAQAK	D3YVF0;H3BIV5	A-kinase anchor protein 5	Akap5	51482000	0	0	0	0	0	0
TVLIMELINNVAK	P56480	ATP synthase subunit beta, mitochondrial	Atp5b	51410000	0	0	32696000	4872800	5126800	0
EGLNSVIKPTQYKPVPDEEPNSTDVEETLER	P49813	Tropomodulin-1	Tmod1	51101000	0	0	0	0	33754000	0
ELGVGLALRK	Q05816	Fatty acid-binding protein, epidermal	Fabp5	50884000	0	3570900	11180000	0	0	0
GFGFVTFDDHDPVDK	O88569;A0A0N4SUM2	Heterogeneous nuclear ribonucleoproteins A2/B1	Hnrnpa2b1	50845000	0	9835400	22728000	0	0	0
ILDSVGIEADDDRLNK	P99027	60S acidic ribosomal protein P2	Rplp2	50459000	0	15938000	34521000	0	0	0
HLIEQDFPGMR	Q9WVK4	EH domain-containing protein 1	Ehd1	50376000	5208200	0	20347000	0	0	0
LAFIAHPK	P47915;A0A1L1SUN1;A0A1L1SS27;W4VSN7	60S ribosomal protein L29	Rpl29;Gm3550	50361000	0	0	0	0	50361000	0
RLQEALER	E9QA15;Q8VCQ8;S4R1T7;E9Q0M9;E9QA16;D3Z6I7;E9Q9F3		Cald1	50108000	0	0	50108000	0	0	0
MMGHRPVLVLSQNTK	P80318;E9Q133;Q3U0I3	T-complex protein 1 subunit gamma	Cct3	50035000	5679200	0	14596000	0	12900000	0
SETAPAETAAPAPVEK	P43276	Histone H1.5	Hist1h1b	49992000	0	0	0	0	0	0
AAEQAASDLR	Q6URW6;K3W4R2	Myosin-14	Myh14	49908000	4594400	8238200	14946000	0	0	3019300
FSVQILR	P33267;A0A0U1RPL9	Cytochrome P450 2F2	Cyp2f2	49786000	0	15584000	17107000	0	0	0
SLGDDISSETSGDFRK	O35639;Q3TET3;A0A0G2JDV9	Annexin A3;Annexin	Anxa3	49487000	0	13009000	19985000	0	0	0
TEERAELAESR	D3Z2H9;E9Q5J9		Tpm3-rs7;Tpm3	49460000	0	0	0	0	17762000	9705400
ASESVDSYGNSFMHWYQQK	P01660;A0A140T8M6;A0A075B5N8;A0A0G2JGN0;P01661;P01663;P01662	Ig kappa chain V-III region PC 3741/TEPC 111;Ig kappa chain V-III region MOPC 63;Ig kappa chain V-III region PC 4050;Ig kappa chain V-III region ABPC 22/PC 9245	Igkv3-10	49421000	0	0	0	0	0	0
ATLSSIR	P41105;F6Z0X0	60S ribosomal protein L28	Rpl28	49300000	0	0	0	0	0	0
DIQSLPQK	Q9EQP2	EH domain-containing protein 4	Ehd4	48959000	0	13536000	16957000	0	0	0
VSFELFADK	P17742;V9GXC1;V9GX31	Peptidyl-prolyl cis-trans isomerase A;Peptidyl-prolyl cis-trans isomerase A, N-terminally processed	Ppia;Gm12728	48949000	0	10964000	20463000	0	0	4290100
LNFAVASR	P27773	Protein disulfide-isomerase A3	Pdia3	48200000	0	7822000	18972000	0	0	0
YADERDRAEAEAR	A0A2R8VHF9			48190000	0	0	3467900	0	0	0
ALMGSPQLVAAVVR	Q02257	Junction plakoglobin	Jup	47920000	0	0	0	0	0	0
IVPNILLEQGK	Q9CZU6	Citrate synthase, mitochondrial	Cs	47860000	0	0	22472000	0	0	0
QAHLTNQYMQR	P29341	Polyadenylate-binding protein 1	Pabpc1	47857000	0	0	37608000	0	0	0
MVIPGGIDVHTR	O08553	Dihydropyrimidinase-related protein 2	Dpysl2	47658000	5211700	0	13091000	0	0	0
QLVSNLEK	A0A2R8VHF9			47486000	0	0	0	0	0	0
LQSLTENLTK	E9Q557	Desmoplakin	Dsp	47216000	0	0	0	0	0	0
MTESSLPSASK	A0A2R8VHF9			46805000	0	0	0	0	0	0
QVLALQSQLADTK	Q61879;Q5SV64;Q3UH59	Myosin-10	Myh10	46786000	0	0	0	0	27114000	0
EGLELPEDEEEK	P11499;P07901	Heat shock protein HSP 90-beta;Heat shock protein HSP 90-alpha	Hsp90ab1;Hsp90aa1	46364000	0	12387000	0	0	33976000	0
ASRDEIFAQSK	Q61879;Q5SV64;Q3UH59	Myosin-10	Myh10	46278000	0	0	0	0	31905000	0
LICEATNFTPK	A0A075B6A0;A0A075B5P6;P01872	Ig mu chain C region	Ighm	46025000	0	0	0	0	0	0
AAFQLGSPWRR	P47738;A0A0G2JEU1;D3YYF3	Aldehyde dehydrogenase, mitochondrial	Aldh2	45992000	0	7445900	12962000	0	0	0
LQELQGR	Q00623	Apolipoprotein A-I;Proapolipoprotein A-I;Truncated apolipoprotein A-I	Apoa1	45890000	6960500	0	13144000	6726300	5253000	0
ILEFDRDFR	Q5SYD0	Unconventional myosin-Id	Myo1d	45795000	0	0	0	0	24891000	5328600
KGDIVDIK	O09167;Q9CQM8	60S ribosomal protein L21	Rpl21	45439000	0	0	18751000	0	0	13649000
FAEVEDVVNSILFLLSDR	P08074;F6YNX9	Carbonyl reductase [NADPH] 2	Cbr2	45429000	0	0	23281000	7930100	5867200	0
LVLEVAQHLGESTVR	P56480	ATP synthase subunit beta, mitochondrial	Atp5b	45286000	0	14182000	26794000	0	0	0
DYPGFSPSVDAEAIRK	O35639;Q3TET3;A0A0G2JGL7	Annexin A3;Annexin	Anxa3	45110000	0	11016000	20183000	0	0	0
AEYQEEAKRR	E9Q557	Desmoplakin	Dsp	45057000	0	25115000	19942000	0	0	0
GYFIQPTVFGDVK	P47738;A0A0G2JEU1;A0A0G2JF60	Aldehyde dehydrogenase, mitochondrial	Aldh2	45012000	0	0	31674000	0	0	0
GPSYGLSR	Q9WVA4;A0A0A6YXG6;Q9R1Q8	Transgelin-2;Transgelin-3	Tagln2;Tagln3	44752000	0	13285000	31467000	0	0	0
VQLLHSQNTSLINQK	Q02566;Q91Z83	Myosin-6;Myosin-7	Myh6;Myh7	44601000	10319000	0	19815000	0	0	0
STDYGIFQINSR	P17897	Lysozyme C-1	Lyz1	44275000	0	0	0	0	0	0
NVFDEAILAALEPPEPK	P60766	Cell division control protein 42 homolog	Cdc42	44048000	3618000	0	21432000	0	3950200	0
RGPCIIYNEDNGIIK	Q9D8E6	60S ribosomal protein L4	Rpl4	44041000	0	0	0	18400000	18162000	0
IYPVSGETNYNQK	A0A0A6YWI9		Ighv1-11	43919000	0	0	0	0	0	0
LFEAEAQDLFR	Q9EQP2	EH domain-containing protein 4	Ehd4	43675000	7120000	5980900	19011000	0	0	0
YLILNATQAESK	Q9CQV8;A2A5N1	14-3-3 protein beta/alpha;14-3-3 protein beta/alpha, N-terminally processed	Ywhab	43157000	4211200	9913700	21047000	0	0	0
LPEGTTPEK	Q921I1	Serotransferrin	Tf	42982000	0	9862100	17349000	0	0	0
GTDVNVFTTILTSR	P10107;A0A494BBD8	Annexin A1	Anxa1	42927000	0	16971000	25957000	0	0	0
DLEALLNSK	P48678	Prelamin-A/C;Lamin-A/C	Lmna	42919000	0	0	28400000	0	0	0
HVSTLNIQLSDSK	A0A2R8VHF9			42826000	0	0	0	0	0	0
VTMESALTAR	Q9WTI7;Q5ND45	Unconventional myosin-Ic	Myo1c	42713000	5835900	11616000	12647000	0	0	0
LEASIER	Q9DAS9;A0A0N4SVT3;A0A0N4SW28	Guanine nucleotide-binding protein G(I)/G(S)/G(O) subunit gamma-12	Gng12	42691000	0	16436000	26255000	0	0	0
VQEVQQVSTNK	P19096;A0A0U1RNJ1	Fatty acid synthase;[Acyl-carrier-protein] S-acetyltransferase;[Acyl-carrier-protein] S-malonyltransferase;3-oxoacyl-[acyl-carrier-protein] synthase;3-oxoacyl-[acyl-carrier-protein] reductase;3-hydroxyacyl-[acyl-carrier-protein] dehydratase;Enoyl-[acyl-carrier-protein] reductase;Oleoyl-[acyl-carrier-protein] hydrolase	Fasn	42647000	6133700	9988800	12175000	0	0	0
VDIDVPDVDVHGPDWHLK	E9Q616		Ahnak	42489000	0	0	42489000	0	0	0
NYLAWYQQKPGQSPK	A0A075B5N4;A0A140T8P7;A0A0G2JF28;A0A140T8M3;A0A140T8P5		Igkv8-27	42280000	0	0	0	0	0	0
ALVADSHPESER	Q62261;A0A0A0MQG2	Spectrin beta chain, non-erythrocytic 1	Sptbn1	42103000	0	0	22346000	5855200	0	0
MLAEDELR	P61205;P84078;Q8BSL7;A2A6T9	ADP-ribosylation factor 3;ADP-ribosylation factor 1;ADP-ribosylation factor 2	Arf3;Arf1;Arf2	42087000	0	0	0	0	0	0
TSIAIDTIINQK	Q03265;D3Z6F5	ATP synthase subunit alpha, mitochondrial;ATP synthase subunit alpha	Atp5a1	42078000	16062000	0	26017000	0	0	0
LDAEVPTR	P97350	Plakophilin-1	Pkp1	42061000	0	0	0	0	0	0
YELGRPAANTK	P62242	40S ribosomal protein S8	Rps8	42034000	0	0	42034000	0	0	0
IQLLEEELDR	Q6IRU2	Tropomyosin alpha-4 chain	Tpm4	42023000	0	0	0	0	0	0
GGDLMAYDRR	P61979;H3BLL4;B2M1R6;H3BLP7	Heterogeneous nuclear ribonucleoprotein K	Hnrnpk	41887000	0	13379000	28507000	0	0	0
EQIVPKPEEEVAQK	Q9CPR4;Q6ZWZ7;B2RY53	60S ribosomal protein L17	Rpl17;Gm6133	41809000	0	0	23481000	0	0	0
RKLEGDSTDLSDQIAELQAQIAELK	Q8VDD5	Myosin-9	Myh9	41683000	0	0	0	0	0	0
AGEVINQPMMMAAR	Q64727;A0A286YDJ4	Vinculin	Vcl	41632000	0	0	16614000	0	0	0
FMSTSVGDR	A0A075B5N7;A0A0G2JGY3;A0A140T8P1;A0A140T8Q3;P01633;A0A140T8M5	Ig kappa chain V19-17	Igkv6-13;Igk-V19-17	41525000	0	0	0	0	0	0
HHLDGETEEERIR	P10649;A2AE89;F6WHQ7	Glutathione S-transferase Mu 1	Gstm1	41281000	0	0	33725000	0	0	0
IEVLEEELR	E9Q557;E9PZW0	Desmoplakin	Dsp	41199000	0	0	0	0	0	0
LLNDEDPVVVTK	Q02257	Junction plakoglobin	Jup	41072000	0	6403300	0	0	0	0
GPLATGGIK	Q8K003	Translation machinery-associated protein 7	Tma7	40871000	0	0	15330000	0	25541000	0
ISMPDFDLHLK	E9Q616		Ahnak	40853000	0	5098200	16759000	0	0	3285500
DSTYSMSSTLTLTKDEYER	P01837;A0A5H1ZRK8	Ig kappa chain C region		40840000	0	0	0	0	0	0
EILSEVER	P80318;E9Q133;Q3U0I3;F6Q609	T-complex protein 1 subunit gamma	Cct3	40759000	0	0	0	0	0	0
FSGSGSGTSYSLTISR	A0A0B4J1I9;A0A0B4J1I4;A0A0A6YYE7		Igkv4-55;Igkv4-72;Igkv4-57	40745000	0	0	0	0	0	0
AEVSELK	Q6IRU2;A0A571BEU1	Tropomyosin alpha-4 chain	Tpm4	40648000	1975900	0	5007200	0	5886700	0
AISPTSATSSGR	Q99104;D3YZ62;D3Z4J3	Unconventional myosin-Va	Myo5a	40507000	0	0	0	0	21820000	0
EGADEEEWVVAK	Q9EQP2	EH domain-containing protein 4	Ehd4	40381000	0	5455600	16014000	0	0	0
SLSQNYGVLK	Q61171;D3Z4A4	Peroxiredoxin-2	Prdx2	40340000	4545400	7642300	16459000	0	0	0
LLQLQEQMR	E9Q557;E9PZW0	Desmoplakin	Dsp	40309000	0	0	0	0	0	0
TWKPTLVILR	Q9WV32;Q91Z25	Actin-related protein 2/3 complex subunit 1B	Arpc1b	40176000	5966900	0	10328000	0	0	0
YQAVTATLEEK	P19253;A0A1B0GQW6;A0A1B0GSF0;A0A1B0GSQ6;A0A1B0GTA1;A0A1B0GS68	60S ribosomal protein L13a	Rpl13a	39824000	0	0	15365000	0	0	0
HIYFITGETK	P07901	Heat shock protein HSP 90-alpha	Hsp90aa1	39614000	8164600	8221500	23228000	0	0	0
ALEEANTELEVK	Q61781	Keratin, type I cytoskeletal 14	Krt14	39368000	0	0	0	0	0	0
TINEVENQILTR	Q7TPR4;A1BN54;P57780;A0A1L1SVJ6;A0A1L1SV25	Alpha-actinin-1;Alpha-actinin-4	Actn1;Actn4	39331000	0	9599800	10967000	0	0	0
ADIAESQVNK	Q02566;Q91Z83;Q5SX39;P13542;Q5SX40;G3UW82;P13541;B1AR69;A0A2I3BPY4	Myosin-6;Myosin-7;Myosin-4;Myosin-8;Myosin-1;Myosin-3	Myh6;Myh7;Myh4;Myh8;Myh1;Myh2;Myh3;Myh13	39269000	0	0	2619600	0	0	6123400
SDAAVDTSSEITTK	P26350;A0A087WP98;A0A087WPN6;A0A087WQN2	Prothymosin alpha;Prothymosin alpha, N-terminally processed;Thymosin alpha	Ptma	39240000	0	12315000	26925000	0	0	0
VFLENVIRDAVTYTEHAK	P62806	Histone H4	Hist1h4a	39201000	0	26012000	13189000	0	0	0
GAYPVFFNFTR	P33267;A0A0U1RPL9	Cytochrome P450 2F2	Cyp2f2	39151000	5016100	11207000	12378000	0	0	0
AEEDRYFR	O35143;E9PV44	ATPase inhibitor, mitochondrial	Atpif1	38887000	0	5992000	19231000	0	0	0
HLNDDVVK	P49817;H3BKG0;D3Z148;D3Z0J2	Caveolin-1;Caveolin	Cav1	38880000	0	6616600	9646600	0	4493500	2104700
NIDDGTSDRPYSHALVAGIDRYPR	P61358	60S ribosomal protein L27	Rpl27	38538000	0	0	0	0	24528000	0
QLETVLDDLDPENALLPAGFR	Q9JHJ0;A0A1L1SQ12;A0A1L1SR42	Tropomodulin-3	Tmod3	38278000	0	0	0	0	0	7744900
LADGLQK	Q02257	Junction plakoglobin	Jup	38067000	0	0	3746200	6577200	0	0
GIVDQSQQAYQEAFEISKK	P63101;A0A2I3BQ03	14-3-3 protein zeta/delta	Ywhaz	38049000	0	9565300	28483000	0	0	0
TPAQFDADELRGAMK	P10107;A0A494BBD8	Annexin A1	Anxa1	37971000	0	0	18637000	0	0	0
EELAEELASSLSGR	A0A2R8VHF9			37761000	0	0	0	0	0	0
FYPEDVSEELIQDITQR	P26041	Moesin	Msn	37752000	0	0	20770000	0	0	0
VDIDVPDVNIEGPEGK	E9Q616		Ahnak	37587000	0	0	0	0	0	16383000
NFGIGQDIQPK	P12970;V9GX35	60S ribosomal protein L7a	Rpl7a;Gm14214	37551000	0	0	0	0	0	23804000
SRFSQDALE	P18419	Seminal vesicle secretory protein 4	Svs4	37488000	0	0	0	0	0	0
EDTEEYNLRDYFEK	Q8BG05;A2AL12	Heterogeneous nuclear ribonucleoprotein A3	Hnrnpa3	37440000	0	8014100	22753000	0	0	0
AQQVSQGLDVLTAK	Q64727	Vinculin	Vcl	37299000	0	0	26620000	0	0	6414500
EVVLEEGTTAFK	Q08857;A0A0G2JFB7	Platelet glycoprotein 4	Cd36	37247000	0	6861500	13659000	0	0	0
TTAPSVYPLAPVCGGTTGSSVTLGCLVK	F6TQW2;A0A0A6YY53		Ighg2c	37180000	0	0	0	0	0	0
FVPAEMGMHTVSVK	Q8BTM8;B7FAV1;B7FAU9;J3JS91	Filamin-A	Flna	37162000	0	7017900	14068000	0	0	0
TSMPYTDAVIHEVQR	P33267	Cytochrome P450 2F2	Cyp2f2	37155000	9904700	12494000	0	0	0	0
VTCVVVDISK	A0A075B5P4;A0A0A6YWR2;P01868;P01869	Ig gamma-1 chain C region secreted form;Ig gamma-1 chain C region, membrane-bound form	Ighg1	37045000	0	0	0	0	0	0
AALQELLSK	P62852;A0A1L1SQA8	40S ribosomal protein S25	Rps25	37040000	0	12035000	0	0	0	0
ERDVIMR	P60843;P10630;E9Q561;Q8BTU6;A0A338P6X5	Eukaryotic initiation factor 4A-I;Eukaryotic initiation factor 4A-II;Eukaryotic initiation factor 4A-II, N-terminally processed	Eif4a1;Eif4a2	37022000	3958100	0	10532000	4937800	4656400	0
LDEEIAQK	A0A2R8VHF9			37005000	0	0	0	0	0	0
YVASYLLAALGGNSSPSAK	P99027;A0A5F8MPY2	60S acidic ribosomal protein P2	Rplp2	36916000	0	0	36916000	0	0	0
RQQQLTAMK	A0A2R8VHF9;Q8VDD5;A0A2R8VKI5	Myosin-9	Myh9	36890000	0	2461700	0	0	0	34428000
VVRDPQGIR	P17897;P08905	Lysozyme C-1;Lysozyme C-2	Lyz1;Lyz2	36833000	0	9176800	0	0	0	10872000
LLIYYASNR	A0A140T8N9			36660000	0	0	0	0	0	0
ALLTLADGR	O35639	Annexin A3	Anxa3	36499000	0	0	18334000	0	0	0
LQDAEEAVEAVNAK	Q02566;Q91Z83	Myosin-6;Myosin-7	Myh6;Myh7	36476000	0	0	19995000	0	0	0
FFLHHLIAEIHTAEIR	P22858;Q924X4	Parathyroid hormone-related protein;Osteostatin	Pthlh	36459000	0	0	0	0	0	0
VVDSLQLTGTK	D3Z0Y2;Q6GT24;O08709	Peroxiredoxin-6	Prdx6	36304000	9838900	7123500	19341000	0	0	0
ANGTPITQGVDTSNPTK	Q99JC1;A0A0G2JGQ8;P01845;P01844	Ig lambda-3 chain C region;Ig lambda-2 chain C region	Iglc3;Iglc2	36231000	0	0	0	0	0	0
AALESLRPR	Q6NS54;A0A0R4IZX2	Na(+)/H(+) exchange regulatory cofactor NHE-RF	Slc9a3r2	36068000	0	0	25519000	0	0	0
YYTLEEIQK	P56395;G5E850;A0A494B9D8	Cytochrome b5	Cyb5a	35837000	0	12184000	17053000	0	0	0
HFVGMLPEK	Q9R0P5	Destrin	Dstn	35579000	0	0	0	0	0	0
SSVYLQMNSLR	A0A075B5T3;J3QK03;A0A0A6YWS9		Ighv6-6;Ighv6-5	35419000	0	0	0	0	0	0
ITALDEFATK	P16546;E9Q447;A3KGU5;A3KGU7;A3KGU9	Spectrin alpha chain, non-erythrocytic 1	Sptan1	35209000	0	0	12394000	0	0	0
ISGDLEVLAEK	O35381;F6UFG6;D3YYE1;D3Z7M9;Q64G17	Acidic leucine-rich nuclear phosphoprotein 32 family member A;Putative acidic leucine-rich nuclear phosphoprotein 32 family member C	Anp32a;Anp32c	35115000	0	9864100	13651000	0	0	0
QLHEYETELEDERK	A0A2R8VHF9			34932000	0	0	0	0	0	0
YPIEHGIVTNWDDMEK	P60710;E9Q5F4;G3UZ07;P63260;G3UYG0;E9Q606	Actin, cytoplasmic 1;Actin, cytoplasmic 1, N-terminally processed;Actin, cytoplasmic 2;Actin, cytoplasmic 2, N-terminally processed	Actb;Actg1	34887000	0	0	0	0	0	10841000
DLAILLGMLDPVEK	D3Z0Y2;Q6GT24;O08709	Peroxiredoxin-6	Prdx6	34846000	0	6339500	14182000	3742600	0	0
EQFLDGDAWTNR	P14211	Calreticulin	Calr	34676000	0	12164000	22512000	0	0	0
SIPAYLAETLYYAMK	P48036	Annexin A5	Anxa5	34458000	5985300	0	19095000	0	0	0
AEEYEFLTPMEEAPK	Q99PT1	Rho GDP-dissociation inhibitor 1	Arhgdia	34442000	0	9755300	15569000	0	0	0
TAAQVFVSTR	Q8K2I3	Dimethylaniline monooxygenase [N-oxide-forming] 2	Fmo2	34405000	0	0	34405000	0	0	0
MLEENTNILK	Q9JHJ0	Tropomodulin-3	Tmod3	34398000	0	0	0	0	0	19041000
ELTPQVISAAR	Q64727	Vinculin	Vcl	34352000	0	0	22428000	0	0	0
ELDEATESNEAMGR	A0A2R8VHF9			34283000	0	0	0	0	0	0
TLVTQNSGVEALIHAILR	Q02257	Junction plakoglobin	Jup	34265000	0	0	0	0	0	0
RALELEQERK	P26041	Moesin	Msn	34246000	3474200	0	13557000	0	0	0
AITDAAMMAEELKK	Q02566;Q91Z83;Q5SX39;P13542;Q5SX40;G3UW82;P13541;B1AR69;A2AQP0;M0QWL0	Myosin-6;Myosin-7;Myosin-4;Myosin-8;Myosin-1;Myosin-3;Myosin-7B	Myh6;Myh7;Myh4;Myh8;Myh1;Myh2;Myh3;Myh13;Myh7b	34168000	6758500	0	16474000	0	0	0
LVWIPSER	Q61879;Q5SV64;Q3UH59;Q8BXF2	Myosin-10	Myh10	34147000	0	0	0	0	34147000	0
SGRYEVEETEVVIK	E9QA15;Q8VCQ8;S4R1T7;E9Q0M9;E9QA16;D3Z6I7;E9Q9F3		Cald1	34143000	7117200	0	14865000	0	0	0
LSPQSIYNLLPGK	Q61838	Alpha-2-macroglobulin;Alpha-2-macroglobulin 165 kDa subunit;Alpha-2-macroglobulin 35 kDa subunit	A2m	34121000	0	0	0	0	0	0
VNTNYRPGLPFSGQVLLVDEK	Q61838	Alpha-2-macroglobulin;Alpha-2-macroglobulin 165 kDa subunit;Alpha-2-macroglobulin 35 kDa subunit	A2m	33362000	0	0	0	0	0	0
QRPGQGLEWIGEIDPSDSYTNYNQK	A0A075B5X7;A0A0G2JFS5;A0A075B5W1		Ighv1-69;Ighv1-50	33133000	0	0	0	0	0	0
TALINSTGEEVAMR	P48678	Prelamin-A/C;Lamin-A/C	Lmna	32951000	0	8336200	24614000	0	0	0
GDQALSFLK	P48962	ADP/ATP translocase 1	Slc25a4	32854000	0	6372500	15166000	0	0	0
LPVEEAYKR	E9Q557;E9PZW0	Desmoplakin	Dsp	32803000	0	0	0	0	0	0
HTTIFEVLPEK	Q921I1;D3YYR8	Serotransferrin	Tf;Trf	32629000	0	13482000	19148000	0	0	0
RTHNDIIHNENMR	P26040	Ezrin	Ezr	32489000	0	9709100	4609500	0	0	4136500
EPVPSAAEGKEELADENK	Q63918	Serum deprivation-response protein	Sdpr	32322000	0	0	25798000	0	0	0
LLIPDGKETLVK	Q62151	Advanced glycosylation end product-specific receptor	Ager	32165000	0	0	0	0	0	0
QINWTVLYR	Q8BP67	60S ribosomal protein L24	Rpl24	32078000	0	8001100	11325000	0	0	5535500
SLGEIAALTSK	Q64727	Vinculin	Vcl	31833000	0	0	31833000	0	0	0
EPLGPALAHELR	P17563;Q63836;A0A0R4J135;G3UYY2	Selenium-binding protein 1;Selenium-binding protein 2	Selenbp1;Selenbp2	31798000	0	7158200	13143000	0	0	0
LSDVDRDGMLDDEEFALASHLIEAK	Q8BH64	EH domain-containing protein 2	Ehd2	31660000	0	0	31660000	0	0	0
NTMTDSTILLEDVQK	Q99104;D3YZ62;D3Z4J3;F6Z2S4;B8JK05;F6TDE5	Unconventional myosin-Va	Myo5a	31483000	0	0	0	0	21172000	0
SAINEVVTR	P62900;A0A0A6YXL3;A0A0A6YX26	60S ribosomal protein L31	Rpl31	31468000	0	0	31468000	0	0	0
NIVLTQSPASLAVSLGQR	P01663;P01662	Ig kappa chain V-III region PC 4050;Ig kappa chain V-III region ABPC 22/PC 9245		31413000	0	0	0	0	0	0
PSQMEHAMETMMLTFHR	P08207	Protein S100-A10	S100a10	31403000	0	9253900	22149000	0	0	0
TLELQGLINDLQR	E9Q557	Desmoplakin	Dsp	31236000	0	0	0	0	0	0
ALEWLGFIR	A0A075B5R3;A0A0A6YX91;A0A075B5R2;P01786	Ig heavy chain V region MOPC 47A	Ighv7-2;Ighv7-3	31112000	0	0	0	0	0	0
HAEQERDELADEIANSASGK	Q61879;Q5SV64;Q3UH59	Myosin-10	Myh10	31093000	0	0	0	0	0	12894000
AELNEFLTR	P62908;A0A140LI77;D3YV43	40S ribosomal protein S3	Rps3	30981000	0	5736600	19504000	0	0	0
ASQDINSYLSWFQQK	A0A140T8P9;P01638	Ig kappa chain V-V region L6		30797000	0	0	0	0	0	0
YITPDQLADLYK	P17182;Q6PHC1	Alpha-enolase	Eno1	30660000	0	0	12989000	0	0	7549500
IIVLGLLPR	Q61206;A0A1L1SQV7;A0A1L1SVK0	Platelet-activating factor acetylhydrolase IB subunit beta	Pafah1b2	30474000	4400000	9762700	16311000	0	0	0
RALASIDSK	Q64727	Vinculin	Vcl	30213000	0	10596000	6629100	0	0	5517900
LINSLYPEGQAPVK	Q9WVA4;A0A0A6YXG6	Transgelin-2	Tagln2	29717000	0	0	29717000	0	0	0
MQAHIQDLEEQLDEEEGAR	Q61879;Q5SV64;Q3UH59	Myosin-10	Myh10	29579000	0	0	0	0	0	11064000
LQRELEDATETADAMNREVSSLK	Q8VDD5	Myosin-9	Myh9	29228000	0	0	0	0	0	5123000
PYTNFDAERDALNIETAVK	P07356;B0V2N7;B0V2N8	Annexin A2;Annexin	Anxa2	29101000	0	0	29101000	0	0	0
IANVFTNAFR	P11247	Myeloperoxidase;Myeloperoxidase light chain;Myeloperoxidase heavy chain	Mpo	29058000	0	19428000	0	0	0	0
DSAFGLLR	Q921I1;E9Q2Q7	Serotransferrin	Tf;Trf	28997000	0	0	17002000	0	0	0
EDGNEEDKENQGDETQGQQPPQR	P62960;A2BGG7	Nuclease-sensitive element-binding protein 1	Ybx1	28514000	0	0	9096000	0	0	3903500
HMNGYGSHTFK	P24270	Catalase	Cat	28288000	3083700	4916000	6670400	0	0	0
KPFPDFVYK	O08553	Dihydropyrimidinase-related protein 2	Dpysl2	28140000	3014200	5422800	9502500	0	0	0
FVMQEEFSR	P27773	Protein disulfide-isomerase A3	Pdia3	28102000	0	10143000	17960000	0	0	0
ANLPQSFQVDTSK	Q8BTM8;B7FAV1;B7FAU9	Filamin-A	Flna	28045000	0	0	13808000	0	0	0
LNDSILQATEQR	E9Q557	Desmoplakin	Dsp	28041000	0	0	0	0	0	0
FQSSHHSTDITSLDQYVER	P08113;F7C312	Endoplasmin	Hsp90b1	27631000	0	0	15413000	0	0	0
VSHLLGINVTDFTRGILTPR	Q8VDD5	Myosin-9	Myh9	27620000	0	0	0	0	0	0
SLQSVAEER	Q9CZM2;B8JKK2	60S ribosomal protein L15;Ribosomal protein L15	Rpl15	27553000	0	0	0	0	27553000	0
KLVWVPSEK	A0A2R8VHF9			27264000	0	0	0	0	0	0
PAASDLPVPAEGVR	E9QA15;Q8VCQ8;S4R1T7;E9Q0M9;E9QA16;D3Z6I7		Cald1	27262000	0	0	27262000	0	0	0
IGELVGVLVNHFK	Q5SYD0	Unconventional myosin-Id	Myo1d	27145000	0	0	0	0	27145000	0
VGTCVSEGSYPAGTLSWHLDGK	Q62151	Advanced glycosylation end product-specific receptor	Ager	27054000	0	0	27054000	0	0	0
ALASQLQDSLK	Q64727	Vinculin	Vcl	26891000	0	11419000	15472000	0	0	0
TEQGPQVDETQFKK	P47738;A0A0G2JEU1	Aldehyde dehydrogenase, mitochondrial	Aldh2	26828000	0	0	26828000	0	0	0
QQSELQSQVK	Q9DC07	LIM zinc-binding domain-containing Nebulette	Nebl	26610000	0	0	0	0	0	0
AQVIYTR	P62852;A0A1L1SQA8	40S ribosomal protein S25	Rps25	26489000	0	26489000	0	0	0	0
VVPGYGHAVLR	Q9CZU6;Q80X68	Citrate synthase, mitochondrial;Citrate synthase	Cs;Csl	26406000	0	0	0	0	0	0
IFSSEHDIFR	A0A0R4J083;P51174	Long-chain specific acyl-CoA dehydrogenase, mitochondrial	Acadl	26250000	0	10194000	16056000	0	0	0
NQGGYGGSSSSSSYGSGR	P49312;Q5EBP8	Heterogeneous nuclear ribonucleoprotein A1;Heterogeneous nuclear ribonucleoprotein A1, N-terminally processed	Hnrnpa1	26156000	4754800	10616000	10785000	0	0	0
QLQNIIQATSR	E9Q557;E9PZW0	Desmoplakin	Dsp	26151000	0	0	0	0	0	0
VSVELTNSLFK	Q02257	Junction plakoglobin	Jup	25805000	0	0	0	0	0	0
AAQGEPQVQFK	P62827;Q61820	GTP-binding nuclear protein Ran;GTP-binding nuclear protein Ran, testis-specific isoform	Ran;Rasl2-9	25752000	0	0	16447000	0	0	0
RALETQMEEMK	A0A2R8VHF9			25721000	0	0	0	0	0	0
VDVSPTSQR	Q99KI0	Aconitate hydratase, mitochondrial	Aco2	25475000	0	4941300	7342000	0	0	2377400
GPLATGGIKK	Q8K003	Translation machinery-associated protein 7	Tma7	25403000	0	0	6749700	0	10411000	0
GEGPEVDVSLPK	E9Q616		Ahnak	25255000	0	0	13495000	0	0	0
IVYGHLDDPANQEIER	Q99KI0;A0A2R8VJW0	Aconitate hydratase, mitochondrial	Aco2	25124000	0	0	11327000	0	0	0
IYPGSGNTYYNEK	A0A0B4J1N0;A0A0G2JFE9		Ighv1-76	25072000	0	0	0	0	0	0
LRQIFNGTFVK	P14148;F6XI62	60S ribosomal protein L7	Rpl7	25070000	0	0	0	25070000	0	0
LIASVADDEAAVPNNK	P16125;D3Z7F0	L-lactate dehydrogenase B chain;L-lactate dehydrogenase	Ldhb	25046000	0	0	7813700	0	0	0
RHFNAPSHIR	P61255;B1ARA3;B1ARA5	60S ribosomal protein L26	Rpl26	24966000	0	4251000	6920700	3229700	6868800	766280
HPEAEMAQNSVR	Q02257	Junction plakoglobin	Jup	24941000	0	0	0	0	0	0
SPAFMPFSAGR	P33267	Cytochrome P450 2F2	Cyp2f2	24918000	0	11695000	0	0	0	0
CREMDEQIR	D3Z2H9;E9Q5J9		Tpm3-rs7;Tpm3	24681000	0	0	0	0	0	0
SPFSVGVSPSLDLSK	Q8BTM8;B7FAV1;B7FAU9	Filamin-A	Flna	24633000	0	0	10954000	0	0	0
NVTELNEPLSNEER	P61982	14-3-3 protein gamma;14-3-3 protein gamma, N-terminally processed	Ywhag	24484000	0	9488400	14996000	0	0	0
VPFDAATLHTSTAMAAQHGMDDDGTGQK	P13020;A0A0J9YUQ8	Gelsolin	Gsn	24167000	0	16007000	0	0	0	0
RVNLFGK	Q8K2I3	Dimethylaniline monooxygenase [N-oxide-forming] 2	Fmo2	24118000	0	0	24118000	0	0	0
ITLQDVVSHSK	Q9JKF1	Ras GTPase-activating-like protein IQGAP1	Iqgap1	24071000	0	3217400	9811500	0	0	3470700
AGKEPGLQIWR	P13020;A0A0J9YUQ8;CON__Q3SX14;A0A0J9YUJ8	Gelsolin	Gsn	23859000	0	0	0	0	0	9400500
LQQELDDLVVDLDNQR	A0A2R8VHF9			23829000	0	0	0	0	0	0
SGQGAFGNMCR	Q9D8E6	60S ribosomal protein L4	Rpl4	23770000	0	0	0	0	23770000	0
MFLVNSFLK	O88456;A0A0R4IZW8	Calpain small subunit 1	Capns1	23731000	1945000	0	12948000	0	0	0
DVFLGTFLYEYSR	P07724	Serum albumin	Alb	23725000	0	0	18859000	0	0	0
LLEDRVAEFTTNLMEEEEK	Q8VDD5	Myosin-9	Myh9	23681000	0	0	0	0	0	0
VAMANIQPQMLVAGATSIAR	Q64727	Vinculin	Vcl	23335000	0	6274500	17061000	0	0	0
RLTDADAMK	Q03265;D3Z6F5	ATP synthase subunit alpha, mitochondrial;ATP synthase subunit alpha	Atp5a1	23298000	0	11597000	5199800	0	0	5457800
HFCPNVPIILVGNKK	Q9QUI0;Q62159;H3BL56;A0A0A6YXF6	Transforming protein RhoA;Rho-related GTP-binding protein RhoC	Rhoa;Rhoc	23024000	0	0	23024000	0	0	0
LIEVNGQNVEGLR	Q6NS54;A0A0R4IZX2;Q9JHL1;A0A3Q4EHM9;A0A0R4J006;A0A3Q4EBU8	Na(+)/H(+) exchange regulatory cofactor NHE-RF;Na(+)/H(+) exchange regulatory cofactor NHE-RF2	Slc9a3r2	23006000	0	7935200	15071000	0	0	0
LLVVYPWTQRYFDSFGDLSSASAIMGNAK	A8DUK4;P02088;E9Q223	Hemoglobin subunit beta-1	Hbbt1;Hbb-b1;Hbb-bs	22968000	0	0	12756000	10212000	0	0
LLDPEDISVDHPDEK	Q62261;A0A0A0MQG2	Spectrin beta chain, non-erythrocytic 1	Sptbn1	22755000	0	0	11907000	0	0	0
TLFSSQIEELNLPK	A0A0R4J0I1			22629000	0	0	22629000	0	0	0
LREANQQQQFNR	P16546;E9Q447;A3KGU5;A3KGU7;A3KGU9	Spectrin alpha chain, non-erythrocytic 1	Sptan1	22613000	0	5155800	13090000	0	0	0
RAVSEHQLLHDK	P22858;Q924X4	Parathyroid hormone-related protein;Osteostatin	Pthlh	22578000	0	0	0	0	0	0
MLDAEDIVGTARPDEK	Q7TPR4;A1BN54	Alpha-actinin-1	Actn1	22510000	0	0	13479000	0	0	0
DKTEFSIIHYAGK	A0A2R8VHF9			22505000	0	0	0	0	0	0
HYFQNTQGLIFVVDSNDRER	P61205;P84078;Q8BSL7;P84084;P61750;E9Q798	ADP-ribosylation factor 3;ADP-ribosylation factor 1;ADP-ribosylation factor 2;ADP-ribosylation factor 5;ADP-ribosylation factor 4	Arf3;Arf1;Arf2;Arf5;Arf4	22495000	0	0	22495000	0	0	0
VAHAKEENLSMHQMLDQTLLELNNM	E9Q448;B7ZNL3;E9Q450;G5E8R2;G5E8R1		Tpm1	22469000	0	0	0	0	0	0
IRELEGHISDLQEDLDSER	A0A2R8VHF9			22410000	0	0	0	0	0	0
NSMIALVDNLASK	Q5SYD0	Unconventional myosin-Id	Myo1d	22273000	0	0	0	0	22273000	0
ALLQAILQTEDMLK	E9Q557;E9PZW0	Desmoplakin	Dsp	22271000	0	0	0	0	0	0
QEGLESVLK	Q02257	Junction plakoglobin	Jup	22126000	0	0	0	0	0	0
FAFQAEVNR	P08113	Endoplasmin	Hsp90b1	21933000	0	5484100	13958000	0	0	0
SAASGIPYHSEVPVSLK	Q62261	Spectrin beta chain, non-erythrocytic 1	Sptbn1	21921000	0	7562300	14359000	0	0	0
NLMQLNLAHNILR	Q9JK53	Prolargin	Prelp	21883000	0	3837400	12882000	0	0	0
NFMNSPMAQADWVAK	A0A2R8VHF9			21517000	0	0	0	0	0	0
MQLLTLVQSMVR	D3YWB5;Q99JY3	GTPase IMAP family member 4	Gimap4	21467000	3127500	0	9189900	0	0	0
ASGYTFTTYPIEWMK	A0A075B5V8;A0A0A6YY41		Ighv1-47	21438000	0	0	0	0	0	0
FLENQEQEYVQAVK	P10107;A0A494BBD8	Annexin A1	Anxa1	21400000	0	0	21400000	0	0	0
QEPSDSPMFIINR	Q61495;Q7TSF1	Desmoglein-1-alpha;Desmoglein-1-beta	Dsg1a;Dsg1b	21371000	0	0	0	0	0	0
NFINNPLAQADWAAKK	Q8VDD5;F2Z494	Myosin-9	Myh9	21337000	0	0	0	0	0	0
GLQHLYALVLVNNK	P28653	Biglycan	Bgn	21324000	0	0	14559000	0	0	0
LLVYFASTR	A0A140T8P5			21287000	0	0	0	0	0	0
ADFEDRVSDEEK	P47753;Q5RKN9;A0A0G2JE27	F-actin-capping protein subunit alpha-1	Capza1	21131000	0	0	0	0	0	21131000
VVSSVLQLGNIVFKK	A0A2R8VHF9			21077000	0	0	8373600	0	0	0
NYDIPAEMTGLWR	Q8BXK9	Chloride intracellular channel protein 5	Clic5	20945000	0	0	20945000	0	0	0
SYSPYDMLESIKK	P07356;B0V2N5	Annexin A2;Annexin	Anxa2	20747000	0	9552900	11194000	0	0	0
YAFVNWINK	Q61233;Q99K51;A0A1C7CYV0;B1AX58	Plastin-2;Plastin-3	Lcp1;Pls3	20724000	0	3964200	9908500	0	0	0
RNFILDQTNVSAAAQR	Q8VEK3	Heterogeneous nuclear ribonucleoprotein U	Hnrnpu	20030000	0	11398000	0	0	0	0
HAEMVHTGLK	P40124;B1ARS0	Adenylyl cyclase-associated protein 1;Adenylyl cyclase-associated protein	Cap1	20028000	4631400	0	3945700	709340	569500	0
DVASLGSQLQDTQELLQEETR	A0A2R8VHF9			19865000	0	0	0	0	0	0
KEPALLELEGK	P40124	Adenylyl cyclase-associated protein 1	Cap1	19605000	0	19605000	0	0	0	0
DTDSEEEIR	P0DP28;P0DP27;P0DP26;Q3UKW2;Q9D6P8;A0A3Q4EHJ0;A0A1Y7VK66	Calmodulin-like protein 3	Calm1;Calml3	19523000	1928800	0	857180	0	0	0
TREGNDLYHEMIESGVINLK	P56480	ATP synthase subunit beta, mitochondrial	Atp5b	19428000	0	0	7527500	0	0	0
FGIICMEDLIHEIYTVGK	P14148;F6XI62	60S ribosomal protein L7	Rpl7	19243000	0	0	0	0	19243000	0
EILVGDVGQTVDDPYTTFVK	P18760;A0A494B9A7;F8WGL3	Cofilin-1	Cfl1	19210000	0	0	19210000	0	0	0
FGDSNTVMR	E9Q557;E9PZW0	Desmoplakin	Dsp	19066000	0	0	0	0	0	0
EVLLQVEDER	A0A2R8VHF9			19027000	0	0	0	0	0	0
TGLEDPERYLFVDR	Q61879;Q5SV64;Q3UH59;Q8BXF2	Myosin-10	Myh10	19022000	0	0	0	0	7491700	0
LAGQIFLGGSIVR	P17563	Selenium-binding protein 1	Selenbp1	18960000	12032000	6928000	0	0	0	0
SGTSEFLNK	P08113	Endoplasmin	Hsp90b1	18897000	6146700	12750000	0	0	0	0
TASTNSIAQAR	Q9DAS9;A0A0N4SVT3;A0A0N4SW28	Guanine nucleotide-binding protein G(I)/G(S)/G(O) subunit gamma-12	Gng12	18735000	1656000	6574400	2401200	0	0	2421700
RLQQHIQELESHLEAEEGAR	Q6URW6;K3W4R2;A0A140LI60	Myosin-14	Myh14	18662000	0	0	9113200	0	0	0
VLQATVVAVGSGGK	Q64433;Q9JI95	10 kDa heat shock protein, mitochondrial	Hspe1;Cpn10-rs1	18589000	0	0	15465000	0	0	0
GWEEGVAQMSVGQR	P26883;F6X9I3	Peptidyl-prolyl cis-trans isomerase FKBP1A;Peptidyl-prolyl cis-trans isomerase	Fkbp1a	18558000	0	9045400	9512400	0	0	0
TLSHPQQMALLDQTK	P26039	Talin-1	Tln1	18540000	0	0	18540000	0	0	0
SPAQILLR	Q9JII6	Alcohol dehydrogenase [NADP(+)]	Akr1a1	18409000	5662300	0	12747000	0	0	0
TEDELLETSLK	Q8VCT4	Carboxylesterase 1D	Ces1d	18328000	0	0	18328000	0	0	0
HQQLLEEK	Q61879;Q5SV64;Q3UH59	Myosin-10	Myh10	18254000	0	0	0	0	6285200	0
LQAALDNEAGGRPAMEPGNGSLDLGGDAAGR	Q8VEK3	Heterogeneous nuclear ribonucleoprotein U	Hnrnpu	17657000	0	0	17657000	0	0	0
IAQDLEMYGVNYFSIK	P26041	Moesin	Msn	17417000	0	0	17417000	0	0	0
SLEAEILQLQEELASSER	Q61879;Q5SV64;Q3UH59	Myosin-10	Myh10	17370000	0	0	0	0	11091000	0
SNEDQSMGNWQIR	P48678	Prelamin-A/C;Lamin-A/C	Lmna	16939000	0	6065300	10874000	0	0	0
FVEGLPINDFSR	P14152;A0A5F8MPN8	Malate dehydrogenase, cytoplasmic	Mdh1	16854000	0	12501000	0	0	4352900	0
TFTWLVR	Q9WTI7	Unconventional myosin-Ic	Myo1c	16802000	0	0	16802000	0	0	0
LINSLYPEGQAPVKK	Q9WVA4;A0A0A6YXG6	Transgelin-2	Tagln2	16751000	0	0	16751000	0	0	0
QRPGQGLEWIGYINPSSGYTK	A0A075B5T7;A0A075B5T4		Ighv1-7;Ighv1-4	16719000	0	0	0	0	0	0
DGSHSTGDGIPDR	A0A0B4J1K5		Iglv3	16580000	0	0	0	0	0	0
LSEELSGGR	Q99JY9	Actin-related protein 3	Actr3	16553000	0	16553000	0	0	0	0
VLDASWYSPGTR	P52196	Thiosulfate sulfurtransferase	Tst	16398000	0	0	16398000	0	0	0
QVDQLTNDK	P20152;A0A0A6YWC8	Vimentin	Vim	16194000	2391000	0	5480000	0	0	0
MINLSVPDTIDER	Q61233;Q99K51;A0A1C7CYV0;B1AX58	Plastin-2;Plastin-3	Lcp1;Pls3	16174000	0	0	16174000	0	0	0
AVAGNISDPGLQK	Q64727	Vinculin	Vcl	16058000	0	0	16058000	0	0	0
HLQLAIRGDEELDSLIK	P0C0S6;Q3THW5;Q8R029	Histone H2A.Z;Histone H2A.V;Histone H2A	H2afz;H2afv	16020000	0	0	16020000	0	0	0
ILNPAAIPEGQFIDSR	Q02566;Q91Z83	Myosin-6;Myosin-7	Myh6;Myh7	15992000	0	0	15992000	0	0	0
TGAIVDVPVGEELLGR	Q03265;D3Z6F5	ATP synthase subunit alpha, mitochondrial;ATP synthase subunit alpha	Atp5a1	15931000	0	0	0	0	7984000	7946700
KLTDIGIRR	A0A0R4J083			15252000	0	0	15252000	0	0	0
ELEFYLRK	P62242	40S ribosomal protein S8	Rps8	15140000	0	0	9116000	0	0	0
DDNPSLPPFERPEAEAMCTSFK	P07724	Serum albumin	Alb	15064000	0	0	15064000	0	0	0
NNQFQALLQYADPVSAQHAK	P17225;F7AXP1;E9QMW9;Q8CB58;Q8BGJ5;Q922I7	Polypyrimidine tract-binding protein 1	Ptbp1	14992000	0	0	14992000	0	0	0
GGGSFVQNNQPVGLR	Q61768	Kinesin-1 heavy chain	Kif5b	14942000	0	0	14942000	0	0	0
TYIIGELHPDDR	P56395;G5E850;E0CY88	Cytochrome b5	Cyb5a	14649000	0	0	14649000	0	0	0
YHEDFEK	Q9DC07;B7ZCI2;F6RM14;E9Q1W3;A2AQB2;F6X9B6;A2AQA9;A0A571BF46;A0A571BF58	LIM zinc-binding domain-containing Nebulette	Nebl;Neb	14636000	0	2038900	0	0	0	0
LYDNHLGK	Q02566;Q91Z83	Myosin-6;Myosin-7	Myh6;Myh7	14624000	0	0	0	0	0	0
LMIEMDGTENK	P17182;Q6PHC1;B1ARR7;B0QZL1	Alpha-enolase;Enolase	Eno1	14548000	0	0	0	0	0	14548000
LNTIPLFVQLLYSSVENIQR	Q02257	Junction plakoglobin	Jup	14532000	0	0	0	0	0	0
TFAPEEISAMVLTK	P20029	78 kDa glucose-regulated protein	Hspa5	14262000	0	0	0	0	0	14262000
EAFELFDR	Q8CI43	Myosin light chain 6B	Myl6b	14199000	0	0	0	0	14199000	0
RIHGVGFK	P62900;A0A0A6YXL3;A0A0A6YX26	60S ribosomal protein L31	Rpl31	14149000	2934600	5626800	5587700	0	0	0
AMEAVAAQGK	Q9DBJ1;O70250	Phosphoglycerate mutase 1;Phosphoglycerate mutase 2	Pgam1;Pgam2	14002000	0	7872200	2361200	0	0	3768300
KLDQDTVFALANYILFK	Q00896;P07758;A0A0R4J0X5;A0A0A0MQA3;Q00897	Alpha-1-antitrypsin 1-3;Alpha-1-antitrypsin 1-1;Alpha-1-antitrypsin 1-4	Serpina1c;Serpina1a;Serpina1d	13916000	0	13916000	0	0	0	0
NISFTVWDVGGQDK	P61205;P84078;Q8BSL7	ADP-ribosylation factor 3;ADP-ribosylation factor 1;ADP-ribosylation factor 2	Arf3;Arf1;Arf2	13811000	0	0	13811000	0	0	0
RGPQGYGFNLHSDK	Q6NS54;A0A0R4IZX2;Q9JHL1;A0A3Q4EHM9;A0A0R4J006;A0A3Q4EBU8	Na(+)/H(+) exchange regulatory cofactor NHE-RF;Na(+)/H(+) exchange regulatory cofactor NHE-RF2	Slc9a3r2	13703000	0	0	0	0	0	0
TMLESAGGLIQTAR	P26039	Talin-1	Tln1	13628000	0	0	13628000	0	0	0
QRGPYTYR	Q08857;A0A0G2JFB7	Platelet glycoprotein 4	Cd36	13268000	236980	0	6925700	1337200	2338200	0
DAGVIAGLNVLR	Q61696;P17879	Heat shock 70 kDa protein 1A;Heat shock 70 kDa protein 1B	Hspa1a;Hspa1b	13184000	0	0	0	0	0	0
AVIYNPATQADWTAK	Q61879;Q5SV64;Q3UH59;Q8BXF2	Myosin-10	Myh10	13034000	0	0	0	0	0	13034000
PIRPGQHPAASPTHPGTVR	Q61768	Kinesin-1 heavy chain	Kif5b	12996000	0	0	8689800	0	0	0
WGTLTDCVVMRDPQTK	Q8BG05;A2AL12	Heterogeneous nuclear ribonucleoprotein A3	Hnrnpa3	12709000	0	0	12709000	0	0	0
ELEGHISDLQEDLDSER	A0A2R8VHF9			11784000	0	0	0	0	0	0
NIIGLQMGTNK	Q08091;A0A1L1SUB2;A0A1L1SRV0	Calponin-1	Cnn1	11703000	0	0	11703000	0	0	0
DLEEATLQHEATAAALR	Q02566;Q91Z83;Q5SX39;P13542	Myosin-6;Myosin-7;Myosin-4;Myosin-8	Myh6;Myh7;Myh4;Myh8	11624000	0	0	0	0	0	0
IQDSLSDKPR	Q62087	Serum paraoxonase/lactonase 3	Pon3	11565000	0	0	0	0	0	0
LLIYSTSNLASGVPSR	A0A075B5L7		Igkv4-80	11548000	0	0	0	0	0	0
GTDVITLLNTVHYDSDQFK	P33267	Cytochrome P450 2F2	Cyp2f2	10954000	0	0	0	0	0	0
IAIYELLFK	P63325;A0A338P731;Q3UW83;A0A338P7K4;A0A3B2W864	40S ribosomal protein S10	Rps10	10952000	0	0	10952000	0	0	0
KFEEFQTDLAAHEER	P16546;E9Q447;A3KGU5;A3KGU7;A3KGU9;A3KGU4	Spectrin alpha chain, non-erythrocytic 1	Sptan1	10924000	0	0	0	0	0	0
TSFIQYLLEQEVPGSR	Q8BH64	EH domain-containing protein 2	Ehd2	10872000	0	0	10872000	0	0	0
MDILSYMR	P46412	Glutathione peroxidase 3	Gpx3	10782000	0	0	10782000	0	0	0
MEAVVNLYHELMK	Q9JLJ5	Elongation of very long chain fatty acids protein 1	Elovl1	10781000	0	0	7358500	0	0	0
ISEQFTAMFR	P68372;Q9D6F9;P99024;Q9CWF2;Q7TMM9	Tubulin beta-4B chain;Tubulin beta-4A chain;Tubulin beta-5 chain;Tubulin beta-2B chain;Tubulin beta-2A chain	Tubb4b;Tubb4a;Tubb5;Tubb2b;Tubb2a	10526000	0	10526000	0	0	0	0
DTDDVPMILVGNK	Q99JI6	Ras-related protein Rap-1b	Rap1b	10323000	0	0	10323000	0	0	0
DGFSGPAPRK	A0A075B6A0;A0A075B5P6;P01872	Ig mu chain C region	Ighm	10226000	0	0	0	0	0	0
ASHLELNNGTK	P45376;D3YVJ7	Aldose reductase	Akr1b1;Akr1b3	10162000	0	10162000	0	0	0	0
VKDTDDVPMILVGNK	Q99JI6	Ras-related protein Rap-1b	Rap1b	9590200	0	0	0	0	0	0
MQASIEK	Q61937;Q9DAY9;Q5SQB0;Q5SQB5	Nucleophosmin	Npm1	9347600	0	0	4527800	1276800	0	3543000
GTGDCSDEEVDGKADGADAK	Q8VDD5	Myosin-9	Myh9	9216200	0	0	0	0	4651100	4565100
GSGTAEVELKK	P52480;A0A1L1SU37;A0A1L1SUV0;A0A1L1SSN6;A0A1L1STV8;A0A1L1SQV8	Pyruvate kinase PKM	Pkm	8901900	0	0	0	4746400	2375400	0
ELVNNLGEIYQK	Q9WVK4	EH domain-containing protein 1	Ehd1	8783000	0	0	8783000	0	0	0
ADIALVELLYHVEELDPGVVDNFPLLK	P30115;A0A087WQI6	Glutathione S-transferase A3;Glutathione S-transferase	Gsta3	8540600	0	0	8540600	0	0	0
FHVEEEGK	P09411;P09041;S4R2M7	Phosphoglycerate kinase 1;Phosphoglycerate kinase 2;Phosphoglycerate kinase	Pgk1;Pgk2	8362400	0	4156100	0	0	0	2220800
LRGPPPQETSQ	A0A2R8VHF9			7737500	0	0	0	0	0	0
NHYNEEMSNLR	E9Q557	Desmoplakin	Dsp	7327900	0	0	0	0	0	0
SPFEVYVDK	Q8BTM8;B7FAV1;B7FAU9;F6XC15	Filamin-A	Flna	7235200	0	0	7235200	0	0	0
SEIDLFNIR	P48036	Annexin A5	Anxa5	7060200	0	7060200	0	0	0	0
IHPSDSDTNYNQK	P01750;A0A075B5Y1;A0A0G2JGK2	Ig heavy chain V region 102	Ighv1-74	6948800	0	0	0	0	0	0
VLGEAMTGISQNAK	P26039	Talin-1	Tln1	6940200	0	0	0	0	0	0
SPAHGISLFLVENGMK	A0A0R4J083;P51174	Long-chain specific acyl-CoA dehydrogenase, mitochondrial	Acadl	6424500	0	6424500	0	0	0	0
TLTPGGHAEHDGQPYCHK	Q9DCT8;A0A0G2JF37	Cysteine-rich protein 2	Crip2	6141900	0	0	6141900	0	0	0
HTEAAAAQREEWK	Q60668	Heterogeneous nuclear ribonucleoprotein D0	Hnrnpd	6082300	0	0	6082300	0	0	0
HAFLILMK	P33267;A0A0U1RPL9	Cytochrome P450 2F2	Cyp2f2	5787100	0	5787100	0	0	0	0
AQQELEEQTR	P26041	Moesin	Msn	5761200	0	0	2220700	0	574300	0
NNQIDHIDEK	P51885	Lumican	Lum	5100700	0	0	3003400	0	0	0
GLIDRDLYR	E9Q557;E9PZW0	Desmoplakin	Dsp	4970300	0	0	0	0	0	0
HSSYSCQVTHEGHTVEK	A0A0G2JE99;P01843	Ig lambda-1 chain C region		4952900	0	0	0	0	0	0
GVVGPQGAR	Q01149;E0CXI2	Collagen alpha-2(I) chain	Col1a2	4906800	0	4906800	0	0	0	0
RQDSLESMK	E9Q557;E9PZW0	Desmoplakin	Dsp	4842200	0	0	0	0	0	0
MMMQSGR	P48962;P51881	ADP/ATP translocase 1;ADP/ATP translocase 2;ADP/ATP translocase 2, N-terminally processed	Slc25a4;Slc25a5	4468700	0	4468700	0	0	0	0
VIQVPSKK	P17563;Q63836;A0A0R4J135;G3UYY2	Selenium-binding protein 1;Selenium-binding protein 2	Selenbp1;Selenbp2	4304900	0	0	4304900	0	0	0
GSELESAMETLINVFHAHSGK	D3YUT6;Q91V77	Protein S100	S100a1	4101200	0	0	0	0	0	0
DITYFIQQLLR	Q99JY9;Q641P0;A0A087WRA1	Actin-related protein 3;Actin-related protein 3B	Actr3;Actr3b	3370800	0	0	0	0	3370800	0
LRQLEDER	A0A2R8VHF9			3259700	0	0	486510	0	0	0
AELERLNK	Q8VDD5	Myosin-9	Myh9	2616900	0	0	0	0	0	2616900
VAEDDEDDDVDTK	P26350	Prothymosin alpha;Prothymosin alpha, N-terminally processed;Thymosin alpha	Ptma	1357300	0	1357300	0	0	0	0
ADSTTNKNK	Q9WV56	Growth/differentiation factor 2	Gdf2	0	0	0	0	0	0	0
AEGDAAALNR	Q6IRU2	Tropomyosin alpha-4 chain	Tpm4	0	0	0	0	0	0	0
ALEEALEAK	A0A2R8VHF9;Q61879;Q5SV64;Q3UH59	Myosin-10	Myh10	0	0	0	0	0	0	0
ALTAPGGKK	Q9CSH3	Exosome complex exonuclease RRP44	Dis3	0	0	0	0	0	0	0
ARPSPSVIK	Q3TEA8;Z4YKA3;Z4YKB8	Heterochromatin protein 1-binding protein 3	Hp1bp3	0	0	0	0	0	0	0
ATAVMPDGQFK	P35700;B1AXW5;B1AXW6;B1AXW4	Peroxiredoxin-1	Prdx1	0	0	0	0	0	0	0
ATEEPSGTGSDELIK	O54724	Polymerase I and transcript release factor	Ptrf	0	0	0	0	0	0	0
DALNIETAVK	P07356;B0V2N7;B0V2N8	Annexin A2;Annexin	Anxa2	0	0	0	0	0	0	0
DGGQTAPASIR	P13020;A0A0J9YUQ8	Gelsolin	Gsn	0	0	0	0	0	0	0
DLQDIFRRFGR	Q3TD49;A0A1W2P794;A0A1W2P8D1	Signal peptide peptidase-like 2B	Sppl2b	0	0	0	0	0	0	0
DRELDIAMIEQLREAELLQDPNGLSADIIER	P62046;A0A2I3BQ16	Leucine-rich repeat and calponin homology domain-containing protein 1	Lrch1	0	0	0	0	0	0	0
EAFNMIDQNRDGFIDK	Q3THE2;Q6ZWQ9;Q9CQ19;D3YV37;D3Z249	Myosin regulatory light chain 12B;Myosin regulatory light polypeptide 9	Myl12b;Myl12a;Myl9	0	0	0	0	0	0	0
EETYKSLMLRGQQMLAR	Q91ZU6;S4R1P5;S4R1Y6;A0A1D5RLZ3;A0A087WSP0;E9Q9X1	Dystonin	Dst	0	0	0	0	0	0	0
EEWKMFIGGLSWDTTKK	Q60668;F6ZV59	Heterogeneous nuclear ribonucleoprotein D0	Hnrnpd	0	0	0	0	0	0	0
EIAQDFKTDLR	P68433;P84244;P02301;P84228;F8WI35;A0A1W2P768;E0CZ27	Histone H3.1;Histone H3.3;Histone H3.3C;Histone H3.2;Histone H3	Hist1h3a;H3f3a;H3f3c;Hist1h3b	0	0	0	0	0	0	0
ELHINLIPSK	P07901;B7ZC50;A2A6A2;B7ZC49	Heat shock protein HSP 90-alpha	Hsp90aa1	0	0	0	0	0	0	0
EMEGLSQQYEEK	A0A2R8VHF9			0	0	0	0	0	0	0
EQFALEMKNKEHEIDVIDQR	Q3TUF7;A0A338P6P2;A0A338P697	YEATS domain-containing protein 2	Yeats2	0	0	0	0	0	0	0
ESLLSGEGK	E0CYZ3;O88427;E9Q6P9	Voltage-dependent T-type calcium channel subunit alpha-1H	Cacna1h	0	0	0	0	0	0	0
ETQSQLESER	E9Q557;E9PZW0	Desmoplakin	Dsp	0	0	0	0	0	0	0
EYLDLTASNNFYVDDFARFSALDSR	Q6P5E4;G3UYG7	UDP-glucose:glycoprotein glucosyltransferase 1	Uggt1	0	0	0	0	0	0	0
FADLSEAANR	P20152;A0A0A6YWC8	Vimentin	Vim	0	0	0	0	0	0	0
FGYQFTQQGPR	Q9JHJ0	Tropomodulin-3	Tmod3	0	0	0	0	0	0	0
FLSQGDAGAVGTVGRSASFAGFSSAQSRR	A1L3T7	Protein FAM65C	Fam65c	0	0	0	0	0	0	0
FLVGPDGIPVMR	P46412;A0A1C7ZMZ5;P21765	Glutathione peroxidase 3;Epididymal secretory glutathione peroxidase	Gpx3;Gpx5	0	0	0	0	0	0	0
GRGFSIVTDTPELQR	Q9DC07	LIM zinc-binding domain-containing Nebulette	Nebl	0	0	0	0	0	0	0
GRGFTPVVDDPVTER	Q9DC07;B7ZCI2;F6RM14	LIM zinc-binding domain-containing Nebulette	Nebl	0	0	0	0	0	0	0
GRGSAEAEDLFSPPSR	A0A494BAR6			0	0	0	0	0	0	0
GRGSAEAEDLFSPPSRK	A0A494BAR6			0	0	0	0	0	0	0
GYFEYIEENK	Q8VEK3	Heterogeneous nuclear ribonucleoprotein U	Hnrnpu	0	0	0	0	0	0	0
HQVEYLGLLENVR	Q5SYD0;Q5SUA5	Unconventional myosin-Id;Unconventional myosin-Ig	Myo1d;Myo1g	0	0	0	0	0	0	0
HTQAVEELTEQLEQFK	A0A2R8VHF9			0	0	0	0	0	0	0
IEDNVQQFLVLLVAGR	D3YWD1;J3QQ16;A0A087WS16;E9PWQ3		Col6a3	0	0	0	0	0	0	0
IGEHTPSALAIMENANVLAR	P05064;A6ZI44;D3Z510;A0A0U1RPN8;D3YWI1	Fructose-bisphosphate aldolase A;Fructose-bisphosphate aldolase	Aldoa	0	0	0	0	0	0	0
ILTSPLCK	Q06318	Uteroglobin	Scgb1a1	0	0	0	0	0	0	0
IRIDSLSAQLSQLQK	P48678	Prelamin-A/C;Lamin-A/C	Lmna	0	0	0	0	0	0	0
IVQAEGEAEAAK	O35129;F6QPR1	Prohibitin-2	Phb2	0	0	0	0	0	0	0
IWHHSFYNELR	P62737;P63268;D3YZY0;A0A494B9T3;D3Z2K3;A0A0U1RQ96	Actin, aortic smooth muscle;Actin, gamma-enteric smooth muscle	Acta2;Actg2	0	0	0	0	0	0	0
KGRGSAEAEDLFSPPSR	A0A494BAR6			0	0	0	0	0	0	0
KMNMLAGPQPYGVSK	P58871	182 kDa tankyrase-1-binding protein	Tnks1bp1	0	0	0	0	0	0	0
LASTLVHLGEYQAAVDGAR	Q68FD5;Q5SXR6	Clathrin heavy chain 1;Clathrin heavy chain	Cltc	0	0	0	0	0	0	0
LEVNLQAMK	Q8VDD5	Myosin-9	Myh9	0	0	0	0	0	0	0
LGEHNINVLEGNEQFVNAAK	Q792Z0;Q792Y8		Prss3;Gm10334	0	0	0	0	0	0	0
LIGNMALLPLR	Q9JM76;H7BWZ3	Actin-related protein 2/3 complex subunit 3	Arpc3	0	0	0	0	0	0	0
LLEALDDMLAQDIAK	Q8BH64	EH domain-containing protein 2	Ehd2	0	0	0	0	0	0	0
LQEELAASDR	Q6URW6;K3W4R2	Myosin-14	Myh14	0	0	0	0	0	0	0
LQEEMLQREEAESTLQSFR	P20152;A0A0A6YWC8	Vimentin	Vim	0	0	0	0	0	0	0
LSDLLAPISEQIQEVITFR	P40124;B1ARS0	Adenylyl cyclase-associated protein 1;Adenylyl cyclase-associated protein	Cap1	0	0	0	0	0	0	0
LSVDYGKK	P05213;P68369;P68373;P05214;P68368;A0A0A0MQA5;A0A2R8VHF3	Tubulin alpha-1B chain;Tubulin alpha-1A chain;Tubulin alpha-1C chain;Tubulin alpha-3 chain;Tubulin alpha-4A chain	Tuba1b;Tuba1a;Tuba1c;Tuba3a;Tuba4a	0	0	0	0	0	0	0
LSVIPPMMFDAEQRR	Q3UV08		Ncor1	0	0	0	0	0	0	0
LVGMEKEQK	O35711;A0A140LIN3;G3X957	Liprin-beta-2	Ppfibp2	0	0	0	0	0	0	0
MASILPASNRSMRPDK	Q8CGR7;A0A2R8W6J9;Q8R093	Uridine phosphorylase 2;Uridine phosphorylase	Upp2	0	0	0	0	0	0	0
MFSWMGR	Q9EQP2	EH domain-containing protein 4	Ehd4	0	0	0	0	0	0	0
MGANNGKQYGSEGK	Q5BJ29	F-box/LRR-repeat protein 7	Fbxl7	0	0	0	0	0	0	0
MKPWFEVGEENSGWSAQK	Q9Z1Z0	General vesicular transport factor p115	Uso1	0	0	0	0	0	0	0
MLVIMLNCVTLGMFR	E0CYZ3		Cacna1h	0	0	0	0	0	0	0
MQAESQSPTNVDLEDKER	P58871;Z4YJL4	182 kDa tankyrase-1-binding protein	Tnks1bp1	0	0	0	0	0	0	0
MTRWTSLK	B1ATI1		Kcnj12	0	0	0	0	0	0	0
NGIRTGFLEIDEHMRVMSEK	P49443;Q9EQE2	Protein phosphatase 1A	Ppm1a	0	0	0	0	0	0	0
NQKGVQTHTEEEKTGYVQELQK	Q62356	Follistatin-related protein 1	Fstl1	0	0	0	0	0	0	0
NSLQDQLDEEMEAK	A0A2R8VHF9			0	0	0	0	0	0	0
PSAVERLEADK	Q8R184	Protein FAM110A	Fam110a	0	0	0	0	0	0	0
PSQEEKVEEK	Q3UV08;Q60974;F6TWR1;Q5RIN0;E9Q8K6;E9Q2B2;Q5RIM6	Nuclear receptor corepressor 1	Ncor1	0	0	0	0	0	0	0
PSQVRDLCEK	Q76LL6	FH1/FH2 domain-containing protein 3	Fhod3	0	0	0	0	0	0	0
QDDLLMDKSKTQPQSQQQQR	Q7TN99;D3YXB8;D3YUL6;D3Z5F3;D3Z3Z5;D3Z1R6;D3Z5R9;A0A0R4J102	Cytoplasmic polyadenylation element-binding protein 3	Cpeb3	0	0	0	0	0	0	0
QDLEKAEKR	Q6ZQ12;A2ANB7	Ninein-like protein	Ninl	0	0	0	0	0	0	0
QDVDNASLAR	P20152;A0A0A6YWC8	Vimentin	Vim	0	0	0	0	0	0	0
QEVMISDLEER	Q61879;Q5SV64;Q3UH59	Myosin-10	Myh10	0	0	0	0	0	0	0
QMKDKQDEEQR	P14211	Calreticulin	Calr	0	0	0	0	0	0	0
QMPPMKKGASYLLMGQVEENR	Q61398;A0A0G2JE29;D3YUE2	Procollagen C-endopeptidase enhancer 1	Pcolce	0	0	0	0	0	0	0
QQQLTAMK	A0A2R8VHF9;Q8VDD5;A0A2R8VKI5	Myosin-9	Myh9	0	0	0	0	0	0	0
QRPEQGLEWIGR	A0A075B5R9;A0A075B5R4		Ighv14-3;Ighv14-1	0	0	0	0	0	0	0
QTIENSQGAYQEAFDISKK	P68254	14-3-3 protein theta	Ywhaq	0	0	0	0	0	0	0
RAEDGSVIDYELIDQDAR	P07356;B0V2N7;B0V2N5	Annexin A2;Annexin	Anxa2	0	0	0	0	0	0	0
RLIYLVSK	A0A0B4J1H8;A0A0B4J1H7		Igkv1-133;Igkv1-135	0	0	0	0	0	0	0
RLVTTGVLK	P10922	Histone H1.0;Histone H1.0, N-terminally processed	H1f0	0	0	0	0	0	0	0
RRFPPYYMR	P62960;A2BGG7	Nuclease-sensitive element-binding protein 1	Ybx1	0	0	0	0	0	0	0
RVEELVAK	Q3UL36;A0A140LIS5	Arginine and glutamate-rich protein 1	Arglu1	0	0	0	0	0	0	0
RYIETDPANR	P13020;CON__Q3SX14	Gelsolin	Gsn	0	0	0	0	0	0	0
SAAEEVDGLGVVRPHYGSVLDNER	Q9JKF1	Ras GTPase-activating-like protein IQGAP1	Iqgap1	0	0	0	0	0	0	0
SAEFLLHMLK	Q9CPR4;Q6ZWZ7	60S ribosomal protein L17	Rpl17	0	0	0	0	0	0	0
SHHWGYSK	P00920;A0A0A6YX78	Carbonic anhydrase 2	Ca2;Car2	0	0	0	0	0	0	0
SIDDLEDELYAQK	Q8BP43;P58771;Q8BSH3	Tropomyosin alpha-1 chain	Tpm1	0	0	0	0	0	0	0
SILFVPTSAPR	P08113;F7C312	Endoplasmin	Hsp90b1	0	0	0	0	0	0	0
SLEADLMQLQEDLAAAER	A0A2R8VHF9			0	0	0	0	0	0	0
SPNQNVQQAAAGALR	P97350	Plakophilin-1	Pkp1	0	0	0	0	0	0	0
STELLIRK	P68433;P84244;P02301;P84228;F8WI35;A0A1W2P768;E0CZ27	Histone H3.1;Histone H3.3;Histone H3.3C;Histone H3.2;Histone H3	Hist1h3a;H3f3a;H3f3c;Hist1h3b	0	0	0	0	0	0	0
STTTGHLIYK	P10126;D3Z3I8;D3YZ68;P62631	Elongation factor 1-alpha 1;Elongation factor 1-alpha 2	Eef1a1;Eef1a2	0	0	0	0	0	0	0
TFVQENVYDEFVER	P47738;A0A0G2JEU1;A0A0G2JF60	Aldehyde dehydrogenase, mitochondrial	Aldh2	0	0	0	0	0	0	0
TIEQASFSK	Q8C6B0;A0A2R8VK72		Mettl7a1	0	0	0	0	0	0	0
TVSLGAGAK	Q61937;Q9DAY9;Q5SQB0;Q5SQB5	Nucleophosmin	Npm1	0	0	0	0	0	0	0
VAEELALEQAK	Q9CRB9;S4R238;Q9D9P1;D3Z0L4	MICOS complex subunit Mic19	Chchd3	0	0	0	0	0	0	0
VFREWDDGSTR	P53347	Oncostatin-M	Osm	0	0	0	0	0	0	0
VKPLLQVTR	A0A2R8VHF9;Q61879;Q5SV64;Q3UH59;Q6URW6;K3W4R2;A0A140LI60	Myosin-10;Myosin-14	Myh10;Myh14	0	0	0	0	0	0	0
VLEGNEQFVNAAK	Q792Y9		Gm5771	0	0	0	0	0	0	0
VVDALGNAIDGK	Q03265;D3Z6F5	ATP synthase subunit alpha, mitochondrial;ATP synthase subunit alpha	Atp5a1	0	0	0	0	0	0	0
VVLIGGKPDR	P61979;H3BLL4;B2M1R6;H3BKD0;H3BKI8;A0A286YDM3;H3BK96	Heterogeneous nuclear ribonucleoprotein K	Hnrnpk	0	0	0	0	0	0	0
YHTINGHNAEVR	O88569;A0A0N4SUM2	Heterogeneous nuclear ribonucleoproteins A2/B1	Hnrnpa2b1	0	0	0	0	0	0	0
YMCENQATISSK	P07724	Serum albumin	Alb	0	0	0	0	0	0	0
