# Supplementary material for: The arginine methyltransferase PRMT7 promotes extravasation of monocytes resulting in tissue injury in COPD
Source: Nat Commun. 2022 Mar 14;13:1303. doi: 10.1038/s41467-022-28809-4 (PMC8921220; doi:10.1038/s41467-022-28809-4)
Supplement: Supplementary file 7 — Supplementary Data 5 [file 41467_2022_28809_MOESM7_ESM.xlsx]

## Sheet: Sheet3
					P values calculated using a hypergeometric test embedded in the InCroMAP software, no testing for multiple correction.
#	ID	Name	List ratio	BG ratio	P-value	-log P-value	Q-value	Genes/Compounds
1	path:mmu04670	Leukocyte transendothelial migration	3/51	72/14623	0.001899	2.72148	0.0787	<html><body><nobr>Msn,&nbsp;Rap1b,&nbsp;Vcl</nobr></body></html>
2	path:mmu00980	Metabolism of xenobiotics by cytochrome P450	2/51	26/14623	0.003576	2.4466	0.0787	<html><body><nobr>Cbr2,&nbsp;Cyp2f2</nobr></body></html>
3	path:mmu00620	Pyruvate metabolism	2/51	26/14623	0.003576	2.4466	0.0787	<html><body><nobr>Mdh2,&nbsp;Aldh2</nobr></body></html>
4	path:mmu00380	Tryptophan metabolism	2/51	32/14623	0.005348	2.27181	0.0882	<html><body><nobr>Aldh2,&nbsp;Inmt</nobr></body></html>
5	path:mmu04612	Antigen processing and presentation	2/51	37/14623	0.007061	2.15113	0.0932	<html><body><nobr>Pdia3,&nbsp;Hsp90ab1</nobr></body></html>
6	path:mmu05144	Malaria	2/51	41/14623	0.008578	2.06661	0.0944	<html><body><nobr>Hba-a2,&nbsp;Cd36</nobr></body></html>
7	path:mmu04510	Focal adhesion	3/51	138/14623	0.011	1.95861	0.0945	<html><body><nobr>Flna,&nbsp;Rap1b,&nbsp;Vcl</nobr></body></html>
8	path:mmu05100	Bacterial invasion of epithelial cells	2/51	50/14623	0.0124	1.90658	0.0945	<html><body><nobr>Arpc4,&nbsp;Vcl</nobr></body></html>
9	path:mmu04810	Regulation of actin cytoskeleton	3/51	147/14623	0.0129	1.88941	0.0945	<html><body><nobr>Msn,&nbsp;Arpc4,&nbsp;Vcl</nobr></body></html>
10	path:mmu05132	Salmonella infection	2/51	54/14623	0.0143	1.84466	0.0946	<html><body><nobr>Flna,&nbsp;Arpc4</nobr></body></html>
11	path:mmu00053	Ascorbate and aldarate metabolism	1/51	8/14623	0.0276	1.55909	0.1654	<html><body><nobr>Aldh2</nobr></body></html>
12	path:mmu00450	Selenocompound metabolism	1/51	11/14623	0.0377	1.42366	0.2074	<html><body><nobr>Inmt</nobr></body></html>
13	path:mmu00040	Pentose and glucuronate interconversions	1/51	12/14623	0.0411	1.38616	0.2085	<html><body><nobr>Aldh2</nobr></body></html>
14	path:mmu00340	Histidine metabolism	1/51	18/14623	0.061	1.21467	0.2443	<html><body><nobr>Aldh2</nobr></body></html>
15	path:mmu04141	Protein processing in endoplasmic reticulum	2/51	130/14623	0.0649	1.18776	0.2443	<html><body><nobr>Pdia3,&nbsp;Hsp90ab1</nobr></body></html>
16	path:mmu00630	Glyoxylate and dicarboxylate metabolism	1/51	20/14623	0.0675	1.1707	0.2443	<html><body><nobr>Mdh2</nobr></body></html>
17	path:mmu00020	Citrate cycle (TCA cycle)	1/51	22/14623	0.074	1.13077	0.2443	<html><body><nobr>Mdh2</nobr></body></html>
18	path:mmu04940	Type I diabetes mellitus	1/51	22/14623	0.074	1.13077	0.2443	<html><body><nobr>Hspd1</nobr></body></html>
19	path:mmu00410	beta-Alanine metabolism	1/51	22/14623	0.074	1.13077	0.2443	<html><body><nobr>Aldh2</nobr></body></html>
20	path:mmu00640	Propanoate metabolism	1/51	22/14623	0.074	1.13077	0.2443	<html><body><nobr>Aldh2</nobr></body></html>
21	path:mmu04975	Fat digestion and absorption	1/51	25/14623	0.0837	1.07727	0.2492	<html><body><nobr>Cd36</nobr></body></html>
22	path:mmu05205	Proteoglycans in cancer	2/51	157/14623	0.0866	1.06248	0.2492	<html><body><nobr>Flna,&nbsp;Msn</nobr></body></html>
23	path:mmu05143	African trypanosomiasis	1/51	26/14623	0.0869	1.06098	0.2492	<html><body><nobr>Hba-a2</nobr></body></html>
24	path:mmu00071	Fatty acid metabolism	1/51	28/14623	0.0933	1.03012	0.2492	<html><body><nobr>Aldh2</nobr></body></html>
25	path:mmu00561	Glycerolipid metabolism	1/51	31/14623	0.1027	0.98843	0.2492	<html><body><nobr>Aldh2</nobr></body></html>
26	path:mmu04010	MAPK signaling pathway	2/51	182/14623	0.1069	0.971022	0.2492	<html><body><nobr>Flna,&nbsp;Rap1b</nobr></body></html>
27	path:mmu00830	Retinol metabolism	1/51	33/14623	0.109	0.962574	0.2492	<html><body><nobr>Aldh1a1</nobr></body></html>
28	path:mmu00590	Arachidonic acid metabolism	1/51	34/14623	0.1121	0.950394	0.2492	<html><body><nobr>Cbr2</nobr></body></html>
29	path:mmu00010	Glycolysis / Gluconeogenesis	1/51	35/14623	0.1152	0.938548	0.2492	<html><body><nobr>Aldh2</nobr></body></html>
30	path:mmu05416	Viral myocarditis	1/51	36/14623	0.1183	0.927015	0.2492	<html><body><nobr>Myh7</nobr></body></html>
31	path:mmu00280	Valine, leucine and isoleucine degradation	1/51	38/14623	0.1245	0.904831	0.2492	<html><body><nobr>Aldh2</nobr></body></html>
32	path:mmu00310	Lysine degradation	1/51	39/14623	0.1275	0.89449	0.2492	<html><body><nobr>Aldh2</nobr></body></html>
33	path:mmu04621	NOD-like receptor signaling pathway	1/51	42/14623	0.1367	0.864231	0.2492	<html><body><nobr>Hsp90ab1</nobr></body></html>
34	path:mmu00330	Arginine and proline metabolism	1/51	42/14623	0.1367	0.864231	0.2492	<html><body><nobr>Aldh2</nobr></body></html>
35	path:mmu05322	Systemic lupus erythematosus	1/51	42/14623	0.1367	0.864231	0.2492	<html><body><nobr>Hist1h4a</nobr></body></html>
36	path:mmu05134	Legionellosis	1/51	43/14623	0.1397	0.854804	0.2492	<html><body><nobr>Hspd1</nobr></body></html>
37	path:mmu04720	Long-term potentiation	1/51	43/14623	0.1397	0.854804	0.2492	<html><body><nobr>Rap1b</nobr></body></html>
38	path:mmu04920	Adipocytokine signaling pathway	1/51	47/14623	0.1517	0.819014	0.2634	<html><body><nobr>Cd36</nobr></body></html>
39	path:mmu05211	Renal cell carcinoma	1/51	51/14623	0.1635	0.786482	0.2687	<html><body><nobr>Rap1b</nobr></body></html>
40	path:mmu04666	Fc gamma R-mediated phagocytosis	1/51	53/14623	0.1693	0.771343	0.2687	<html><body><nobr>Arpc4</nobr></body></html>
41	path:mmu03018	RNA degradation	1/51	56/14623	0.178	0.74958	0.2687	<html><body><nobr>Hspd1</nobr></body></html>
42	path:mmu03320	PPAR signaling pathway	1/51	56/14623	0.178	0.74958	0.2687	<html><body><nobr>Cd36</nobr></body></html>
43	path:mmu04512	ECM-receptor interaction	1/51	57/14623	0.1809	0.742561	0.2687	<html><body><nobr>Cd36</nobr></body></html>
44	path:mmu04914	Progesterone-mediated oocyte maturation	1/51	58/14623	0.1837	0.735891	0.2687	<html><body><nobr>Hsp90ab1</nobr></body></html>
45	path:mmu04520	Adherens junction	1/51	60/14623	0.1895	0.722391	0.2687	<html><body><nobr>Vcl</nobr></body></html>
46	path:mmu04972	Pancreatic secretion	1/51	61/14623	0.1923	0.716021	0.2687	<html><body><nobr>Rap1b</nobr></body></html>
47	path:mmu04915	Estrogen signaling pathway	1/51	61/14623	0.1923	0.716021	0.2687	<html><body><nobr>Hsp90ab1</nobr></body></html>
48	path:mmu01200	Carbon metabolism	1/51	63/14623	0.1979	0.703554	0.2687	<html><body><nobr>Mdh2</nobr></body></html>
49	path:mmu05146	Amoebiasis	1/51	64/14623	0.2008	0.697236	0.2687	<html><body><nobr>Vcl</nobr></body></html>
50	path:mmu05412	Arrhythmogenic right ventricular cardiomyopathy (ARVC)	1/51	65/14623	0.2036	0.691222	0.2687	<html><body><nobr>Lmna</nobr></body></html>
51	path:mmu04530	Tight junction	1/51	68/14623	0.2119	0.673869	0.2689	<html><body><nobr>Myh7</nobr></body></html>
52	path:mmu05215	Prostate cancer	1/51	68/14623	0.2119	0.673869	0.2689	<html><body><nobr>Hsp90ab1</nobr></body></html>
53	path:mmu05410	Hypertrophic cardiomyopathy (HCM)	1/51	73/14623	0.2256	0.646661	0.2809	<html><body><nobr>Lmna</nobr></body></html>
54	path:mmu04640	Hematopoietic cell lineage	1/51	77/14623	0.2364	0.626353	0.2889	<html><body><nobr>Cd36</nobr></body></html>
55	path:mmu05034	Alcoholism	1/51	79/14623	0.2418	0.616544	0.2901	<html><body><nobr>Hist1h4a</nobr></body></html>
56	path:mmu05414	Dilated cardiomyopathy	1/51	82/14623	0.2497	0.602581	0.2943	<html><body><nobr>Lmna</nobr></body></html>
57	path:mmu04360	Axon guidance	1/51	85/14623	0.2576	0.589054	0.2961	<html><body><nobr>Dpysl2</nobr></body></html>
58	path:mmu04722	Neurotrophin signaling pathway	1/51	86/14623	0.2602	0.584693	0.2961	<html><body><nobr>Rap1b</nobr></body></html>
59	path:mmu04145	Phagosome	1/51	93/14623	0.2782	0.555643	0.3112	<html><body><nobr>Cd36</nobr></body></html>
60	path:mmu05162	Measles	1/51	100/14623	0.2957	0.529149	0.3253	<html><body><nobr>Msn</nobr></body></html>
61	path:mmu05152	Tuberculosis	1/51	120/14623	0.3436	0.463947	0.3718	<html><body><nobr>Hspd1</nobr></body></html>
62	path:mmu05203	Viral carcinogenesis	1/51	133/14623	0.373	0.428291	0.3937	<html><body><nobr>Hist1h4a</nobr></body></html>
63	path:mmu04144	Endocytosis	1/51	136/14623	0.3796	0.420674	0.3937	<html><body><nobr>Ehd4</nobr></body></html>
64	path:mmu04062	Chemokine signaling pathway	1/51	137/14623	0.3818	0.418164	0.3937	<html><body><nobr>Rap1b</nobr></body></html>
65	path:mmu04151	PI3K-Akt signaling pathway	1/51	234/14623	0.5614	0.250728	0.57	<html><body><nobr>Hsp90ab1</nobr></body></html>
66	path:mmu05200	Pathways in cancer	1/51	244/14623	0.5767	0.23905	0.5767	<html><body><nobr>Hsp90ab1</nobr></body></html>
