# Supplementary material for: The arginine methyltransferase PRMT7 promotes extravasation of monocytes resulting in tissue injury in COPD
Source: Nat Commun. 2022 Mar 14;13:1303. doi: 10.1038/s41467-022-28809-4 (PMC8921220; doi:10.1038/s41467-022-28809-4)
Supplement: Supplementary file 8 — Supplementary Data 6 [file 41467_2022_28809_MOESM8_ESM.xlsx]

## Sheet: gsea_report_death_COPD_GSE47460
				Nominal P value generated by the GSEA software of the enrichment score relative to the null distribution
NAME	SIZE	ES	NES	NOM p-val	FDR q-val	FWER p-val	RANK AT MAX	LEADING EDGE
FERROPTOSIS	18	0.523791	1.39148	0.100592	1	0.368	3915	tags=56%, list=28%, signal=77%
KEGG_APOPTOSIS	72	0.391096	1.30427	0.180451	0.912173	0.516	3246	tags=31%, list=23%, signal=39%
GO_NECROPTOTIC_PROCESS	15	0.517454	1.22133	0.230337	0.901921	0.64	4074	tags=53%, list=29%, signal=75%
GO_REGULATION_OF_APOPTOTIC_SIGNALING_PATHWAY	313	0.30452	1.20863	0.156364	0.713848	0.656	3202	tags=25%, list=23%, signal=31%
GO_PYROPTOSIS	10	0.55402	1.12245	0.377111	0.798994	0.762	1058	tags=30%, list=7%, signal=32%
GO_EPITHELIAL_CELL_APOPTOTIC_PROCESS	70	0.37541	1.01552	0.447514	0.945228	0.858	1616	tags=20%, list=11%, signal=22%
GO_REGULATION_OF_AUTOPHAGY	248	0.200771	0.958753	0.504799	0.950029	0.896	3313	tags=20%, list=23%, signal=25%
REACTOME_AUTOPHAGY	124	0.191329	0.914852	0.580517	0.932075	0.921	977	tags=4%, list=7%, signal=4%
HALLMARK_APOPTOSIS	129	0.276905	0.91034	0.554264	0.840636	0.922	2325	tags=20%, list=16%, signal=24%
KEGG_REGULATION_OF_AUTOPHAGY	26	0.322079	0.812303	0.765504	0.955436	0.96	1497	tags=19%, list=11%, signal=21%
GO_NECROTIC_CELL_DEATH	35	0.257925	0.804986	0.690566	0.882228	0.965	3747	tags=31%, list=26%, signal=43%
PARAPTOSIS ASSOCIATED PROTEINS	5	0.517259	0.799121	0.746094	0.818665	0.965	2405	tags=20%, list=17%, signal=24%
GO_PROGRAMMED_NECROTIC_CELL_DEATH	33	0.261815	0.791201	0.698292	0.767846	0.966	3747	tags=33%, list=26%, signal=45%
GO_ANOIKIS	29	0.203879	0.664001	0.899225	0.873381	0.985	2775	tags=24%, list=20%, signal=30%
