# Supplementary material for: The arginine methyltransferase PRMT7 promotes extravasation of monocytes resulting in tissue injury in COPD
Source: Nat Commun. 2022 Mar 14;13:1303. doi: 10.1038/s41467-022-28809-4 (PMC8921220; doi:10.1038/s41467-022-28809-4)
Supplement: Supplementary file 9 — Supplementary Data 7 [file 41467_2022_28809_MOESM9_ESM.xlsx]

## Sheet: gsea_report_death_CSm_GSE125521
				Nominal P value generated by the GSEA software of the enrichment score relative to the null distribution
NAME	SIZE	ES	NES	NOM p-val	FDR q-val	FWER p-val	RANK AT MAX	LEADING EDGE
FERROPTOSIS	25	0.605996	1.44916	0	0.241	0.054	2730	tags=64%, list=18%, signal=78%
GO_NECROTIC_CELL_DEATH	44	0.344129	1.40332	0	0.142	0.097	1792	tags=23%, list=12%, signal=26%
GO_REGULATION_OF_AUTOPHAGY	298	0.277496	1.40184	0	0.109	0.097	1615	tags=16%, list=11%, signal=18%
GO_PROGRAMMED_NECROTIC_CELL_DEATH	37	0.355715	1.36828	0	0.174646	0.292	1792	tags=24%, list=12%, signal=28%
GO_REGULATION_OF_APOPTOTIC_SIGNALING_PATHWAY	371	0.262964	1.35222	0	0.148317	0.292	1792	tags=16%, list=12%, signal=18%
HALLMARK_APOPTOSIS	157	0.303127	1.33503	0	0.130764	0.292	2139	tags=27%, list=14%, signal=32%
GO_PYROPTOSIS	10	0.627235	1.33425	0.104167	0.118227	0.292	852	tags=30%, list=6%, signal=32%
REACTOME_AUTOPHAGY	131	0.239468	1.28049	0	0.162059	0.492	2310	tags=19%, list=15%, signal=22%
KEGG_APOPTOSIS	76	0.305826	1.20098	0.214145	0.205576	0.757	1792	tags=16%, list=12%, signal=18%
PARAPTOSIS ASSOCIATED PROTEINS	8	0.440932	0.935598	0.519916	0.630912	0.955	3730	tags=50%, list=25%, signal=67%
KEGG_REGULATION_OF_AUTOPHAGY	21	0.216459	0.68347	0.914852	0.961071	1	3086	tags=33%, list=21%, signal=42%
Negatively enriched
NAME	SIZE	ES	NES	NOM p-val	FDR q-val	FWER p-val	RANK AT MAX	LEADING EDGE
GO_ANOIKIS	29	-0.487033	-1.47601	0	0.043	0	2243	tags=31%, list=15%, signal=36%
GO_NECROPTOTIC_PROCESS	17	-0.332421	-1.024	0.324701	0.619022	0.951	1014	tags=24%, list=7%, signal=25%
GO_EPITHELIAL_CELL_APOPTOTIC_PROCESS	92	-0.263408	-1.00726	0.39666	0.446554	0.951	2073	tags=22%, list=14%, signal=25%
