# Supplementary material for: The arginine methyltransferase PRMT7 promotes extravasation of monocytes resulting in tissue injury in COPD
Source: Nat Commun. 2022 Mar 14;13:1303. doi: 10.1038/s41467-022-28809-4 (PMC8921220; doi:10.1038/s41467-022-28809-4)
Supplement: Supplementary file 15 — Source Data [file 41467_2022_28809_MOESM15_ESM.xlsx]

## Sheet: Fig.1a
	Enrichment (-log10 P)
	Smokers	COPD
GO_N_METHYLTRANSFERASE_ACTIVITY	0	2.24551
GO_TRANSFERASE_ACTIVITY_TRANSFERRING_ONE_CARBON_GROUPS	0	2.22358
GO_SNAP_RECEPTOR_ACTIVITY	0	2.10551
GO_ORGANIC_ACID_SODIUM_SYMPORTER_ACTIVITY	0	1.96457
GO_LYSINE_N_METHYLTRANSFERASE_ACTIVITY	0	1.87007
GO_S_ADENOSYLMETHIONINE_DEPENDENT_METHYLTRANSFERASE_ACTIVITY	0	1.85213
GO_RIBONUCLEASE_ACTIVITY	0	1.8349
GO_HISTONE_LYSINE_N_METHYLTRANSFERASE_ACTIVITY	0	1.81375
GO_TRANSFERASE_ACTIVITY_TRANSFERRING_AMINO_ACYL_GROUPS	0	1.74586
GO_PHOSPHOPROTEIN_BINDING	0	1.62006
GO_LIGAND_GATED_CALCIUM_CHANNEL_ACTIVITY	0	1.57486
GO_EPHRIN_RECEPTOR_ACTIVITY	0	1.55974
GO_CHANNEL_INHIBITOR_ACTIVITY	0	1.51272
GO_LIGASE_ACTIVITY_FORMING_CARBON_NITROGEN_BONDS	0	1.49831
GO_STEROID_DEHYDROGENASE_ACTIVITY	0	1.48888
GO_PROTEIN_METHYLTRANSFERASE_ACTIVITY	0	1.40993
GO_GLYCOLIPID_BINDING	0	1.37337
GO_CARBOHYDRATE_DERIVATIVE_TRANSPORTER_ACTIVITY	0	1.34242
GO_MODIFIED_AMINO_ACID_BINDING	0	1.32451
GO_SERINE_HYDROLASE_ACTIVITY	0	1.30103

## Sheet: Fig. 1b
Gene	Fold change (log2)	P value (-log10)
GNMT	0.300258	3.54
EZH2	0.5562	3.21
SETD4	0.444192	2.68
PNMT	0.296907	1.14
PRMT7	0.390125	2.27
WHSC1L1	0.217413	1.52
PRDM6	0.357647	2
MEN1	0.249177	2.32
RBBP5	0.403258	2
PRDM9	0.194777	1.64
PRDM2	0.353333	2.53
DOT1L	0.22903	1.04
NNMT	0.402096	1.69
SETD1A	0.316077	3.91
HEMK1	0.22704	0.812
SETMAR	0.323154	5.32
EHMT2	0.225164	1.7
NSD1	0.13688	0.812
SETD7	0.120209	0.666
MLL	0.21716	1.24
SETD2	0.302836	5.76
MLL4	0.263903	1.56
WDR5	0.211616	1.67
PRDM16	0.188639	0.62
WDR77	0.199559	1.76
TFB1M	0.226161	2
MLL2	0.092169	0.886
SUV39H2	0.124029	0.453
MLL3	0.196842	0.587
SMYD3	0.231517	2.55
TFB2M	0.223453	2.01
SETD1B	0.141534	1.01
SETDB2	0.220526	2.35
SETDB1	0.198631	1.9
ASH2L	0.227391	4.17
SUV420H1	0.14886	2.08
EHMT1	0.186191	1.19
CARM1	0.197558	1.71
RNMT	0.15743	2.63
PRMT5	0.161973	2.57
SETD3	0.145533	2.43
CXXC1	0.122138	0.559
SMYD2	0.092341	0.917
WHSC1	0.094624	0.708
PEMT	0.088868	0.699
FAM86A	0.093838	0.735
HNMT	0.063486	0.292
PRMT2	0.11273	1.53
FBL	0.081546	1.09
PRMT6	0.00264	0.011
SETD8	0.055515	0.503
PRMT1	0.180861	1.43
TRMT1	0.032903	0.151
PRMT3	0.01561	0.0867
FBXO11	-0.00303	0.0227
SUV39H1	0.015536	0.098
N6AMT2	-0.02216	0.122
WDR82	-0.03958	0.24
SUV420H2	-0.02673	0.102
METTL10	-0.05969	0.252
SETD6	-0.08422	0.371
DYDC1	-0.16971	0.553
EZH1	-0.00962	0.0264
ASH1L	-0.06815	0.238
MLL5	-0.23216	1.67
DYDC2	-0.22584	0.686
PRMT8	-0.31173	2.88
PRDM7	-0.30872	2.75
IRF4	-0.5267	2.21

## Sheet: Fig. 1c
Gene	Fold change	Fold change
PRMT7
	Smoker	COPD
	0.96643	1.25054
	1.06855	1.39022
	1.27916	1.25993
	1.26625	1.29223
	1.29508	1.32141
	0.977587	1.16166
	0.967617	1.11393
	0.959999	0.584249
	0.959402	1.22784
	1.07501	1.13852
	1.03293	1.06233
	0.990015	0.945871
	1.05639	0.582419
	1.02268	0.872729
	1.00489	1.00941
	0.803755	0.989118
	0.964074	1.09064
	0.972719	0.924017
	1.10668	0.895296
	1.0959	0.9813
	0.727179	0.888436
	0.841548	1.11914
	0.954733	1.1643
	0.781579	0.983455
	0.950304	0.928265
	0.995679	1.05005
	1.06093	0.945901
	0.859335	0.899499
	0.788396	1.03683
	1.07045	1.02839
	0.937253	0.995047
	1.00925	1.00848
	1.17059	1.03267
	0.991634	0.985417
	1.12881	1.0579
	0.881849	0.873858
	1.00316	0.84293
	1.04494	0.973864
	0.799361	1.15732
	1.1379	1.0241
		1.03424
		0.941915
		1.00594
		0.96615
		1.1406
		1.05738
		0.997689
		1.10597
		1.03697
		1.13023
		1.05531
		1.04404
		1.07986
		1.31561
		1.05991
		1.25402
		1.34555
		1.13367
		1.13191
		1.23301
		1.15864
		1.18576
		1.23529
		1.01835
		1.02817
		1.00252
		0.886019
		0.867493
		1.04787
		0.992776
		1.13711
		1.04876
		1.17802
		1.04087
		1.21782
		1.11752
		1.11549
		1.18822
		0.911669
		0.973034
		0.970691
		0.944343
		1.3454
		1.18143
		1.08532
		1.13855
		1.25533
		1.11658
		1.14356
		1.10668
		1.17827
		1.17633
		1.05464
		0.857323
		1.50499
		1.0018
		1.15464
		1.23388
		1.20024
		1.29344
		0.554813
		0.978686
		1.1364
		1.01152
		1.2169
		1.14512
		1.10104
		1.0363
		1.23607
		1.21735
		1.10626

## Sheet: Fig.1d
Gene	Fold change	Fold change
PRMT7
	Smoker	COPD
	1.00564	1.06264
	1.01415	1.0385
	1.02433	1.0657
	1.01651	1.02731
	0.935754	1.05797
	0.981439	1.02199
	0.974941	1.00301
	1.04302	1.09272
	1.01651	1.02659
	0.964871	1.06178
	1.01689	1.07289
	0.991069	1.03573
	1.01878	1.04457
	0.990234	1.0534
	1.0172	1.04697
	0.988666	0.985123
		1.00547
		1.01093
		1.07519
		1.05134
		1.05635
		1.07316
		1.02162
		1.01151
		1.06708
		1.07556
		1.05709
		1.03876
		1.05641
		1.09125
		1.00731
		0.979074
		1.053
		1.04425
		1.06081
		1.09868
		1.04228
		1.07467
		1.03481
		1.10433
		0.960504
		1.06527
		1.07297
		1.07352
		1.00093
		1.04008
		1.04992
		0.992347

## Sheet: Fig.1e
Gene	Fold change	Fold change		Gene	Fold change	Fold change
PRMT7				TNF
	Healthy	COPD			Healthy	COPD
	2.19432	2.22557			0.908999	7.41118
	1.43213	1.47929			0.718629	5.77751
	0.41874	0.829487			0.987166	8.02241
	0.674992	0.779232			1.17005	7.1081
	0.286408	3.4844			1.46089	3.27657
	0.221209	3.54322			0.641868	12.0382
	1.3725	4.74523			1.21202	6.0629
	1.3997	2.06541			0.90037	4.97113
		4.41494				4.68916
		2.6197				2.80051
		1.27057				10.2974
		2.17782				2.68597
		1.0192				3.07425
		2.11132				1.77224
		2.09062				0.816781
		1.95642				1.13234
		1.19011				4.37662

## Sheet: Fig.1f
Gene	Fold change	Fold change
PRMT7
	Healthy	COPD			The red box indicates cropped area used in the figure										Blue box indicates additional independent patients used in densitometry
	1.22763	1.35195
	2.21769	1.39905
	0.747507	2.19733
	1.35143	1.85669
	0.995893	3.02072
	0.815234	1.98755
	1.29913	2.66949
	1.61361	1.28364
	0.142899	1.21776
	0.620017	1.5872
	0.443998	1.20783
	0.0788575	1.26637
	0.679531	1.98716
	1.8159	0.875566
	0.508034	0.995482
	0.820357	0.867174
	0.78445	1.12231
		1.15054
		1.64954
		2.74064
		1.41755
		1.4138
		1.67555

## Sheet: Fig.1h
Human					Mouse
Healthy	COPD				FA	CS
0.875	3.83333				85	177
1.125	2.71429				157	152
1	2.22222				112	176
1.64286	3				69	237
					93	197

## Sheet: Fig.1i
PRMT7 expression in Human monocytes					Prmt7 expression in Mouse monocytes
	Non smokers	Smokers				FA	CS
	0.01222	1.30694				1.09862	1.99694
	0.00143	2.3326				0.704024	1.64678
	0.00474	2.72667				1.35039	1.35926
	0.0045	2.85139				0.84697	1.90877
	0.969925	1.48076
	0.095533	1.10659
	1.93454	1.08403
		3.34498
		1.7249
		3.13136

## Sheet: Fig.1j
Prmt7 expression in Mouse alveolar macrophages
	FA	CS
	0.819494	1.65239
	1.06324	1.56758
	1.11726	1.81063

## Sheet: Fig.1k
Prmt7 expression per cell
Cell_Barcode	Celltype	Condition	Prmt7
muc13913_0_GAATTCCAAATT	AM	2m CS	0
muc13913_0_TATGGCGGAGCT	AM	2m CS	0.19561
muc13913_0_GTTAATCTCGGC	AM	2m CS	0
muc13913_0_AGTGAAGGCTAG	AM	2m CS	0.210814
muc13913_0_CTTGGGGCTAGC	AM	2m CS	0
muc13913_0_GAATATCAAACC	AM	2m CS	0
muc13913_0_CTGCGACAGCTT	AM	2m CS	0
muc13913_0_TCAAGGCTAGGC	AM	2m CS	0
muc13913_0_TCTCAAGGATAT	AM	2m CS	0
muc13913_0_ATCTACCGACCG	AM	2m CS	0
muc13913_0_GACTCGTAGTTG	AM	2m CS	0
muc13913_0_GACCAGCGAAAT	AM	2m CS	0
muc13913_0_CTTTGTTACACG	AM	2m CS	0
muc13913_0_ACAACACCTATT	AM	2m CS	0
muc13913_0_GTAAAAACTCAT	AM	2m CS	0
muc13913_0_TACTCGGCACAA	AM	2m CS	0.282688
muc13913_0_TCCCCTTTCTTA	AM	2m CS	0
muc13913_0_CTCCTAGGGCAG	AM	2m CS	0
muc13913_0_ACCATGGCAAAA	AM	2m CS	0
muc13913_0_TGGTATTGTTAG	AM	2m CS	0
muc13913_0_GCAGAAACGAGG	AM	2m CS	0
muc13913_0_ACGGGGTAAACG	AM	2m CS	0
muc13913_0_GAATTTACTTCA	AM	2m CS	0
muc13913_0_GCGGGACAGTTC	AM	2m CS	0
muc13913_0_ATGTTCAACGGG	AM	2m CS	0
muc13913_0_TGCCGACGCTGC	AM	2m CS	0
muc13913_0_AGTCACCTACGC	AM	2m CS	0
muc13913_0_GATAGGTTGCTA	AM	2m CS	0
muc13913_0_GTAGCCGATAGC	AM	2m CS	0
muc13913_0_ACCTGGGCGCAG	AM	2m CS	0
muc13913_0_CTCAACCGACTT	AM	2m CS	0
muc13913_0_AGCAATTCTGGC	AM	2m CS	0
muc13913_0_GATTGCTCTAAT	AM	2m CS	0
muc13913_0_TGCGTCAGGGCC	AM	2m CS	0
muc13913_0_GGCAACTTAACA	AM	2m CS	0
muc13913_0_GAACCTCCTTGA	AM	2m CS	0
muc13913_0_CGTCGGAGACAA	AM	2m CS	0
muc13913_0_GCGAGACTGTCG	AM	2m CS	0
muc13913_0_TTTAGCCGGAGG	AM	2m CS	0
muc13913_0_CTTTGCCAAATA	AM	2m CS	0
muc13913_0_GGACCCGGAGCC	AM	2m CS	0
muc13913_0_CATTTTGCAGAT	AM	2m CS	0
muc13913_0_GGTCCGCCGCGA	AM	2m CS	0
muc13913_0_CGTAGAGCAACA	AM	2m CS	0
muc13913_0_AACCTCACACTG	AM	2m CS	0
muc13913_0_GTTAAGCAATAA	AM	2m CS	0
muc13913_0_CAATCGGGAGCT	AM	2m CS	0
muc13913_0_GTTTATGGAGGA	AM	2m CS	0
muc13913_0_GCTATCTTTGCA	AM	2m CS	0
muc13913_0_CGTACAATATGA	AM	2m CS	0
muc13913_0_AGCAGGACCCAC	AM	2m CS	0
muc13913_0_TCCACTTCGCGA	AM	2m CS	0
muc13913_0_GTCCCGTATATG	AM	2m CS	0
muc13913_0_TAGTTGTCCGAT	AM	2m CS	0
muc13913_0_AAATCCGTTATG	AM	2m CS	0
muc13913_0_GGGGTTAAATTA	AM	2m CS	0
muc13913_0_GGTAGCAGGATA	AM	2m CS	0
muc13913_0_GAAAGCCCGACC	AM	2m CS	0
muc13913_0_GTTTACTGGACC	AM	2m CS	0
muc13913_0_CAGCCGTATTAT	AM	2m CS	0
muc13913_0_GACGTTTCCGCG	AM	2m CS	0
muc13913_0_GAGGTCTCAGGG	AM	2m CS	0
muc13913_0_TCTGACAGACCC	AM	2m CS	0
muc13913_0_CTTTGAGGCGGA	AM	2m CS	0
muc13913_0_CTTCGCTCATTT	AM	2m CS	0
muc13913_0_TCGGTACCAACG	AM	2m CS	0
muc13913_0_CGATCCGGAGTA	AM	2m CS	0
muc13913_0_TTAAGCAAGCTA	AM	2m CS	0
muc13913_0_TGAAGCTTCCAG	AM	2m CS	0
muc13913_0_CAGAAGCTCTGG	AM	2m CS	0
muc13913_0_CGGTTTGGTATG	AM	2m CS	0
muc13913_0_CCGTGACTGGAT	AM	2m CS	0
muc13913_0_TTTCATTGTACA	AM	2m CS	0
muc13913_0_GCACGGACTAGC	AM	2m CS	0
muc13913_0_ACGTGTAGCGAT	AM	2m CS	0
muc13913_0_ATGACCCATGCA	AM	2m CS	0
muc13913_0_GGACGGAGTCTC	AM	2m CS	0
muc13913_0_GGAACCAGTCTG	AM	2m CS	0
muc13913_0_GCGACGCACCGG	AM	2m CS	0
muc13913_0_ATATTAAGCGGC	AM	2m CS	0
muc13913_0_AGGTACCTTCGT	AM	2m CS	0
muc13913_0_CACTGTTGATCG	AM	2m CS	0
muc13913_0_AGATCTAAAAGC	AM	2m CS	0
muc13913_0_CCTCGCGCCAAG	AM	2m CS	0
muc13913_0_ATTCGGTAGCCG	AM	2m CS	0
muc13913_0_CGATTCATACAA	AM	2m CS	0
muc13913_0_TACGACTAAAGA	AM	2m CS	0
muc13913_0_TCCACGTGGCGT	AM	2m CS	0
muc13913_0_CTCCGTTCGAAC	AM	2m CS	0
muc13913_0_ACGGACCGTAGC	AM	2m CS	0
muc13913_0_ACGTAAAATAGC	AM	2m CS	0
muc13913_0_TTACTCCATCGT	AM	2m CS	0
muc13913_0_TGACAACTAAGC	AM	2m CS	0
muc13913_0_AACGTCGGCGCT	AM	2m CS	0
muc13913_0_CTCATCCTGTAT	AM	2m CS	0
muc13913_0_TTACGACAAGGG	AM	2m CS	0
muc13913_0_GAGGGAATCTTC	AM	2m CS	0
muc13913_0_GTAACACATTGA	AM	2m CS	0
muc13913_0_TCCTTTCGTACG	AM	2m CS	0
muc13913_0_AGACATGGTCCC	AM	2m CS	0
muc13913_0_ACCATGCACTAC	AM	2m CS	0
muc13913_0_CAGCCAATAGGG	AM	2m CS	0
muc13913_0_TATCACCGTTCC	AM	2m CS	0
muc13913_0_CCGACATGCCGT	AM	2m CS	0
muc13913_0_CTTTCATTAGGA	AM	2m CS	0
muc13913_0_TTAGGGATCCAA	AM	2m CS	0
muc13913_0_TACCAGTCAGAA	AM	2m CS	0
muc13913_0_CCGCTATTCGGT	AM	2m CS	0
muc13913_0_ATCCCTGCCAAA	AM	2m CS	0
muc13913_0_ACCGGGCACCCG	AM	2m CS	0
muc13913_0_TGCTGTGACAGT	AM	2m CS	0
muc13913_0_TGGGGTCCGCCC	AM	2m CS	0
muc13913_0_TTTTGTAAGTAG	AM	2m CS	0
muc13913_0_GGATGGGCTACA	AM	2m CS	0
muc13913_0_TCGCCGGATTTG	AM	2m CS	0
muc13913_0_TGTGTCACAGGT	AM	2m CS	0
muc13913_0_GCGCTGGACTGC	AM	2m CS	0
muc13913_0_TCGTTTCTAACG	AM	2m CS	0
muc13913_0_TTTTGCCTTAAT	AM	2m CS	0
muc13913_0_CTCTGGGCTAGG	AM	2m CS	0
muc13913_0_GCGAACCCGCTG	AM	2m CS	0
muc13913_0_TCAGCGCGCGAC	AM	2m CS	0
muc13913_0_CGCCACAATATA	AM	2m CS	0
muc13913_0_TGCGCAGTCTTA	AM	2m CS	0
muc13913_0_CGTCCCGAAGAG	AM	2m CS	0.742817
muc13913_0_GGAAAACGAAGG	AM	2m CS	0
muc13913_0_GTTCTAGCAAGG	AM	2m CS	0
muc13913_0_TCTCAAAAGGTC	AM	2m CS	0
muc13913_0_TGTGCAGTAGGG	AM	2m CS	0
muc13913_0_CTATCTAAGTCG	AM	2m CS	0
muc13913_0_ACCTACATTTCC	AM	2m CS	0
muc13913_0_ATTCTACCATTC	AM	2m CS	0
muc13913_0_AATACCGCACGG	AM	2m CS	0
muc13913_0_GGCCCCGAATGC	AM	2m CS	0
muc13913_0_CTCAAACGAGCC	AM	2m CS	0
muc13913_0_CGCCACAAAATC	AM	2m CS	0
muc13913_0_TCTGCCGAAGCG	AM	2m CS	0
muc13913_0_GGACTAGAGGAA	AM	2m CS	0
muc13913_0_AACACAGCGGGT	AM	2m CS	0
muc13913_0_CAGGACGTCGAC	AM	2m CS	0
muc13913_0_TCTGTCTATTGT	AM	2m CS	0
muc13913_0_CGCGTTGCGAGT	AM	2m CS	0
muc13913_0_CCCAACTTCTGC	AM	2m CS	0
muc13913_0_GCATACCATCTA	AM	2m CS	0
muc13913_0_TTGATGGACCAC	AM	2m CS	0
muc13913_0_AGTTGGGTGACA	AM	2m CS	0
muc13913_0_GTCCCATACCAA	AM	2m CS	0
muc13913_0_GTGCCAAACATC	AM	2m CS	0
muc13913_0_GTGCCAGATCAA	AM	2m CS	0
muc13913_0_CAGAGCAATATC	AM	2m CS	0
muc13913_0_TTGGCGTTGTCA	AM	2m CS	0
muc13913_0_CGAGCGCCCACT	AM	2m CS	0
muc13913_0_CCGCATCGCTCG	AM	2m CS	0
muc13913_0_TGAAGACCTTTC	AM	2m CS	0
muc13913_0_TGCGATTCTTCT	AM	2m CS	0
muc13913_0_CACTCCAACGCA	AM	2m CS	0
muc13913_0_CTGGTTGCGTCT	AM	2m CS	0
muc13913_0_GGATGTTTCCAG	AM	2m CS	0
muc13913_0_TAGTCTCGTTCT	AM	2m CS	0
muc13913_0_ATCCGGACCGAT	AM	2m CS	0
muc13913_0_CTCGCGCTGATC	AM	2m CS	0
muc13913_0_ACGATGAATGCC	AM	2m CS	0
muc13913_0_TAGCCCTAATGA	AM	2m CS	0
muc13913_0_CGTGGCTTACCT	AM	2m CS	0
muc13913_0_TTTAAGAGGGGT	AM	2m CS	0
muc13913_0_CGTGGGTGTATC	AM	2m CS	0
muc13913_0_ACACTTCTGCTG	AM	2m CS	0
muc13913_0_ACCAATATGATG	AM	2m CS	0
muc13913_0_TACGATAGCACT	AM	2m CS	0.799679
muc13913_0_TCGAAAGAGTTC	AM	2m CS	0
muc13913_0_TATTGGCCCTCG	AM	2m CS	0
muc13913_0_CGTAAGTCCTAT	AM	2m CS	0
muc13913_0_GTGTTCTTTAAA	AM	2m CS	0
muc13913_0_GGCTCCGCTTTC	AM	2m CS	0
muc13913_0_TCTCGCACACAG	AM	2m CS	0
muc13913_0_GGATGGTTCCTA	AM	2m CS	0
muc13913_0_AACGGGTGCCTG	AM	2m CS	0
muc13913_0_AATGTACTGGAC	AM	2m CS	0.783394
muc13913_0_TCCTTGGATTTT	AM	2m CS	0
muc13913_0_GAGGAAGGGCCC	AM	2m CS	0
muc13913_0_CCGCGCTGTTCC	AM	2m CS	0
muc13913_0_TGTCCGGGTCTC	AM	2m CS	0
muc13913_0_GAACTCACTACC	AM	2m CS	0
muc13913_0_TCGAACCGGCAA	AM	2m CS	0
muc13913_0_AAATTTGCCGAC	AM	2m CS	0
muc13913_0_TGAACTTTAAGG	AM	2m CS	0
muc13913_0_CTAGTCGAAGTA	AM	2m CS	0
muc13913_0_CGAGGCAGACCG	AM	2m CS	0
muc13913_0_CACGGTGCGCCT	AM	2m CS	0
muc13913_0_TAAGGCACGCCA	AM	2m CS	0
muc13913_0_TATCTGACACCC	AM	2m CS	0
muc13913_0_GATTGAATGGGC	AM	2m CS	0
muc13913_0_CGCGCCTACGGT	AM	2m CS	0
muc13913_0_ACGATCCTCATG	AM	2m CS	0
muc13913_0_GCGCCAGCTCCC	AM	2m CS	0
muc13913_0_TACTAAGTCTTC	AM	2m CS	0
muc13913_0_GATCCAAGTCTT	AM	2m CS	0
muc13913_0_CCCGATCTAAGA	AM	2m CS	0
muc13913_0_ATGTGCCATCTC	AM	2m CS	0
muc13913_0_AAGCTAAACGCA	AM	2m CS	0
muc13913_0_ATGTACTTGGGG	AM	2m CS	0
muc13913_0_AGACTTGCAAGA	AM	2m CS	0
muc13913_0_TACTAGGGTAGA	AM	2m CS	0
muc13913_0_GTGGCTATGAGG	AM	2m CS	0
muc13913_0_TCTCGATTGTAT	AM	2m CS	0
muc13913_0_TAGTCGATAATG	AM	2m CS	0
muc13913_0_AAAGGAGAAGAA	AM	2m CS	0
muc13913_0_ATGTTCTATAAT	AM	2m CS	0
muc13913_0_TATGAGGTTGTT	AM	2m CS	0
muc13913_0_ATAGGGGTCGGC	AM	2m CS	0
muc13913_0_AACGGGACTTAA	AM	2m CS	0
muc13913_0_AGCCCTGGAGCT	AM	2m CS	0
muc13913_0_TATCGAGCCTGG	AM	2m CS	0
muc13913_0_GGCCTGTGAGAT	AM	2m CS	0
muc13913_0_GGTTGAAACCAT	AM	2m CS	0
muc13913_0_CGTACTTGGCCG	AM	2m CS	0
muc13913_0_CGTGAATTTCCC	AM	2m CS	0
muc13913_0_GAAAGCGTCCTA	AM	2m CS	0
muc13913_0_AGCTCCTAGTGT	AM	2m CS	0
muc13913_0_TTAGATTCCTCG	AM	2m CS	0
muc13913_0_GGATACGCTCCT	AM	2m CS	0
muc13913_0_GATGTTTAACCA	AM	2m CS	0
muc13913_0_CATGTATGGGGC	AM	2m CS	0
muc13913_0_TTCGGTTATAAG	AM	2m CS	0
muc13913_0_CACGATCGACTA	AM	2m CS	0
muc13913_0_CGATCTTGCAAG	AM	2m CS	0
muc13913_0_CGTAGCTGAGGC	AM	2m CS	0
muc13913_0_TTTTCCGAGCTG	AM	2m CS	0
muc13913_0_GACGCGACTGCA	AM	2m CS	0
muc13913_0_GAGCATCGTAGT	AM	2m CS	0
muc13913_0_CCCCACTCGTTG	AM	2m CS	0
muc13913_0_TTGCGCGGGGTA	AM	2m CS	0
muc13913_0_GGCAGCCGTAAC	AM	2m CS	0
muc13913_0_TTATGGTCTGAG	AM	2m CS	0
muc13913_0_ACCGCTTGCACG	AM	2m CS	0
muc13913_0_TTGTTCGCGACA	AM	2m CS	0
muc13913_0_TCCTATCATTCG	AM	2m CS	0
muc13913_0_TAATCGAAGGCT	AM	2m CS	0
muc13913_0_TCGTTGAGGATG	AM	2m CS	0
muc13913_0_CCATGCTATCTG	AM	2m CS	0
muc13913_0_ATCCGCACCAGT	AM	2m CS	0
muc13913_0_TTAACTGGTAGA	AM	2m CS	0
muc13913_0_ATATCATCTTGT	AM	2m CS	0
muc13913_0_CCGGGACTCACC	AM	2m CS	0
muc13913_0_TTGACTATACTG	AM	2m CS	0
muc13913_0_GTCGGCATTCCT	AM	2m CS	0
muc13913_0_CGCTGGTTCCAC	AM	2m CS	0
muc13913_0_CGCGACTCTTCA	AM	2m CS	0
muc13913_0_CTACGTGCTAGC	AM	2m CS	0
muc13913_0_GTTGTTCTTGAG	AM	2m CS	0
muc13913_0_AAAGCGACAGTA	AM	2m CS	0
muc13913_0_TCACGTAGAACT	AM	2m CS	0
muc13913_0_GCGTAGCCCGCG	AM	2m CS	0
muc13913_0_CCGCTCTGATCC	AM	2m CS	0
muc13913_0_TACCGGGGCTAA	AM	2m CS	0
muc13913_0_GCTAAGGTTTCT	AM	2m CS	0
muc13913_0_GTGGATCCAAGC	AM	2m CS	0
muc13913_0_GCAAATCTATTG	AM	2m CS	0
muc13913_0_TGTCGAGCTGAC	AM	2m CS	0
muc13913_0_ATAGGGTCCGCC	AM	2m CS	0
muc13913_0_TCGCGTATTCAA	AM	2m CS	0
muc13913_0_GGCGAACCGCAC	AM	2m CS	0
muc13913_0_GGCTGATATCCA	AM	2m CS	0
muc13913_0_AAGCCATTCTGA	AM	2m CS	0
muc13913_0_AGTGGTTCGGTG	AM	2m CS	0
muc13913_0_AATCCTAGCGTA	AM	2m CS	0
muc13913_0_GTGTTTATCCAA	AM	2m CS	0
muc13913_0_CGGACACGTATT	AM	2m CS	0
muc13913_0_CCGTACTATTTC	AM	2m CS	0
muc13913_0_CCGGCAAACCTC	AM	2m CS	0
muc13913_0_GATTTGCCAATG	AM	2m CS	0
muc13913_0_TCTCAAAGATTC	AM	2m CS	0
muc13913_0_CCCGAGAAACTT	AM	2m CS	0
muc13913_0_ATTAACCGACTC	AM	2m CS	0
muc13913_0_CGATCTCAGTGG	AM	2m CS	0
muc13913_0_GCTAACACAACC	AM	2m CS	0
muc13913_0_ACGAGCATTCGT	AM	2m CS	0
muc13913_0_GGCGACTCAGGC	AM	2m CS	0
muc13913_0_CCGAGGGCCGAA	AM	2m CS	0
muc13913_0_CCCATAAATTGA	AM	2m CS	0
muc13913_0_GGCTCCCATTAC	AM	2m CS	0
muc13913_0_CGGGCCGTGTTC	AM	2m CS	0
muc13913_0_TTTAACGAGTAA	AM	2m CS	0
muc13913_0_TGGCTTACACGA	AM	2m CS	0
muc13913_0_TATGCCTGCTCG	AM	2m CS	0
muc13913_0_CCAATGGGCGTG	AM	2m CS	0
muc13913_0_ACTACAGTCTAA	AM	2m CS	0
muc13913_0_TTACGAGCCAGT	AM	2m CS	0
muc13913_0_ATCGAATGGCAA	AM	2m CS	0
muc13913_0_CGCGGCTAATTC	AM	2m CS	0
muc13913_0_AAACAGATGAGG	AM	2m CS	0
muc13913_0_TGTCACCCCGTC	AM	2m CS	0
muc13913_0_AGTTCCTCATTC	AM	2m CS	0
muc13913_0_GACACACGTTGA	AM	2m CS	0
muc13913_0_AACCAGTTCAAT	AM	2m CS	0
muc13913_0_GGCATCTTAGAG	AM	2m CS	0
muc13913_0_ACGGTGGTAACT	AM	2m CS	0
muc13913_0_ACGGGAATCCTG	AM	2m CS	0
muc13913_0_TTCGGAACACTC	AM	2m CS	0
muc13913_0_TTGGTTCCTATG	AM	2m CS	0
muc13913_0_TAAGCTTCTGCG	AM	2m CS	0
muc13913_0_TTTTGTGGCTAC	AM	2m CS	0
muc13914_1_GTACGAGGCTGC	AM	2m CS	0
muc13914_1_ATGTGTGCATCC	AM	2m CS	0.164207
muc13914_1_CGAGCTTGTCGA	AM	2m CS	0
muc13914_1_TCAGCATTCTTA	AM	2m CS	0
muc13914_1_GTTCGTTCAGTC	AM	2m CS	0
muc13914_1_ATCTAAGATTCC	AM	2m CS	0
muc13914_1_CCAGAGGGAACA	AM	2m CS	0
muc13914_1_TAGTACACATCC	AM	2m CS	0
muc13914_1_ATGAGTTCACTC	AM	2m CS	0
muc13914_1_TATGGCTGCTAC	AM	2m CS	0
muc13914_1_CCGTGATGAGAT	AM	2m CS	0
muc13914_1_TACGCGCAAGAA	AM	2m CS	0
muc13914_1_TAACTAGAAAGG	AM	2m CS	0
muc13914_1_GTCTTGTGAACT	AM	2m CS	0
muc13914_1_GAACGGTCGACA	AM	2m CS	0
muc13914_1_GTTTATCGGTCG	AM	2m CS	0
muc13914_1_CTAAGCTAACAT	AM	2m CS	0
muc13914_1_GGTCACGGACGC	AM	2m CS	0
muc13914_1_CGACCGTCTGTA	AM	2m CS	0
muc13914_1_CCCTCACAGAAA	AM	2m CS	0
muc13914_1_TAAGCCTGGCGT	AM	2m CS	0
muc13914_1_CAAGATCCCTAT	AM	2m CS	0
muc13914_1_AAACGGCTCTGG	AM	2m CS	0
muc13914_1_AGGCTAGCTCCG	AM	2m CS	0.216323
muc13914_1_AAAGTGCAGGTT	AM	2m CS	0
muc13914_1_CACCACGGCACC	AM	2m CS	0
muc13914_1_CTCGATCCACGC	AM	2m CS	0
muc13914_1_AACGTGGTGAGA	AM	2m CS	0
muc13914_1_GACCCCAGTTGG	AM	2m CS	0
muc13914_1_GATTACGTTTCT	AM	2m CS	0
muc13914_1_CGAGATGCCAAC	AM	2m CS	0
muc13914_1_TCGCTCGGGTGT	AM	2m CS	0
muc13914_1_AACGTGGTGGCC	AM	2m CS	0
muc13914_1_GGCGGCCGCTGA	AM	2m CS	0
muc13914_1_GTCTAGCCGCTT	AM	2m CS	0
muc13914_1_TGGGTAAGATCA	AM	2m CS	0
muc13914_1_TGAGGCTATGAA	AM	2m CS	0
muc13914_1_CGGGCGAGTTCT	AM	2m CS	0
muc13914_1_CAGTCGTTATTG	AM	2m CS	0
muc13914_1_ACAACGTCACAT	AM	2m CS	0
muc13914_1_ATCGTGGCACTT	AM	2m CS	0
muc13914_1_CTTCTTATCCTC	AM	2m CS	0
muc13914_1_TTGGACAGTAGG	AM	2m CS	0
muc13914_1_TCAAACTGTCGA	AM	2m CS	0
muc13914_1_GGGTGTGTATAC	AM	2m CS	0
muc13914_1_CGGTCAAGTGTT	AM	2m CS	0
muc13914_1_TGGTGTGGAACT	AM	2m CS	0
muc13914_1_CGCAATCAGCAG	AM	2m CS	0
muc13914_1_GCCCCAAGCCTG	AM	2m CS	0
muc13914_1_TGCCGGACCGGG	AM	2m CS	0
muc13914_1_CGCTGAGCGTAT	AM	2m CS	0
muc13914_1_GGAAGAGGAGAG	AM	2m CS	0
muc13914_1_GCTTTGTGCGTT	AM	2m CS	0
muc13914_1_CGTTGGAAACTT	AM	2m CS	0
muc13914_1_CACGTCTCCGCC	AM	2m CS	0
muc13914_1_ATAATGTCTACC	AM	2m CS	0
muc13914_1_CAGGGCAGCGGG	AM	2m CS	0
muc13914_1_CGGTTTCGCTTT	AM	2m CS	0
muc13914_1_AGTCCCATTCCC	AM	2m CS	0
muc13914_1_GGGCACTTTACG	AM	2m CS	0.607675
muc13914_1_GTGAACCGGATT	AM	2m CS	0
muc13914_1_GGCGTCCCTTCA	AM	2m CS	0
muc13914_1_TCCCTAATTTGT	AM	2m CS	0
muc13914_1_TGCTATATGCAG	AM	2m CS	0
muc13914_1_GAACTAGAAGGA	AM	2m CS	0
muc13914_1_GTCGAACCCGGG	AM	2m CS	0
muc13914_1_CCTCAGCGCACC	AM	2m CS	0
muc13914_1_CAGCCTGGTTAC	AM	2m CS	0
muc13914_1_ACTCGTTACAAA	AM	2m CS	0
muc13914_1_CTAGCTAACATT	AM	2m CS	0
muc13914_1_TGTCCAAATTTT	AM	2m CS	0
muc13914_1_GCCAAAGCCCAA	AM	2m CS	0
muc13914_1_GCAGAAATTGAT	AM	2m CS	0
muc13914_1_CGGTACCACGCA	AM	2m CS	0
muc13914_1_TTGAACGTAGAA	AM	2m CS	0
muc13914_1_CTCAGCCCTCAA	AM	2m CS	0
muc13914_1_GTGGGGCGATCT	AM	2m CS	0
muc13914_1_TAAGAGTAGATC	AM	2m CS	0
muc13914_1_CGCCATGGACCA	AM	2m CS	0
muc13914_1_CCCTCATGAAGC	AM	2m CS	0
muc13914_1_TGTTCCGGACCT	AM	2m CS	0
muc13914_1_AGCTAGGCTGTG	AM	2m CS	0
muc13914_1_TTTTGTAAACCA	AM	2m CS	0
muc13914_1_ACTTACGTCTAC	AM	2m CS	0
muc13914_1_CGTGATTCGAAG	AM	2m CS	0
muc13914_1_GGCCGTAGTCTT	AM	2m CS	0
muc13914_1_ATCAGCCACGGC	AM	2m CS	0
muc13914_1_TCAGAAATATTC	AM	2m CS	0
muc13914_1_CTGAGAACCCTC	AM	2m CS	0
muc13914_1_CTACACGCGCCA	AM	2m CS	0
muc13914_1_CTCCTGCTGAAA	AM	2m CS	0
muc13914_1_CACTGCGTAACT	AM	2m CS	0
muc13914_1_TACCTGCCGACC	AM	2m CS	0
muc13914_1_GACGCAGTCCGA	AM	2m CS	0
muc13914_1_GCTCCACCTCAG	AM	2m CS	0
muc13914_1_CTCCTGACTAGG	AM	2m CS	0
muc13914_1_ATACACAGTTAC	AM	2m CS	0
muc13914_1_TGGGCCTCCGAC	AM	2m CS	0
muc13914_1_TACCGTAAATAA	AM	2m CS	0
muc13914_1_GTACGCACCCCT	AM	2m CS	0
muc13914_1_GGTGGACTCGAC	AM	2m CS	0
muc13914_1_CGCACTTTGTGA	AM	2m CS	0
muc13914_1_ATCCCATTACGC	AM	2m CS	0
muc13914_1_TCTGGAAGTTAT	AM	2m CS	0
muc13914_1_CACTATCCATCC	AM	2m CS	0
muc13914_1_GCACTGCGTCAC	AM	2m CS	0
muc13914_1_ATAGGTTAGTTA	AM	2m CS	0
muc13914_1_ACGGTTGAATCA	AM	2m CS	0
muc13914_1_AAGAGGAAAAAG	AM	2m CS	0
muc13914_1_CAATCTTTAGCC	AM	2m CS	0
muc13914_1_CTAGGGACCTAT	AM	2m CS	0
muc13914_1_CAAAAATTGGAT	AM	2m CS	0
muc13914_1_AGAAACTTACTA	AM	2m CS	0
muc13914_1_GTACCTGGGATA	AM	2m CS	0
muc13914_1_GGTAGGCAACGT	AM	2m CS	0
muc13914_1_GACGAAGCATTC	AM	2m CS	0
muc13914_1_AGCTCTGCTGAC	AM	2m CS	0
muc13914_1_CCGCACGGTATC	AM	2m CS	0
muc13914_1_GTGCGAACGCAC	AM	2m CS	0
muc13914_1_GAAAGGGCATAG	AM	2m CS	0
muc13914_1_GCGCCCGAATAC	AM	2m CS	0
muc13914_1_TTACAAGATATG	AM	2m CS	0
muc13914_1_CACGAGATCCTG	AM	2m CS	0
muc13914_1_CCGACCGTCTGG	AM	2m CS	0
muc13914_1_GTTCTACGCATT	AM	2m CS	0
muc13914_1_AAACTGCATTCG	AM	2m CS	0
muc13914_1_CGGTGTTATTAA	AM	2m CS	0
muc13914_1_GCCCGCCGGAAG	AM	2m CS	0
muc13914_1_ATTACTTTGGAA	AM	2m CS	0
muc13914_1_GCCAATTGCATT	AM	2m CS	0.547522
muc13914_1_AACTCGACACAG	AM	2m CS	0
muc13914_1_ACATGACCGATC	AM	2m CS	0
muc13914_1_ACCCGGACGGAG	AM	2m CS	0
muc13914_1_GCCTGGGCCAAA	AM	2m CS	0
muc13914_1_CTCGAGCAAACG	AM	2m CS	0
muc13914_1_ACCAACACTTCT	AM	2m CS	0
muc13914_1_GACTGGTGCCGT	AM	2m CS	0
muc13914_1_TGGTAAATTTTC	AM	2m CS	0
muc13914_1_GTAGATCTGCGA	AM	2m CS	0
muc13914_1_GGGCATAAAAGA	AM	2m CS	0
muc13914_1_GATTGTGACATC	AM	2m CS	0
muc13914_1_TGCTGCCTTACA	AM	2m CS	0
muc13914_1_TGATTTGCGCTC	AM	2m CS	0
muc13914_1_CTAGTTCCCTCT	AM	2m CS	0
muc13914_1_TTTATGACCCTT	AM	2m CS	0
muc13914_1_TTACCTAGTCGC	AM	2m CS	0
muc13914_1_TCGAGCGGGGAA	AM	2m CS	0
muc13914_1_GGTTATTCAATC	AM	2m CS	0
muc13914_1_ACGTCCCCGCTC	AM	2m CS	0
muc13914_1_ACCGTTGTCGCC	AM	2m CS	0
muc13914_1_ACACCTTACGTA	AM	2m CS	0
muc13914_1_AGCCAATACAGT	AM	2m CS	0
muc13914_1_GCCGAGCGCTGT	AM	2m CS	0
muc13914_1_GGCGCAGTATAA	AM	2m CS	0
muc13914_1_CGGCACACTATC	AM	2m CS	0
muc13914_1_GATATTCAGCTG	AM	2m CS	0
muc13914_1_ATAACTCGCACT	AM	2m CS	0
muc13914_1_ACTATTAACACG	AM	2m CS	0
muc13914_1_ATAGTAACGAAA	AM	2m CS	0
muc13914_1_GTGCAGACGTAT	AM	2m CS	0
muc13914_1_GTCGTTTGCCAG	AM	2m CS	0
muc13914_1_GGTATTTACAGA	AM	2m CS	0
muc13914_1_GCACACCCAAGC	AM	2m CS	0
muc13914_1_CTCGCTCTTTCG	AM	2m CS	0
muc13914_1_ATCTGCACTGGA	AM	2m CS	0
muc13914_1_AAACGAGCTGGA	AM	2m CS	0
muc13914_1_GTTCAGCAAGAC	AM	2m CS	0
muc13914_1_TTCCTCACTGCT	AM	2m CS	0
muc13914_1_ACTGCCTGACTC	AM	2m CS	0
muc13914_1_CGGGTTCGCGAC	AM	2m CS	0
muc13914_1_TGATGTAGGGAC	AM	2m CS	0
muc13914_1_CGTTATTAGCGG	AM	2m CS	0
muc13914_1_GGCACCCCTTCT	AM	2m CS	0
muc13914_1_GAGTGGCATAGA	AM	2m CS	0
muc13914_1_CTTTATACTGAG	AM	2m CS	0
muc13914_1_AGGTGCACTCCT	AM	2m CS	0
muc13914_1_GAACAGACGTTC	AM	2m CS	0
muc13914_1_CCTATGTATTCC	AM	2m CS	0
muc13914_1_CCATAACTCGTG	AM	2m CS	0
muc13914_1_ATAGGGCCAACA	AM	2m CS	0
muc13914_1_ATCGCCCCTCAG	AM	2m CS	0
muc13914_1_ACCTGGTATCGA	AM	2m CS	0
muc13914_1_GTATACAGAATC	AM	2m CS	0
muc13914_1_CGTCCACAAACG	AM	2m CS	0
muc13914_1_GCGTTGTTTCCA	AM	2m CS	0
muc13914_1_AAAAAATGGCTT	AM	2m CS	0
muc13914_1_CGTTCCTGTATC	AM	2m CS	0
muc13914_1_AATAACTGATAC	AM	2m CS	0
muc13914_1_ACTGGCAAGTAC	AM	2m CS	0.650461
muc13914_1_ATTAGTGGTCCA	AM	2m CS	0
muc13914_1_CACCAGAACCTC	AM	2m CS	0
muc13914_1_AGGAAGCTAAAA	AM	2m CS	0
muc13914_1_GACCTAGCAACC	AM	2m CS	0
muc13914_1_AATTCTGGGTGT	AM	2m CS	0
muc13914_1_GTCTTTCACCCG	AM	2m CS	0
muc13914_1_CCAGGTACCCGG	AM	2m CS	0
muc13914_1_CAGCTATAGGAC	AM	2m CS	0
muc13914_1_CCCTCTTCGTGC	AM	2m CS	0
muc13914_1_GCGGCGGGCTTC	AM	2m CS	0
muc13914_1_GTATGAAAGCAG	AM	2m CS	0
muc13914_1_CCGCGGTCGTTT	AM	2m CS	0
muc13914_1_TAGGAACCAACC	AM	2m CS	0
muc13914_1_TCTGACCTGACC	AM	2m CS	0
muc13914_1_CGCTCATCGTAG	AM	2m CS	0
muc13914_1_GAGCGTCCCTCA	AM	2m CS	0
muc13914_1_TCCCAGAATTTC	AM	2m CS	0
muc13914_1_TTAGGCCGAGGA	AM	2m CS	0
muc13914_1_CACTTGGCGGAG	AM	2m CS	0
muc13914_1_CTAGTCTCTCTA	AM	2m CS	0
muc13914_1_AAGAACCATCTA	AM	2m CS	0
muc13914_1_TAGACGCATACT	AM	2m CS	0
muc13914_1_CGGCAGTCATTA	AM	2m CS	0
muc13914_1_TACGTCAGGCAA	AM	2m CS	0
muc13914_1_TCTATGACTACC	AM	2m CS	0
muc13914_1_CTAAATTGGTTG	AM	2m CS	0
muc13914_1_GTCCGGACATAA	AM	2m CS	0
muc13914_1_CTTCATACAGTG	AM	2m CS	0
muc13914_1_CCAGCCCACTAA	AM	2m CS	0
muc13914_1_CCGTGCTTTTGA	AM	2m CS	0
muc13914_1_CGCGGTTATTTG	AM	2m CS	0
muc13914_1_CCGGCGGCAGTC	AM	2m CS	0
muc13914_1_GGGTGCCTGCTG	AM	2m CS	0
muc13914_1_AAATTTGTTAAG	AM	2m CS	0.657615
muc13914_1_GCTAGAGGGGAA	AM	2m CS	0
muc13914_1_TTGTGCGGGATC	AM	2m CS	0
muc13914_1_CGAGGCCCATCC	AM	2m CS	0
muc13914_1_CTCTCGATCTGC	AM	2m CS	0
muc13914_1_ATACTATACCCC	AM	2m CS	0
muc13914_1_TACTGCAATTGC	AM	2m CS	0
muc13914_1_CCAAAGCCCTCC	AM	2m CS	0
muc13914_1_AGGTGTGTCCCA	AM	2m CS	0
muc13914_1_CGCCGAAAGCTC	AM	2m CS	0
muc13914_1_AAAGATACCGGA	AM	2m CS	0
muc13914_1_TGAGCTCCAAGG	AM	2m CS	0
muc13914_1_TGCGCCGATCTC	AM	2m CS	0.658627
muc13914_1_CCGGCCTGACCC	AM	2m CS	0
muc13914_1_GCATTGAGATCA	AM	2m CS	0
muc13914_1_GACACGCGTATC	AM	2m CS	0
muc13914_1_ATTCACATTAAA	AM	2m CS	0
muc13914_1_GACACCTGTGTT	AM	2m CS	0
muc13914_1_GGCAAGAGGGAA	AM	2m CS	0
muc13914_1_TCAGGACCTCGT	AM	2m CS	0
muc13914_1_CCTGGAGGTTAG	AM	2m CS	0
muc13914_1_ACGGGCAAACCA	AM	2m CS	0
muc13914_1_TGCAGGACTGAT	AM	2m CS	0
muc13914_1_GCACCGGACAGC	AM	2m CS	0
muc13914_1_TAACCATGTGAA	AM	2m CS	0
muc13914_1_AACGAAGATACG	AM	2m CS	0
muc13914_1_TAGCTTGAGAGT	AM	2m CS	0
muc13914_1_CCGGCCGCGCGT	AM	2m CS	0
muc13914_1_CACGTAGGTGAC	AM	2m CS	0
muc13914_1_TGCCGGGTAAAC	AM	2m CS	0
muc13914_1_GCACACTCGCGA	AM	2m CS	0
muc13914_1_ACATCTAAACCT	AM	2m CS	0
muc13914_1_CTAAGGCGGCTG	AM	2m CS	0
muc13914_1_TAGACACGCGGC	AM	2m CS	0
muc13914_1_CCTCTTGAGAGC	AM	2m CS	0
muc13914_1_AGTTCCCGCAAT	AM	2m CS	0.772709
muc13914_1_CATCGAGGAGAC	AM	2m CS	0
muc13914_1_CGATAGGCCCTT	AM	2m CS	0
muc13914_1_ACACATATACAA	AM	2m CS	0
muc13914_1_GCTTAGCTACGT	AM	2m CS	0
muc13914_1_AACTTCGAACAT	AM	2m CS	0
muc13914_1_CACCCAAATTCT	AM	2m CS	0
muc13914_1_CCCTCGGCGATG	AM	2m CS	0
muc13914_1_AGTATGTTATCG	AM	2m CS	0
muc13914_1_GCTTCAGTTGCG	AM	2m CS	0
muc13914_1_CCATAGGAATAG	AM	2m CS	0
muc13914_1_TGTACATACAAG	AM	2m CS	0
muc13914_1_CGAAGTTGACTT	AM	2m CS	0
muc13914_1_TGGACTGGCCGG	AM	2m CS	0
muc13914_1_GCTGCAGGCCTA	AM	2m CS	0
muc13914_1_CACATAGAGTAG	AM	2m CS	0
muc13914_1_CCACCGAAGACG	AM	2m CS	0
muc13914_1_ACATCTGTCTCC	AM	2m CS	0
muc13914_1_CTGGGTGTAGCT	AM	2m CS	0
muc13914_1_GGGGCCTGAATA	AM	2m CS	0
muc13914_1_GGCCCGATGTGC	AM	2m CS	0
muc13914_1_AAAAACGGGAAG	AM	2m CS	0
muc13914_1_AGCGCTGGCCTA	AM	2m CS	0
muc13914_1_CGCAACAATGGT	AM	2m CS	0
muc13914_1_GTCCACGAATGC	AM	2m CS	0
muc13914_1_GTGAACCGAAGC	AM	2m CS	0
muc13914_1_GAAGACTGAACT	AM	2m CS	0
muc13914_1_GGTTGTCTTGCA	AM	2m CS	0
muc13914_1_CCTCGATATTAA	AM	2m CS	0
muc13914_1_CTTAGCAATTGA	AM	2m CS	0
muc13914_1_GCAAGAATGCCG	AM	2m CS	0
muc13914_1_TAACTACCGGGT	AM	2m CS	0
muc13914_1_GTAACACCTCCT	AM	2m CS	0
muc13914_1_CGTCAAAACTAG	AM	2m CS	0
muc13914_1_CCGTGACAATTG	AM	2m CS	0
muc13914_1_TCCTCGATCGCT	AM	2m CS	0
muc13914_1_GCGGTCTGTATA	AM	2m CS	0
muc13914_1_TCTTCGACTTCG	AM	2m CS	0
muc13914_1_ACTGGTAATGGA	AM	2m CS	0
muc13914_1_TGCTTGTCAACG	AM	2m CS	0
muc13914_1_CGGGGAGTAGGA	AM	2m CS	0
muc13914_1_CCTGCTACAGTA	AM	2m CS	0
muc13914_1_ACCACTTTCTAA	AM	2m CS	0
muc13914_1_CCGAGGCCCCAA	AM	2m CS	0
muc13914_1_GGTCGCATTATC	AM	2m CS	0
muc13914_1_CCAGGGGGGACG	AM	2m CS	0
muc13914_1_TTTAGAGATCGT	AM	2m CS	0
muc13914_1_TACACAAAGACG	AM	2m CS	0
muc13914_1_GCCTACTTATCT	AM	2m CS	0
muc13914_1_GGCCCCTACGGT	AM	2m CS	0
muc13914_1_TAAACGTCTGGC	AM	2m CS	0
muc13914_1_AGCTTGTTCACC	AM	2m CS	0
muc13914_1_GCATGCATCTTC	AM	2m CS	0
muc13914_1_TCGAAACATAAG	AM	2m CS	0
muc13914_1_CTCAAGCGATCC	AM	2m CS	0
muc13914_1_ACGATCTAATGC	AM	2m CS	0
muc13914_1_CGCCCCACCACG	AM	2m CS	0
muc13914_1_GGCTGTGGGGTA	AM	2m CS	0
muc13914_1_CGGCTCTGCCAG	AM	2m CS	0
muc13914_1_ACGGTCTTGTAT	AM	2m CS	0
muc13914_1_CGTCGCACGGTC	AM	2m CS	0
muc13914_1_AAGCGACAAACG	AM	2m CS	0
muc13914_1_GGGATTTTATAA	AM	2m CS	0
muc13914_1_CGCATGCTCCTC	AM	2m CS	0
muc13914_1_ATGCGACGTCTA	AM	2m CS	0
muc13914_1_TGGATACGTGGT	AM	2m CS	0
muc13914_1_GATCAGGTTGCA	AM	2m CS	0
muc13914_1_TCCCAGGAAACC	AM	2m CS	0
muc13914_1_TCGACAGGAGGG	AM	2m CS	0
muc13914_1_AGAGGCGGGATT	AM	2m CS	0
muc13914_1_TTGCGTCTTGTA	AM	2m CS	0
muc13914_1_CGAGGTCCTGTA	AM	2m CS	0
muc13914_1_GTCCTCCACTCA	AM	2m CS	0
muc13914_1_ACAACTAGCCCC	AM	2m CS	0
muc13914_1_TTGTAGGCCACG	AM	2m CS	0
muc13914_1_TTGAACCTTGCC	AM	2m CS	0
muc13914_1_CACATCTCAGTG	AM	2m CS	0
muc13914_1_TGTATCGACATA	AM	2m CS	0
muc13914_1_TATACAATATGT	AM	2m CS	0
muc13914_1_CCCTAGACGTTA	AM	2m CS	0
muc13914_1_CAAGACGGTAGG	AM	2m CS	0
muc13914_1_TAAATGCTCCTA	AM	2m CS	0
muc13914_1_CCGTACACTGGA	AM	2m CS	0
muc13914_1_TGCAGTGTCCCT	AM	2m CS	0
muc13914_1_GTGCTCCTACCC	AM	2m CS	0
muc13914_1_AAAAGGTTTACT	AM	2m CS	0
muc13914_1_CACTCCCGGGTA	AM	2m CS	0
muc13914_1_GCTACAGGAATC	AM	2m CS	0
muc13914_1_CCCCGCCGATTT	AM	2m CS	0
muc13914_1_AAGAAAATCCAT	AM	2m CS	0
muc13914_1_TCTACCCTAGCA	AM	2m CS	0
muc13914_1_TGGGGTCCCGAA	AM	2m CS	0
muc13914_1_TAATCGGTTTTC	AM	2m CS	0
muc13914_1_AGGATGTAGGCG	AM	2m CS	0
muc13914_1_CCTATGGCGCCG	AM	2m CS	0
muc13914_1_GCGTACGGGCTA	AM	2m CS	0
muc13914_1_CGCCTACGACTC	AM	2m CS	0
muc13914_1_GAAGAAATTAAA	AM	2m CS	0
muc13914_1_CCTCGGTGAGGC	AM	2m CS	0
muc13914_1_TACGATTGGATG	AM	2m CS	0
muc13914_1_CACAGCAGACCC	AM	2m CS	0
muc13914_1_AGAAATACTCGA	AM	2m CS	0
muc13914_1_AACGCAAAGAAC	AM	2m CS	0
muc13914_1_AACCGCTGACGG	AM	2m CS	0
muc13914_1_GACACAACGGCC	AM	2m CS	0
muc13914_1_TGCCGGATGGGG	AM	2m CS	0
muc13914_1_AATGTCCTACCC	AM	2m CS	0
muc13914_1_TACCTTATCAGC	AM	2m CS	0
muc13914_1_AAACGGTGTAGG	AM	2m CS	0
muc13914_1_AGGCGGTTGGAC	AM	2m CS	0
muc13914_1_GCTCTGAGCGGT	AM	2m CS	0
muc13914_1_CTCTTCAGCCAG	AM	2m CS	0
muc13914_1_TGGGAAGCAAAA	AM	2m CS	0
muc13914_1_GTCGGGCGAGCC	AM	2m CS	0
muc13914_1_CGAACTAGATTC	AM	2m CS	0
muc13914_1_GGGAAGCGATTT	AM	2m CS	0
muc13914_1_TGTTGCACCCGG	AM	2m CS	0
muc13914_1_TGCTAAAACAAA	AM	2m CS	0
muc13914_1_GGAGTAGTCTTA	AM	2m CS	0
muc13914_1_AACGGACAGCAT	AM	2m CS	0
muc13914_1_CCCTATGTGCAG	AM	2m CS	0
muc13914_1_GAGCATTCGAAC	AM	2m CS	0
muc13914_1_CACCTGGGTTCG	AM	2m CS	0
muc13914_1_CTGTCCGGGCGG	AM	2m CS	0
muc13914_1_AGCACAGGGCCA	AM	2m CS	0
muc13914_1_CATCTGTTCTAC	AM	2m CS	0
muc13914_1_TGAGTATTTCCT	AM	2m CS	1.0933
muc13914_1_GGGGTCAAAGGC	AM	2m CS	0
muc13914_1_ACGCGGATTACA	AM	2m CS	0
muc13914_1_AACTGTTGGGCG	AM	2m CS	0
muc13914_1_ACAGATGTTATC	AM	2m CS	0
muc13914_1_TGGCTTGAGGCT	AM	2m CS	0
muc13914_1_GTGTGTTGTATT	AM	2m CS	0
muc13914_1_CCATCGTCCAGT	AM	2m CS	0
muc13914_1_GCCGATTCGTAT	AM	2m CS	0
muc13914_1_CGTTGTCGGAAT	AM	2m CS	0
muc13914_1_AATGAATCGATC	AM	2m CS	0
muc13914_1_GCCCAGTCGTTT	AM	2m CS	0
muc13914_1_GCAAAACGATTA	AM	2m CS	0
muc13914_1_GTCTACTGACTA	AM	2m CS	0
muc13914_1_TATATTAAGGCT	AM	2m CS	0
muc13914_1_AATACTCACATT	AM	2m CS	0
muc13914_1_TTCCGAAAGACC	AM	2m CS	0
muc13914_1_GCTTTAGGCATT	AM	2m CS	0
muc13914_1_TATTGGCTTGAG	AM	2m CS	0
muc13914_1_CCTATTGCCACA	AM	2m CS	0
muc13914_1_CTAGGTGCTGAA	AM	2m CS	0
muc13914_1_CTTATGGATCGC	AM	2m CS	0
muc13914_1_GAGCCGTTCAGT	AM	2m CS	0
muc13914_1_GTAGCCTATACT	AM	2m CS	0
muc13914_1_CATCCGGGGAAA	AM	2m CS	0
muc13914_1_GCGTACACTCTA	AM	2m CS	0
muc13914_1_GCGTCGAGTAGG	AM	2m CS	0
muc13914_1_GAACTGACAGGT	AM	2m CS	0
muc13914_1_GAAGTCTGGTCG	AM	2m CS	0
muc13914_1_TCGTCCCTTTCC	AM	2m CS	0
muc13914_1_GATCTCACTACG	AM	2m CS	0
muc13914_1_GTAGAGGGATTC	AM	2m CS	0
muc13914_1_ACACCCCACCGC	AM	2m CS	0
muc13914_1_ATAGGGGAATAG	AM	2m CS	0
muc13914_1_GGACGACCCAAA	AM	2m CS	0
muc13914_1_TACCTAACCATG	AM	2m CS	0
muc13914_1_CTCCAACATAAT	AM	2m CS	0
muc13914_1_ATTTAATGCAGC	AM	2m CS	0
muc13914_1_GTCGTTGGCCCT	AM	2m CS	0
muc13914_1_TTGCGTACACGT	AM	2m CS	0
muc13914_1_GGTACACCTCAG	AM	2m CS	0
muc13914_1_GCGGTGACCAAC	AM	2m CS	0
muc13914_1_CCACTACTGGAA	AM	2m CS	0
muc13914_1_CATGCATGTTAT	AM	2m CS	0
muc13914_1_AGGTCCGCCGAC	AM	2m CS	0
muc13914_1_CCAGATGCAGTG	AM	2m CS	0
muc13914_1_GGCCCCTACCTA	AM	2m CS	0
muc13914_1_CACAGGGGCTCA	AM	2m CS	0
muc13914_1_ACTCAAGCACGC	AM	2m CS	0
muc13914_1_AGTTGCCCCATG	AM	2m CS	0
muc13914_1_GAGGTGCGAAGT	AM	2m CS	0
muc13914_1_CCGGAGCTGCCG	AM	2m CS	0
muc13914_1_CTCTGGTTGTTC	AM	2m CS	0
muc13914_1_TGCGAATGCATT	AM	2m CS	0
muc13914_1_GACCTGCAAGGG	AM	2m CS	0
muc13914_1_CAGCGATTGCCC	AM	2m CS	0
muc13914_1_GAATGTTCCAAT	AM	2m CS	0
muc13914_1_GGTTTTGACGAC	AM	2m CS	0
muc13914_1_GAGGTGACTCAA	AM	2m CS	0
muc13914_1_TAAAATTGACAG	AM	2m CS	0
muc13914_1_TAATATTCCACA	AM	2m CS	0
muc13914_1_CACTTGAATAGT	AM	2m CS	0
muc13914_1_ACCCACAGACGG	AM	2m CS	0
muc13914_1_GCAATAAACCTC	AM	2m CS	0
muc13914_1_CGTACCTCTTCT	AM	2m CS	0
muc13914_1_TCGTACGCTGAA	AM	2m CS	0
muc13914_1_GGTGTAAGGCCA	AM	2m CS	0
muc13914_1_CTTACGAACCCC	AM	2m CS	0
muc13914_1_GAGGAAGTCGGA	AM	2m CS	0
muc13914_1_CAGTTCACGTCA	AM	2m CS	0
muc13914_1_CTCAATTTTGGA	AM	2m CS	0
muc13914_1_AATTTCCATGCA	AM	2m CS	0
muc13914_1_TTTAGTAAGAAA	AM	2m CS	0
muc13914_1_CGCATCTCTAGT	AM	2m CS	0
muc13914_1_GACCAATCTATG	AM	2m CS	0
muc13914_1_TGTGGGTGGTTG	AM	2m CS	0
muc13914_1_AGCTGTCACTAT	AM	2m CS	0
muc13914_1_CCAGTCACTAGA	AM	2m CS	0
muc13914_1_GCAGTGTTCTAA	AM	2m CS	0
muc13914_1_GGTATTTTAGGC	AM	2m CS	0
muc13914_1_ACCCTAAACCTA	AM	2m CS	0
muc13914_1_TCGCTTCGCGCC	AM	2m CS	0
muc13914_1_GGAGACTGCCCT	AM	2m CS	0
muc13914_1_TTTGACCTAGGC	AM	2m CS	0
muc13914_1_AAGGCTGTGTAA	AM	2m CS	0
muc13914_1_TTGGTAACCGCC	AM	2m CS	0
muc13914_1_CCCTGTAGACCG	AM	2m CS	0
muc13914_1_CCTTTGTTCGAC	AM	2m CS	0
muc13914_1_ATCGTGCTCGCA	AM	2m CS	0
muc13914_1_AGACAGTCTTCA	AM	2m CS	0
muc13914_1_CCATAGCTACAG	AM	2m CS	0
muc13914_1_TAGACATATTCG	AM	2m CS	0
muc13914_1_AACAATACTAGT	AM	2m CS	0
muc13914_1_TATCGCGGAACA	AM	2m CS	0
muc13914_1_TCCGATATTCAT	AM	2m CS	0
muc13915_2_ACATGCAGCAGC	AM	2m CS	0
muc13915_2_GCGTCAGCTAAG	AM	2m CS	0
muc13915_2_CCGCGCAGACCG	AM	2m CS	0
muc13915_2_CTTGATTGCCAA	AM	2m CS	0
muc13915_2_AGTTCTGCTGTC	AM	2m CS	0
muc13915_2_CTCGGAACTCTT	AM	2m CS	0
muc13915_2_ATATAGCCAAGT	AM	2m CS	0
muc13915_2_TGTGCCCTGGTC	AM	2m CS	0
muc13915_2_TGGAATATTAAG	AM	2m CS	0
muc13915_2_GTTGTTTTTCTT	AM	2m CS	0
muc13915_2_GGACTTAAACCC	AM	2m CS	0
muc13915_2_GAGGGACTGCAA	AM	2m CS	0
muc13915_2_CATCCGTTCATC	AM	2m CS	0
muc13915_2_GAGAACTGTTTG	AM	2m CS	0
muc13915_2_ACCGCCCATCGC	AM	2m CS	0
muc13915_2_AGGGCGTCCTCG	AM	2m CS	0
muc13915_2_TAGAGACGGGTG	AM	2m CS	0
muc13915_2_ATCTATATATGA	AM	2m CS	0
muc13915_2_CTCCAGGATTGG	AM	2m CS	0
muc13915_2_GTCATTCCCACA	AM	2m CS	0.242531
muc13915_2_ATGAACGCGCAC	AM	2m CS	0
muc13915_2_TATTGCACACGC	AM	2m CS	0
muc13915_2_ATGCCGAGTACA	AM	2m CS	0
muc13915_2_ACAACAGCAGCG	AM	2m CS	0
muc13915_2_AGGAGCAATTAG	AM	2m CS	0
muc13915_2_CCGGTCAGGTGT	AM	2m CS	0
muc13915_2_TCGGTCATTCGG	AM	2m CS	0
muc13915_2_ATGGAAAAACCA	AM	2m CS	0
muc13915_2_GTCGATCCGAGG	AM	2m CS	0
muc13915_2_TCTGAAAGCAGC	AM	2m CS	0
muc13915_2_CACCCATAAGCG	AM	2m CS	0
muc13915_2_TAACTGAGCACG	AM	2m CS	0
muc13915_2_ATCGTTTACAGA	AM	2m CS	0
muc13915_2_AGCCAATGGCGG	AM	2m CS	0
muc13915_2_GCGCTCTTTGCA	AM	2m CS	0
muc13915_2_CCCATCTTGGAA	AM	2m CS	0
muc13915_2_AGATCGCCCTAC	AM	2m CS	0
muc13915_2_CCTCAGGAAGTA	AM	2m CS	0
muc13915_2_TTTCTTCGACGA	AM	2m CS	0
muc13915_2_TTGTTGCTATCG	AM	2m CS	0
muc13915_2_GATTATTGGTTC	AM	2m CS	0
muc13915_2_GCAGACCTAGAT	AM	2m CS	0
muc13915_2_CCTAAGTCCACG	AM	2m CS	0
muc13915_2_CCACCTCTACGC	AM	2m CS	0
muc13915_2_CCTACGGCACTG	AM	2m CS	0
muc13915_2_GGGTCAGCTTTC	AM	2m CS	0
muc13915_2_TAAGTTGGACAC	AM	2m CS	0
muc13915_2_GTCCCCTGAGAT	AM	2m CS	0
muc13915_2_CCAATCTCAGCA	AM	2m CS	0
muc13915_2_TACGTTTTTTTC	AM	2m CS	0
muc13915_2_GACAATGGCGAA	AM	2m CS	0
muc13915_2_GCTGCAACCCGG	AM	2m CS	0
muc13915_2_TCGACTTCGCAA	AM	2m CS	0
muc13915_2_ATGCGAAGGTTA	AM	2m CS	0
muc13915_2_ACCTTTCGTTAA	AM	2m CS	0
muc13915_2_GGCAAACGAGCC	AM	2m CS	0
muc13915_2_GCTGAAATTTTT	AM	2m CS	0
muc13915_2_CTGTTTCGATCC	AM	2m CS	0
muc13915_2_GGCGGCAATGGA	AM	2m CS	0
muc13915_2_GCGCGTGACCTG	AM	2m CS	0
muc13915_2_ACATTGTGGGTT	AM	2m CS	0
muc13915_2_CTGACATCCGTA	AM	2m CS	0
muc13915_2_GTTAACAGAACA	AM	2m CS	0
muc13915_2_ACCCGTCAGGTT	AM	2m CS	0
muc13915_2_GGCATCTCACAC	AM	2m CS	0
muc13915_2_GTTAAGCTGTAA	AM	2m CS	0
muc13915_2_CCTTAACAGCGC	AM	2m CS	0
muc13915_2_ACTGTTATATCC	AM	2m CS	0
muc13915_2_ATTGACGCTCAG	AM	2m CS	0
muc13915_2_CGGGGCTATCTC	AM	2m CS	0
muc13915_2_CATATTGCAAAG	AM	2m CS	0
muc13915_2_GAAAAGGGCCAC	AM	2m CS	0
muc13915_2_CTAGGAACTGAG	AM	2m CS	0
muc13915_2_AAATGAGTTTCG	AM	2m CS	0
muc13915_2_CGCCCCGCGACG	AM	2m CS	0
muc13915_2_CACCGGATTATG	AM	2m CS	0
muc13915_2_GAGACGGGAGAG	AM	2m CS	0
muc13915_2_TTGTGGACTTGA	AM	2m CS	0
muc13915_2_TGGAGATACCAA	AM	2m CS	0
muc13915_2_TTTAGCAACAGT	AM	2m CS	0
muc13915_2_GCTCTAATGCCA	AM	2m CS	0
muc13915_2_CTTTCTCCAGCT	AM	2m CS	0
muc13915_2_TAACGGTTTTCT	AM	2m CS	0
muc13915_2_ACGGCTTCCGAG	AM	2m CS	0
muc13915_2_TCTACTGCACAC	AM	2m CS	0
muc13915_2_TGAAGAAGCCCG	AM	2m CS	0
muc13915_2_AAACCGAACCCT	AM	2m CS	0
muc13915_2_GTTCTAACGCAG	AM	2m CS	0
muc13915_2_AGACTATGTGCG	AM	2m CS	0
muc13915_2_CAAAATCATCAG	AM	2m CS	0
muc13915_2_CATAGTTAACCC	AM	2m CS	0
muc13915_2_AAACTAAGCCTA	AM	2m CS	0
muc13915_2_AGCTAAGGATCC	AM	2m CS	0
muc13915_2_CGCGAATAAAAG	AM	2m CS	0
muc13915_2_GTACTCAGTTGC	AM	2m CS	0.534132
muc13915_2_GACGAAGGGTTG	AM	2m CS	0
muc13915_2_CATGTTAGTATT	AM	2m CS	0
muc13915_2_TAGTGGGAAGTC	AM	2m CS	0
muc13915_2_GTCTAATCAATG	AM	2m CS	0.923344
muc13915_2_GCATAGATCGTC	AM	2m CS	0
muc13915_2_CAGGGTTGCCTG	AM	2m CS	0
muc13915_2_CTCCTGGGTCTC	AM	2m CS	0
muc13915_2_TCTAGTGGTGCG	AM	2m CS	0
muc13915_2_AGAGTGAACCGT	AM	2m CS	0
muc13915_2_TCCGGATTTTAT	AM	2m CS	0
muc13915_2_ATTGGACTGAGG	AM	2m CS	0
muc13915_2_CCAGGCGATGGT	AM	2m CS	0
muc13915_2_CGGAATTGTGTA	AM	2m CS	0
muc13915_2_ACGCACTTTTAA	AM	2m CS	0
muc13915_2_GAAATTATAGGT	AM	2m CS	0
muc13915_2_TAACCGATTAAA	AM	2m CS	0
muc13915_2_TCAATGCGCAAA	AM	2m CS	0
muc13915_2_TGCCCAAACAAA	AM	2m CS	0
muc13915_2_GTGTTCTGGACC	AM	2m CS	0
muc13915_2_ACCCAGATCCCA	AM	2m CS	0
muc13915_2_TATCGCCAAAGC	AM	2m CS	0
muc13915_2_CATAAATAATAG	AM	2m CS	0
muc13915_2_TGTGCGGGGCTC	AM	2m CS	0
muc13915_2_ACGGCAGATTGG	AM	2m CS	0
muc13915_2_GCTATTAGCCGC	AM	2m CS	0
muc13915_2_GCACAGACACAC	AM	2m CS	0
muc13915_2_GTCCAGTCCTAA	AM	2m CS	0
muc13915_2_GACACTCCGGAG	AM	2m CS	0
muc13915_2_ACTCCTGACCCA	AM	2m CS	0
muc13915_2_GGAGTTAGTACA	AM	2m CS	0
muc13915_2_ATATCTTTCAGT	AM	2m CS	0
muc13915_2_TCTCATGGCGGG	AM	2m CS	0
muc13915_2_TAATTAAATCTC	AM	2m CS	0
muc13915_2_GTTTTGCTATCT	AM	2m CS	0
muc13915_2_GTATTTCGATGA	AM	2m CS	0
muc13915_2_TTTGAATCAATT	AM	2m CS	0
muc13915_2_TTACTTGCAAGT	AM	2m CS	0
muc13915_2_GTCAGAGTTTCG	AM	2m CS	0
muc13915_2_TTTGTGTATGCG	AM	2m CS	0
muc13915_2_CCGGATATGTTC	AM	2m CS	0
muc13915_2_CACCTTGTGGAC	AM	2m CS	0
muc13915_2_CTTCTGCCTCCG	AM	2m CS	0
muc13915_2_CAAGACTTCAGG	AM	2m CS	0
muc13915_2_ACCTATGCGCTG	AM	2m CS	0
muc13915_2_TTGCAACTAGGG	AM	2m CS	0
muc13915_2_ACCCCAGACGTT	AM	2m CS	0
muc13915_2_TTGATTTTGAGC	AM	2m CS	0
muc13915_2_ACTCATCTTATT	AM	2m CS	0
muc13915_2_TTAGCCCGCGCC	AM	2m CS	0
muc13915_2_GGACATATCTGG	AM	2m CS	0
muc13915_2_AGTTTCGACCCA	AM	2m CS	0
muc13915_2_ACTATTGCGTAT	AM	2m CS	0
muc13915_2_GTGCTATCCGCT	AM	2m CS	0
muc13915_2_TTTTGTCGGCGC	AM	2m CS	0
muc13915_2_TTTCTGTCTTCC	AM	2m CS	0
muc13915_2_GAGGGCCAGGAG	AM	2m CS	0
muc13915_2_CCCAAGTGACTA	AM	2m CS	0
muc13915_2_TACAACTTGCAT	AM	2m CS	0
muc13915_2_GCGTGGGTTTGT	AM	2m CS	0
muc13915_2_TGGTTCATAACG	AM	2m CS	0
muc13915_2_TTTTACCACAGT	AM	2m CS	0
muc13915_2_ATTGAGTCTGGG	AM	2m CS	0
muc13915_2_CGTTTACTACGT	AM	2m CS	0
muc13915_2_TCCGGGTGAAGG	AM	2m CS	0
muc13915_2_TGTGAGCGCGGC	AM	2m CS	0
muc13915_2_TTTCGAGCGAAC	AM	2m CS	0
muc13915_2_AGGCGCATCGGC	AM	2m CS	0
muc13915_2_CCAGGTCCAATA	AM	2m CS	0
muc13915_2_TGCTCGACTAAA	AM	2m CS	0
muc13915_2_TGACCGACTTCT	AM	2m CS	0
muc13915_2_CACAATGCTCCG	AM	2m CS	0
muc13915_2_ATATGATTGCAA	AM	2m CS	0
muc13915_2_ACCGGGAGGGAT	AM	2m CS	0
muc13915_2_CGATTCCCCACT	AM	2m CS	0
muc13915_2_GGAAATAATGTC	AM	2m CS	0
muc13915_2_TTAACTGAAAAA	AM	2m CS	0
muc13915_2_TCAGAGTATCGC	AM	2m CS	0
muc13915_2_ACCCGTTTGAGG	AM	2m CS	0
muc13915_2_CCTACCCGGCCA	AM	2m CS	0
muc13915_2_CATGACTGCGAA	AM	2m CS	0
muc13915_2_TTCTCCAAGTTA	AM	2m CS	0
muc13915_2_AATTGCTTAGCG	AM	2m CS	0
muc13915_2_CTTTGGGATTGC	AM	2m CS	0
muc13915_2_CACGCAGCTTCA	AM	2m CS	0
muc13915_2_ATGATGCCCCAG	AM	2m CS	0
muc13915_2_CTTGTACTCGAG	AM	2m CS	0
muc13915_2_CTTTAAATGTCA	AM	2m CS	0
muc13915_2_ACTTAGAATGTG	AM	2m CS	0
muc13915_2_GCCGACGACCAT	AM	2m CS	0
muc13915_2_CAAGTTTTACTA	AM	2m CS	0
muc13915_2_CCCTGGCGCTGA	AM	2m CS	0
muc13915_2_GTCAACCGAACT	AM	2m CS	0
muc13915_2_GCACGTCCTAAC	AM	2m CS	0
muc13915_2_CATGGCTGCGTC	AM	2m CS	0
muc13915_2_GGACCTGGAGCG	AM	2m CS	0
muc13915_2_CCATGAGTTTTG	AM	2m CS	0
muc13915_2_GGAATATGGTTG	AM	2m CS	0
muc13915_2_TTTTGCACGATA	AM	2m CS	0
muc13915_2_CCCTTAGTAACA	AM	2m CS	0
muc13915_2_GAATTGTTCAGT	AM	2m CS	0
muc13915_2_GCTGTTTCCAAG	AM	2m CS	0
muc13915_2_TGAGTAACCTCC	AM	2m CS	0
muc13915_2_AGGGCCACTGGT	AM	2m CS	0
muc13915_2_TTCACGAGAAAG	AM	2m CS	0
muc13915_2_GTTATACTCGCA	AM	2m CS	0
muc13915_2_CCCGAGTCTTCG	AM	2m CS	0
muc13915_2_CCTCCACCCCAC	AM	2m CS	0
muc13915_2_TTGAGGCTCATT	AM	2m CS	0
muc13915_2_GTTCAAAGTCTT	AM	2m CS	0
muc13915_2_CAACCACCCCTC	AM	2m CS	0
muc13915_2_GTCCCTTTAGCG	AM	2m CS	0
muc13915_2_AACGAATGGACG	AM	2m CS	0
muc13915_2_TCTTAAAAGGTC	AM	2m CS	0
muc13915_2_CCGGCGGCACGT	AM	2m CS	0
muc13915_2_CAGTCAGTCCCC	AM	2m CS	0
muc13915_2_ACTCACGAGTTA	AM	2m CS	0
muc13915_2_GTTAGGCTCGTG	AM	2m CS	0
muc13915_2_CTATCGGAAAGA	AM	2m CS	0
muc13915_2_TAGGATCGATTC	AM	2m CS	0
muc13915_2_TCCGTGTTGACT	AM	2m CS	0
muc13915_2_ATTGATGGGCAC	AM	2m CS	0
muc13915_2_ATAATATGAACC	AM	2m CS	0
muc13915_2_CTCTTACTGTTC	AM	2m CS	0
muc13915_2_GATTATTAACTG	AM	2m CS	0
muc13915_2_CTTAATCGGCGT	AM	2m CS	0
muc13915_2_TAAGGACTTTAC	AM	2m CS	1.07621
muc13915_2_ATAACCAAAACG	AM	2m CS	0
muc13915_2_GTACAGCATACC	AM	2m CS	0
muc13915_2_GAGCCTGTAGTT	AM	2m CS	0
muc13915_2_CGATCTTCAAAG	AM	2m CS	0
muc13915_2_GAAGCAGGGCCT	AM	2m CS	0
muc13915_2_CAACGCACCAGT	AM	2m CS	0
muc13915_2_AAGATTGCAGAG	AM	2m CS	0
muc13915_2_TCTATGATATGG	AM	2m CS	0
muc13915_2_CCCAAGACGCGA	AM	2m CS	0
muc13915_2_TAAAGCGTAGTG	AM	2m CS	0
muc13915_2_GTCCAGTGGAAC	AM	2m CS	0
muc13915_2_CCCAGCGCTCCT	AM	2m CS	0
muc13915_2_TGCCTGGTCAAA	AM	2m CS	0
muc13915_2_GAACAAGATTCT	AM	2m CS	0
muc13915_2_CTCCTCGAATGC	AM	2m CS	0
muc13915_2_CGGGTCAGTACT	AM	2m CS	0
muc13916_3_ATCGCCAGCACA	AM	2m CS	0
muc13916_3_CCCCAGAGATGA	AM	2m CS	0
muc13916_3_CGGTACGCAATA	AM	2m CS	0
muc13916_3_CCGCTATGGCTT	AM	2m CS	0
muc13916_3_GGAAGGTGCCGA	AM	2m CS	0
muc13916_3_AGCCGGTTAAGA	AM	2m CS	0
muc13916_3_GTGTACCGTCCC	AM	2m CS	0
muc13916_3_TGTGTGCTGTCC	AM	2m CS	0
muc13916_3_CGCGGATCAGGA	AM	2m CS	0
muc13916_3_AAGGCTGCTCGA	AM	2m CS	0.265758
muc13916_3_TCCGGTAATACG	AM	2m CS	0
muc13916_3_CGTAGTCTTAAC	AM	2m CS	0
muc13916_3_GCCCCGACTCAC	AM	2m CS	0
muc13916_3_ACTCACCGACTA	AM	2m CS	0
muc13916_3_TAAGACGAATGC	AM	2m CS	0
muc13916_3_GAAGCCCGGACG	AM	2m CS	0
muc13916_3_GTGGTAAGGTAA	AM	2m CS	0
muc13916_3_AATCCCGAACAA	AM	2m CS	0
muc13916_3_CGCTACCTGTAT	AM	2m CS	0
muc13916_3_GTAAAAAGCGCC	AM	2m CS	0
muc13916_3_GTCACTGGGCAT	AM	2m CS	0
muc13916_3_AACATCTGGCCT	AM	2m CS	0
muc13916_3_CTTCGACTGTAT	AM	2m CS	0
muc13916_3_CATACGCGTCAT	AM	2m CS	0
muc13916_3_TCCCTAGATTGT	AM	2m CS	0
muc13916_3_TCTGTGGGTGTG	AM	2m CS	0
muc13916_3_TAGTGAGAGACA	AM	2m CS	0
muc13916_3_ACAATGCAGACC	AM	2m CS	0
muc13916_3_TCGACTTACATT	AM	2m CS	0
muc13916_3_GTTTCGTAGTGA	AM	2m CS	0
muc13916_3_TACTATCCCAGA	AM	2m CS	0
muc13916_3_CGGGGTTTTTCG	AM	2m CS	0
muc13916_3_ATAGCCTCCATT	AM	2m CS	0
muc13916_3_CTTCCTCTCGAT	AM	2m CS	0
muc13916_3_GAACGAGCCATT	AM	2m CS	0
muc13916_3_TTGGATCGGCAG	AM	2m CS	0
muc13916_3_CACACCCCTAGG	AM	2m CS	0
muc13916_3_TACCGGGTACAG	AM	2m CS	0
muc13916_3_TAAAAGTTTGGC	AM	2m CS	0
muc13916_3_CTTAACATTGAC	AM	2m CS	0
muc13916_3_ACCCCATACACG	AM	2m CS	0
muc13916_3_CTCCGGTCTTCC	AM	2m CS	0
muc13916_3_CTGAGAGAGCCT	AM	2m CS	0
muc13916_3_CGGTGTTCGCGG	AM	2m CS	0
muc13916_3_AATGTTGGACTC	AM	2m CS	0
muc13916_3_TACCCTACGTGT	AM	2m CS	0
muc13916_3_AGGCCAACATGT	AM	2m CS	0
muc13916_3_CTTACGGTGTGT	AM	2m CS	0
muc13916_3_GAACAACATGGA	AM	2m CS	0
muc13916_3_GATTGGATGCTA	AM	2m CS	0
muc13916_3_AACTATATTGCA	AM	2m CS	0
muc13916_3_CCTCGGGCCCTG	AM	2m CS	0
muc13916_3_CCTGTCATCTCC	AM	2m CS	0
muc13916_3_GCCGGAGACCAC	AM	2m CS	0
muc13916_3_CCACCGTACTCG	AM	2m CS	0
muc13916_3_GGACCGATGCCC	AM	2m CS	0
muc13916_3_CCGTACCTCCTC	AM	2m CS	0
muc13916_3_CCTTACCAGGGC	AM	2m CS	0
muc13916_3_GCGATAATAAGT	AM	2m CS	0
muc13916_3_GAAGGCTACAGA	AM	2m CS	0
muc13916_3_CGAGGTCTCAGT	AM	2m CS	0
muc13916_3_GTATCTATGAAT	AM	2m CS	0
muc13916_3_TTTCCCACACTA	AM	2m CS	0
muc13916_3_GAGAGCCCTCCT	AM	2m CS	0
muc13916_3_GGTCCTCAATAC	AM	2m CS	0
muc13916_3_ACCTCGGGCAGA	AM	2m CS	0
muc13916_3_CCCTCAATTCCA	AM	2m CS	0
muc13916_3_TGGCAGGTCTTC	AM	2m CS	0
muc13916_3_GTAGGTCTCACC	AM	2m CS	0
muc13916_3_GTTCACACTTCT	AM	2m CS	0
muc13916_3_GAATTCTTACGA	AM	2m CS	0
muc13916_3_TATGTGGTCGTG	AM	2m CS	0
muc13916_3_AAATCCCATTAT	AM	2m CS	0
muc13916_3_CACCGGACTGCT	AM	2m CS	0
muc13916_3_ATATTACAACGC	AM	2m CS	0
muc13916_3_TAACCCCCTGGG	AM	2m CS	0
muc13916_3_CATCCTAGAATT	AM	2m CS	0
muc13916_3_AATTGGAGAATA	AM	2m CS	0
muc13916_3_TCTCTAAGGGTA	AM	2m CS	0
muc13916_3_GGCACTATCCAA	AM	2m CS	0
muc13916_3_TTCAGTCTTAAC	AM	2m CS	0
muc13916_3_TAATTCATGATC	AM	2m CS	0
muc13916_3_CACTTTCTTCAC	AM	2m CS	0
muc13916_3_CGGCGGCCTTGG	AM	2m CS	0
muc13916_3_GGCATGGCGACA	AM	2m CS	0
muc13916_3_CACAATTGCTCC	AM	2m CS	0
muc13916_3_GTTGAAAATGCT	AM	2m CS	0.375785
muc13916_3_CGAGTTCCCAAT	AM	2m CS	0
muc13916_3_CTGTGGGGTTGA	AM	2m CS	0
muc13916_3_CTGAAAAACCTA	AM	2m CS	0
muc13916_3_CCTGTTTACACA	AM	2m CS	0
muc13916_3_TGGTGGTGGTGG	AM	2m CS	0
muc13916_3_GGAGTATTATCG	AM	2m CS	0
muc13916_3_AGAGTATCGTTT	AM	2m CS	0
muc13916_3_AATCGACATGTA	AM	2m CS	0
muc13916_3_CATAGGATGGAA	AM	2m CS	0
muc13916_3_CCCCCCAGCCTG	AM	2m CS	0
muc13916_3_ACCTCACCATTA	AM	2m CS	0
muc13916_3_GCACAGACAAGT	AM	2m CS	0
muc13916_3_GCCCTTACCCTG	AM	2m CS	0
muc13916_3_TGTTTCACCTCG	AM	2m CS	0
muc13916_3_AGGAATAAGATT	AM	2m CS	0
muc13916_3_CAAACTCTTGTT	AM	2m CS	0
muc13916_3_AGAGTTCTGGCG	AM	2m CS	0
muc13916_3_GTATTAAAAGTA	AM	2m CS	0
muc13916_3_CAATGCCATTCT	AM	2m CS	0
muc13916_3_TATCCTGACAAC	AM	2m CS	0
muc13916_3_ACCTAGCGGAGG	AM	2m CS	0
muc13916_3_AAGTGCCCCAAG	AM	2m CS	0
muc13916_3_GAAATAGTTCGC	AM	2m CS	0
muc13916_3_GAAATCTCCGTC	AM	2m CS	0
muc13916_3_GCACTGCGTACT	AM	2m CS	0
muc13916_3_CACGGTTCGGTT	AM	2m CS	0
muc13916_3_AAGTAAGTTCGG	AM	2m CS	0.428366
muc13916_3_GTTGGGCCGTCC	AM	2m CS	0
muc13916_3_AGGCCCATCCCC	AM	2m CS	0
muc13916_3_TAGAGGAGAAAG	AM	2m CS	0
muc13916_3_TCTCGAGGACTG	AM	2m CS	0
muc13916_3_GTGACGTACATG	AM	2m CS	0
muc13916_3_GACTGGCTAAGT	AM	2m CS	0
muc13916_3_TGGTCGTAGAGA	AM	2m CS	0
muc13916_3_ATCACAACGCCG	AM	2m CS	0
muc13916_3_GCTAACATAGCA	AM	2m CS	0
muc13916_3_CTACGCATTTTG	AM	2m CS	0
muc13916_3_GTCGATAGGCGA	AM	2m CS	0
muc13916_3_TCGGATGTCAAG	AM	2m CS	0
muc13916_3_TGATAAAATTCA	AM	2m CS	0
muc13916_3_GTCTCCGTCTGG	AM	2m CS	0
muc13916_3_CCTGGAGTCTCC	AM	2m CS	0
muc13916_3_GATTGAGAACCA	AM	2m CS	0
muc13916_3_GTAAACTCCTTG	AM	2m CS	0
muc13916_3_ACACGTCCTATC	AM	2m CS	0
muc13916_3_ATATAGCCTCCG	AM	2m CS	0
muc13916_3_TACGCCTGAGTC	AM	2m CS	0
muc13916_3_CGCGGAGGTGGA	AM	2m CS	0
muc13916_3_ATCAGTGAGTTT	AM	2m CS	0
muc13916_3_AAAAGAGGACTG	AM	2m CS	0
muc13916_3_ATAAATTGTTGG	AM	2m CS	0
muc13916_3_GTGTAGGTTATA	AM	2m CS	0
muc13916_3_TGTGGATGACTC	AM	2m CS	0
muc13916_3_TGGGTCAGCGCA	AM	2m CS	0
muc13916_3_TTCTGCGCCTAT	AM	2m CS	0
muc13916_3_GAGTCCATAGAG	AM	2m CS	0
muc13916_3_TTCACTTCATCC	AM	2m CS	0
muc13916_3_GTTACACCCGGA	AM	2m CS	0
muc13916_3_GCTCTGCGCCCT	AM	2m CS	0.497121
muc13916_3_CCAGGGGAATTG	AM	2m CS	0
muc13916_3_CCACTCTATGAA	AM	2m CS	0
muc13916_3_AGTCCACTTGGC	AM	2m CS	0
muc13916_3_ACACAAGTTTGT	AM	2m CS	0
muc13916_3_CGAGCTTGCTAG	AM	2m CS	0
muc13916_3_CAAGAAGAACCC	AM	2m CS	0
muc13916_3_TCACTCCTAAGA	AM	2m CS	0
muc13916_3_TCCACTGCGTTT	AM	2m CS	0
muc13916_3_GTTGCGACCAGA	AM	2m CS	0
muc13916_3_TTTTTTCTGATC	AM	2m CS	0
muc13916_3_TTACTCCAATGG	AM	2m CS	0
muc13916_3_GTCCATCCCCCG	AM	2m CS	0
muc13916_3_TATACACGCCCT	AM	2m CS	0
muc13916_3_TGCAACCTGGAA	AM	2m CS	0
muc13916_3_TACCTCTAAGTG	AM	2m CS	0
muc13916_3_TGTCGCAATTTT	AM	2m CS	0.532235
muc13916_3_CTGATACTTTTT	AM	2m CS	0
muc13916_3_TGACATAAGTGA	AM	2m CS	0
muc13916_3_AACGTAGATACT	AM	2m CS	0
muc13916_3_TCTCTCGGTAAC	AM	2m CS	0
muc13916_3_CGCGTATATATG	AM	2m CS	0
muc13916_3_CTACAACGGCCT	AM	2m CS	0
muc13916_3_GACGGGTGGGGA	AM	2m CS	0
muc13916_3_TTGGGTTGTCAC	AM	2m CS	0
muc13916_3_CGCAGAGTTGAA	AM	2m CS	0
muc13916_3_GAATGGAATTCG	AM	2m CS	0
muc13916_3_CGAAAGTATGAT	AM	2m CS	0
muc13916_3_CATGGAGAGACT	AM	2m CS	0
muc13916_3_GTCACAATCAGG	AM	2m CS	0
muc13916_3_TTGCATCGGGTT	AM	2m CS	0
muc13916_3_GTAATGGGCATC	AM	2m CS	0
muc13916_3_AGAGCCGGGGCC	AM	2m CS	0
muc13916_3_GATAAAGCGGTT	AM	2m CS	0
muc13916_3_CGCATGTGCCAA	AM	2m CS	0
muc13916_3_GCGATTTGCAGG	AM	2m CS	0
muc13916_3_TAGGGCCGTCTC	AM	2m CS	0
muc13916_3_AGACGGTGGGTT	AM	2m CS	0
muc13916_3_TACCCTTTGCGT	AM	2m CS	0
muc13916_3_CGTGACCCGAGC	AM	2m CS	0
muc13916_3_CCCCCGTCACAC	AM	2m CS	0
muc13916_3_TATCTTGGGCCT	AM	2m CS	0
muc13916_3_GAACCGGACTCT	AM	2m CS	0
muc13916_3_AACTTAGACGAA	AM	2m CS	0
muc13916_3_AGGCGGAGCGTG	AM	2m CS	0
muc13916_3_TGGTATTGCGAG	AM	2m CS	0
muc13916_3_GGGGCCTGCTGG	AM	2m CS	0
muc13916_3_ACCCCGGCCAAT	AM	2m CS	0
muc13916_3_TCTCTCGCGTCT	AM	2m CS	0
muc13916_3_TACAAGCCAGTA	AM	2m CS	0
muc13916_3_TGGTATACTTCA	AM	2m CS	0
muc13916_3_GCTAAGGGATTA	AM	2m CS	0
muc13916_3_AAGTTAGTGCCT	AM	2m CS	0
muc13916_3_CCAGAAAGGTTG	AM	2m CS	0
muc13916_3_CGTATATCTCAC	AM	2m CS	0
muc13916_3_TTATTACACGAG	AM	2m CS	0
muc13916_3_TCGTTGTCGGGT	AM	2m CS	0
muc13916_3_ATGACAAACCCC	AM	2m CS	0
muc13916_3_CCTTACACTCGC	AM	2m CS	0
muc13916_3_TATCCGACGGTC	AM	2m CS	0
muc13916_3_TCCTGTTAAGCG	AM	2m CS	0
muc13916_3_ATCAGTGCCGCC	AM	2m CS	0
muc13916_3_GCTGAGTATGGT	AM	2m CS	0
muc13916_3_CTCATGGCGTAG	AM	2m CS	0
muc13916_3_TCCCATCAGAGA	AM	2m CS	0
muc13916_3_TCTGTTAGATTT	AM	2m CS	0
muc13916_3_CGACATCTCTTA	AM	2m CS	0
muc13916_3_CTCCGACACTCA	AM	2m CS	0
muc13916_3_TGGGACGATACT	AM	2m CS	0
muc13916_3_AACATGCGCCCC	AM	2m CS	0
muc13916_3_CAAACCAAGTAA	AM	2m CS	0
muc13916_3_GATTGACTTTTC	AM	2m CS	0
muc13916_3_GTACTTTGCCCA	AM	2m CS	0
muc13916_3_CTAAGTGAGCAC	AM	2m CS	0
muc13916_3_GGCCGTTCAAAT	AM	2m CS	0
muc13916_3_TCTTAAATCGCT	AM	2m CS	0
muc13916_3_GGCGTGTATCGA	AM	2m CS	0
muc13916_3_GCTGGCTTATGA	AM	2m CS	0
muc13916_3_ACCGTGTCTTTA	AM	2m CS	0
muc13916_3_TCATAGCCCTAG	AM	2m CS	0
muc13916_3_TGCAACCGCCGT	AM	2m CS	0
muc13916_3_GTAACCAGGGAA	AM	2m CS	0
muc13916_3_CTTCTAGTCTCT	AM	2m CS	0
muc13916_3_GGCTACGCGTTG	AM	2m CS	0
muc13916_3_GATAATGGTGCA	AM	2m CS	0
muc13916_3_TGAAACGCTCAG	AM	2m CS	0
muc13916_3_TTTGAGTTTAAA	AM	2m CS	0
muc13916_3_GTGGAAGTTGAC	AM	2m CS	0
muc13916_3_CATTCCTCCCGA	AM	2m CS	0
muc13916_3_ACCTCGTTTCAA	AM	2m CS	0
muc13916_3_ACCTGCGCCGGG	AM	2m CS	0
muc13916_3_GAAGACTCCGTG	AM	2m CS	0
muc13916_3_CAGGACCACCTG	AM	2m CS	0
muc13916_3_CTGACTGAAGTA	AM	2m CS	0
muc13916_3_CTTGGGCTCTCT	AM	2m CS	0
muc13916_3_CTGCGCCATAGT	AM	2m CS	0
muc13916_3_ACGTCGCGATCC	AM	2m CS	0
muc13916_3_ACGTCGTCCCCG	AM	2m CS	0
muc13916_3_TTGAGCACCCGC	AM	2m CS	0
muc13916_3_CGCCTGTACTAC	AM	2m CS	0
muc13916_3_TGATAGAACACA	AM	2m CS	0
muc13916_3_TCTGGCAAGTGT	AM	2m CS	0
muc13916_3_TCTGATTACTTA	AM	2m CS	0
muc13916_3_TTTTCCCCCAGC	AM	2m CS	0
muc13916_3_GGATGAACATTT	AM	2m CS	0
muc13916_3_TGTGCCATACTA	AM	2m CS	0
muc13916_3_AGATAGTTTTGA	AM	2m CS	0
muc13916_3_GGTATCGGGGGA	AM	2m CS	0
muc13916_3_CGCCGTGAATGC	AM	2m CS	0
muc13916_3_TGACAGTGAAGG	AM	2m CS	0
muc13916_3_ATTTGGCCGTTG	AM	2m CS	0
muc13916_3_CCCGCCCTACGG	AM	2m CS	0
muc13916_3_TGTAGGAAAGAT	AM	2m CS	0
muc13916_3_ATTATTAGCAAA	AM	2m CS	0
muc13916_3_CCGTTCAACGCC	AM	2m CS	0
muc13916_3_AGTGGACTGAGT	AM	2m CS	0
muc13916_3_TATCACGCTAAG	AM	2m CS	0
muc13916_3_CGACATTTCCTT	AM	2m CS	0
muc13916_3_TCATTGCATGTA	AM	2m CS	0
muc13916_3_ACTGTTCTGAGT	AM	2m CS	0
muc13916_3_GGTCAATTTACG	AM	2m CS	0
muc13916_3_TTGTGCAGGGCA	AM	2m CS	0
muc13916_3_ATATACGAGGTG	AM	2m CS	0
muc13916_3_CACGGACAGAGA	AM	2m CS	0
muc13916_3_CACGCCTACTTA	AM	2m CS	0
muc13916_3_GGATTTCCTTGT	AM	2m CS	0
muc13916_3_GGCAGAGTGTAT	AM	2m CS	0
muc13916_3_AAATCAGTGGTG	AM	2m CS	0
muc13916_3_TAATAGGACATC	AM	2m CS	0
muc13916_3_ACAGCATTATCG	AM	2m CS	0
muc13916_3_GATCCGAACATA	AM	2m CS	0
muc13916_3_AGGAAGCGGGGA	AM	2m CS	0
muc13916_3_AGACTATGTACC	AM	2m CS	0
muc13916_3_GATCAACGCGTG	AM	2m CS	0
muc13916_3_CCATAGTTAATA	AM	2m CS	0
muc13916_3_ATAAGCTACTCA	AM	2m CS	0
muc13916_3_AGTGGCCACTCG	AM	2m CS	0
muc13916_3_TCCCTTTGTCCG	AM	2m CS	0
muc13916_3_GCACGTACTATA	AM	2m CS	0
muc13916_3_TCTAGCCAGAAG	AM	2m CS	0
muc13916_3_GTTGAGGCGTAT	AM	2m CS	0
muc13916_3_CTAAATGAGGGG	AM	2m CS	0
muc13916_3_CCCCCAGGAAGA	AM	2m CS	0
muc13916_3_AAGACCTAACAA	AM	2m CS	0
muc13916_3_ACCTAACGGTCC	AM	2m CS	0
muc13916_3_CTAGAGCTATTC	AM	2m CS	0
muc13916_3_CTTTTGTGTGCG	AM	2m CS	0
muc13916_3_TTATGATACCGC	AM	2m CS	0
muc13916_3_GGCTGAAGTGAA	AM	2m CS	0
muc13916_3_TCTCCGGGCTAG	AM	2m CS	0
muc13916_3_TCCTAGTGGACT	AM	2m CS	0
muc13916_3_CAGTTGCTATCA	AM	2m CS	0
muc13916_3_AAAATAGCATTC	AM	2m CS	0
muc13916_3_ATAAAAATTCTT	AM	2m CS	0
muc13916_3_GAATGAATGTGA	AM	2m CS	0
muc13916_3_GTATCGCCCATG	AM	2m CS	0
muc13916_3_AAATGAGAATTT	AM	2m CS	0
muc13916_3_CCCTGGCGCTGC	AM	2m CS	0
muc13916_3_ATCGGAGGCCAC	AM	2m CS	0
muc13916_3_GGTGACCATCGT	AM	2m CS	0
muc13916_3_TGGGTTAAGGCC	AM	2m CS	0
muc13916_3_CTCCCACGAGGG	AM	2m CS	0
muc13916_3_GGGCATGCGGCC	AM	2m CS	0
muc13916_3_GAGGAAGCTGAG	AM	2m CS	0
muc13916_3_GGCGTCGTAACA	AM	2m CS	0
muc13916_3_ATTACTGCAGGA	AM	2m CS	0
muc13916_3_ATGCAAGTCTAA	AM	2m CS	0
muc13916_3_CCCTAAAAAATA	AM	2m CS	0
muc13916_3_ATGCTTCATTGT	AM	2m CS	0
muc13916_3_ATTATGTCGGGT	AM	2m CS	0
muc13916_3_TGTAGTTCCGAT	AM	2m CS	0
muc13916_3_TAAACAGTTGTC	AM	2m CS	0
muc13916_3_GTGCACTTCACG	AM	2m CS	0
muc13916_3_GAGAAATTATAA	AM	2m CS	0
muc13916_3_CCAGTAACTAAA	AM	2m CS	0
muc13916_3_TTTCACACGCGC	AM	2m CS	0
muc13916_3_TGTTAACTGGGT	AM	2m CS	0
muc13916_3_CCCGTCCTGGAA	AM	2m CS	0
muc13916_3_GGTGAAGTCTAA	AM	2m CS	0
muc13916_3_TAGTATAGAAGA	AM	2m CS	0
muc13916_3_ATTTTACGTTGT	AM	2m CS	0
muc13916_3_CTTTTCAGATTT	AM	2m CS	0
muc13916_3_GTGAGCCTCCGG	AM	2m CS	0
muc13916_3_TAAAGGGCTCCC	AM	2m CS	0
muc13916_3_CAACAGCGCATC	AM	2m CS	0
muc13916_3_GGCCAGGGTACG	AM	2m CS	0
muc13916_3_TAGGGACGCCAG	AM	2m CS	0
muc13916_3_ATTTACTTTAGA	AM	2m CS	0
muc13916_3_TTCGCTAGTTAC	AM	2m CS	0
muc13916_3_ACAGGCCCAAAC	AM	2m CS	0
muc13916_3_AATTCTGCCTCC	AM	2m CS	0
muc13916_3_AGCGTGCCCCCA	AM	2m CS	0
muc13916_3_CAGCTGTTCATT	AM	2m CS	0
muc13916_3_CGGAGGGCACCA	AM	2m CS	0
muc13916_3_GGAGTATGAAAG	AM	2m CS	0
muc13916_3_TCATAGACAAGA	AM	2m CS	0
muc13916_3_TCTAGGATTCGG	AM	2m CS	0
muc13916_3_TCTTGCAATGCC	AM	2m CS	0
muc13916_3_AAATGGGGGGGG	AM	2m CS	0
muc13916_3_ATCATTATTAGA	AM	2m CS	0
muc13916_3_CCCAAGCACCCC	AM	2m CS	0
muc13916_3_ATCGGCATTACA	AM	2m CS	0
muc13916_3_TCGCTGTTCTCA	AM	2m CS	0
muc13916_3_ACTGCGTATGGC	AM	2m CS	0
muc13916_3_TTCTCAGGACCT	AM	2m CS	0
muc13916_3_CAGGCCTCGTTC	AM	2m CS	0
muc13916_3_ATACGAGAAGAC	AM	2m CS	0
muc13916_3_TGCTCACGTGCA	AM	2m CS	0
muc13916_3_ACATTTGAGGGG	AM	2m CS	0
muc13916_3_AGCATTGTGAGG	AM	2m CS	0
muc13916_3_TTACCTGCATCC	AM	2m CS	0
muc13916_3_TGTGCAAATCAT	AM	2m CS	0
muc13916_3_AGAGAGATTCGA	AM	2m CS	0
muc13916_3_TCACGATACTTG	AM	2m CS	0
muc13916_3_AAGATCACCTAT	AM	2m CS	0
muc13916_3_ACCTCATTAGTC	AM	2m CS	0
muc13916_3_CCATACAGTCAT	AM	2m CS	0
muc13916_3_TAAATAAATGCT	AM	2m CS	0
muc13916_3_GGCCTCAGGGAT	AM	2m CS	0
muc13916_3_AACCGATAGGGC	AM	2m CS	0
muc13916_3_TTGGGAAGTGGG	AM	2m CS	0
muc13916_3_GCGCGATGCACC	AM	2m CS	0
muc13916_3_GGTTTGTGAAAA	AM	2m CS	0
muc13916_3_GAGAAGTGGATC	AM	2m CS	0
muc13916_3_CTGCTACCGTGC	AM	2m CS	0
muc13916_3_TTTAGCTTTTTG	AM	2m CS	0
muc13916_3_TCCGTAATTACG	AM	2m CS	0
muc13916_3_TGTTCAGCTTCT	AM	2m CS	0
muc13916_3_TAAAACATCCCA	AM	2m CS	0
muc13916_3_GCTCGGCGTGGT	AM	2m CS	0
muc13916_3_AACTCCCCAGAG	AM	2m CS	0
muc13916_3_GTACATACTCAC	AM	2m CS	0
muc13916_3_TTCCCGATGAAA	AM	2m CS	0
muc13916_3_GACTTTTAGGGA	AM	2m CS	0
muc13916_3_ACAAAAGACCAG	AM	2m CS	0
muc13916_3_CTTCCGCTGCGA	AM	2m CS	0
muc13916_3_TTGGTTGCAGAC	AM	2m CS	0
muc13917_4_CCGGACATCACC	AM	FA	0
muc13917_4_GCACCATGGTTC	AM	FA	0
muc13917_4_GAGTCCTGTTAA	AM	FA	0
muc13917_4_ACTATAACACAT	AM	FA	0
muc13917_4_GCCTGAAACCGG	AM	FA	0
muc13917_4_GTTCGGTCATTC	AM	FA	0
muc13917_4_CCCTACCGACTG	AM	FA	0
muc13917_4_GCGCATTACTAT	AM	FA	0
muc13917_4_AGACCAGGTCCA	AM	FA	0
muc13917_4_TACAGGAAGGGC	AM	FA	0
muc13917_4_GCGCACACGGGG	AM	FA	0
muc13917_4_CCGGGTGGAAGG	AM	FA	0
muc13917_4_ATCGGTGTCATG	AM	FA	0
muc13917_4_AGGAGCTCAGAT	AM	FA	0
muc13917_4_GAGTCGAAGCCA	AM	FA	0
muc13917_4_GCGTGTCAGTAA	AM	FA	0
muc13917_4_TGCTCAGCTGCG	AM	FA	0
muc13917_4_TTCACCTTAATA	AM	FA	0
muc13917_4_GGGACTGACGTT	AM	FA	0
muc13917_4_GTGGTGCCTGGT	AM	FA	0
muc13917_4_CAAAGTTCATAT	AM	FA	0
muc13917_4_CCAGTCCTTAAT	AM	FA	0
muc13917_4_TACATCCATCAA	AM	FA	0
muc13917_4_GAATCTACGGAT	AM	FA	0
muc13917_4_GCAACCGATCCC	AM	FA	0
muc13917_4_GCGCTCTTCGTA	AM	FA	0
muc13917_4_ACCTCAAAGTCA	AM	FA	0
muc13917_4_GTTCATCATGTT	AM	FA	0
muc13917_4_GCAGGAAAAGCT	AM	FA	0
muc13917_4_AACGGCCAAGCT	AM	FA	0
muc13917_4_GCAAATATCGCC	AM	FA	0
muc13917_4_GATTACACCGGG	AM	FA	0
muc13917_4_ATTTAGAAGGCA	AM	FA	0
muc13917_4_GGTGACTCTACC	AM	FA	0
muc13917_4_ACATTCGATTAC	AM	FA	0
muc13917_4_ACTTAATTTTCG	AM	FA	0
muc13917_4_TTTCGCGTGCTA	AM	FA	0
muc13917_4_CCTATTCGTAAT	AM	FA	0
muc13917_4_CATAATATGTTG	AM	FA	0
muc13917_4_GCCGAGAACAAC	AM	FA	0
muc13917_4_GACAGCAGGGAC	AM	FA	0
muc13917_4_CCTCCCTGCAAA	AM	FA	0
muc13917_4_CAAAGTTTTCGC	AM	FA	0
muc13917_4_TTCACAGATGCG	AM	FA	0
muc13917_4_GTCGACAGCTTG	AM	FA	0
muc13917_4_ACATTATGAGTT	AM	FA	0
muc13918_5_GCAGAACCATCA	AM	FA	0
muc13918_5_CTCTCTAACATG	AM	FA	0
muc13918_5_AAAAGTTAGTGG	AM	FA	0
muc13918_5_CTCCTATGAACT	AM	FA	0
muc13918_5_CTATATAGAGAA	AM	FA	0
muc13918_5_CGGGACTTTCTT	AM	FA	0
muc13918_5_TCCTTGACAGTT	AM	FA	0
muc13918_5_CGGGTGCTCGAA	AM	FA	0
muc13918_5_CCCACTAGCTGC	AM	FA	0
muc13918_5_TGCAATTCAGGT	AM	FA	0
muc13918_5_TTCGGTGAGCAT	AM	FA	0
muc13918_5_CCCGCTTCGACA	AM	FA	0
muc13918_5_CATCAGCTTAAC	AM	FA	0
muc13918_5_GATCCTGACACA	AM	FA	0
muc13918_5_GCGAGCCGCGTA	AM	FA	0
muc13918_5_CCTTACCTGGTC	AM	FA	0
muc13918_5_GAGCAAATCGTA	AM	FA	0
muc13918_5_ATAACTGAATGG	AM	FA	0
muc13918_5_GAAGGAACCCAG	AM	FA	0
muc13918_5_CCTCCGACGCGT	AM	FA	0
muc13918_5_CGGATCACGAGA	AM	FA	0
muc13918_5_AACGTGCCCTAG	AM	FA	0
muc13918_5_GATAATGCCCGG	AM	FA	0
muc13918_5_TGCATGATACAT	AM	FA	0
muc13918_5_ATTGTTTCGCGG	AM	FA	0
muc13918_5_AGCACGCGCATC	AM	FA	0
muc13918_5_GGGGTAGAGCAA	AM	FA	0
muc13918_5_GCTTATATACAG	AM	FA	0
muc13918_5_TGTTGCTCATCT	AM	FA	0
muc13918_5_CAGCACGTCAAG	AM	FA	0
muc13918_5_GTTTTTGCGTGT	AM	FA	0
muc13918_5_CTTTCATTTTCT	AM	FA	0
muc13918_5_GCAACTTTCGAA	AM	FA	0
muc13918_5_TGTGGGAGGCGA	AM	FA	0
muc13918_5_AAGTATAACACC	AM	FA	0.906487
muc13918_5_TATCCTGCCCGT	AM	FA	0
muc13918_5_CTGCGACATCGC	AM	FA	0
muc13918_5_CCCCGTTTCACG	AM	FA	0
muc13918_5_TGACTAATGGGT	AM	FA	0
muc13918_5_CACCACGCCTCG	AM	FA	0
muc13918_5_ATAACGCCTGTA	AM	FA	0
muc13918_5_CTCGGATTACCC	AM	FA	0
muc13918_5_CACCTTCTATCA	AM	FA	0
muc13918_5_CAACTCTCTTCT	AM	FA	0
muc13918_5_CCAAAGTATAAC	AM	FA	0
muc13918_5_CTTACCACATCG	AM	FA	0
muc13918_5_GAACCACGACTT	AM	FA	0
muc13918_5_GCCATCATGGCG	AM	FA	0
muc13918_5_TTATTCGTGAGA	AM	FA	0
muc13918_5_AGGGGTTACCGC	AM	FA	0
muc13918_5_GGAACGCCCCGT	AM	FA	0
muc13918_5_TCTCGGACCTCC	AM	FA	0
muc13918_5_ACTCGTAGCGGT	AM	FA	0
muc13918_5_TTCCTATCTTGC	AM	FA	0
muc13918_5_ATAAAGCCGAGA	AM	FA	0
muc13918_5_GGCCTGTCAGAG	AM	FA	0
muc13918_5_AGGTAAGGATGG	AM	FA	0
muc13918_5_TCCAGAAGAATT	AM	FA	0
muc13918_5_CTGCGACGACCG	AM	FA	0
muc13918_5_TGATAATAATTT	AM	FA	0
muc13918_5_TAAAAAGTGGCC	AM	FA	0
muc13918_5_AATCATAGGTTG	AM	FA	0
muc13918_5_TCGTCCACCTGA	AM	FA	0
muc13918_5_GCGGGCTCCCCA	AM	FA	0
muc13918_5_CTGTCAGAAACA	AM	FA	0
muc13918_5_CGGGGGACGTTC	AM	FA	0
muc13918_5_CGGTACGGCAAT	AM	FA	0
muc13918_5_TTGCCCAGACAG	AM	FA	0
muc13918_5_AGTACATCTCAT	AM	FA	0
muc13918_5_ACATGATCACAT	AM	FA	0
muc13918_5_TTCGGATTTGCA	AM	FA	0
muc13918_5_GGCGAGTTGACC	AM	FA	0
muc13918_5_TGAGTACGTATG	AM	FA	0
muc13918_5_GTGTATTAATTG	AM	FA	0
muc13918_5_ACACAATTGGGG	AM	FA	0
muc13918_5_GTAGTTACTTCG	AM	FA	0
muc13918_5_CATCTTAGCGAA	AM	FA	0
muc13918_5_CAATGCGACGAG	AM	FA	0
muc13918_5_GATAACAGAGGA	AM	FA	0
muc13918_5_ACCAAACGCAAC	AM	FA	0
muc13918_5_CCACGCTCCAAG	AM	FA	0
muc13918_5_CCCCTTCAACTG	AM	FA	0
muc13918_5_AGACGTAATGGC	AM	FA	0
muc13918_5_AGCACCCGGCCC	AM	FA	0
muc13918_5_AATGCACCTACT	AM	FA	0
muc13918_5_CCTATCATAGCG	AM	FA	0
muc13918_5_CGAGTCACGTAG	AM	FA	0
muc13918_5_ACGACGACAGGC	AM	FA	0
muc13918_5_GTATCGACAGAG	AM	FA	0
muc13918_5_GAGCATGGCCTT	AM	FA	0
muc13918_5_CTATTTGCTACC	AM	FA	0
muc13918_5_CTCCTCTGTTTG	AM	FA	0
muc13918_5_ATAGTAGACTGA	AM	FA	0
muc13918_5_CTCCGGGATGGT	AM	FA	0
muc13918_5_CAGGGAACAGAT	AM	FA	0
muc13918_5_ATTCGGGTTCAA	AM	FA	0
muc13918_5_TATCGACCTGAG	AM	FA	0
muc13918_5_TACCACTAATAC	AM	FA	0
muc13918_5_CTTAGAAGGCTG	AM	FA	0
muc13918_5_CGGAAAGGTTAC	AM	FA	0
muc13918_5_AAGAAATCATAG	AM	FA	0
muc13918_5_CGATGTTAACCT	AM	FA	0
muc13918_5_ATTGGATTAGCA	AM	FA	0
muc13918_5_TTTTTTACCTAG	AM	FA	0
muc13918_5_CCCCGCTCGGCT	AM	FA	0
muc13918_5_GCGGGCTACTCT	AM	FA	0
muc13918_5_GCAACATCCCCC	AM	FA	0
muc13918_5_GAATTTCTGAAG	AM	FA	0
muc13918_5_ACGCTTGCTTTC	AM	FA	0
muc13918_5_TGCTCGGACGGT	AM	FA	0
muc13918_5_TTACCTGCCCCC	AM	FA	0
muc13918_5_CTGTGACCTCGC	AM	FA	0
muc13918_5_AGTTATTCCTTT	AM	FA	0
muc13918_5_CACTGGTGTCGA	AM	FA	0
muc13918_5_CTCCGGGAGCTA	AM	FA	0
muc13918_5_CTTAGCTTTCCG	AM	FA	0
muc13918_5_ACTGGTCACGAC	AM	FA	0
muc13918_5_AGCCACGGGACG	AM	FA	0
muc13918_5_CCGCCTATGAAT	AM	FA	0
muc13918_5_ATTCGATCGTTG	AM	FA	0
muc13918_5_TTGCCATCTGCA	AM	FA	0
muc13918_5_GTGATGGTGAGC	AM	FA	0
muc13918_5_CCAAATGGTAGA	AM	FA	0
muc13918_5_CCAATGTGACAT	AM	FA	0
muc13918_5_GTTAATCAATAT	AM	FA	0
muc13918_5_CGAACTCTATGA	AM	FA	0
muc13918_5_ATTTGTTGCTAA	AM	FA	0
muc13918_5_ATCTTCCTGATA	AM	FA	0
muc13918_5_CGTTGAGTATGA	AM	FA	0
muc13918_5_CGGCCGCTTGCC	AM	FA	0
muc13918_5_TTCAGCGGACGC	AM	FA	0
muc13918_5_TAACACTGTACC	AM	FA	0
muc13918_5_GAGGAGATCGGT	AM	FA	0
muc13919_6_CTTCGCCTACCT	AM	FA	0
muc13919_6_CGTACTTCACCT	AM	FA	0
muc13919_6_TTCCTACTACTG	AM	FA	0
muc13919_6_GCCTTTTCAACA	AM	FA	0
muc13919_6_ATGGTCACCGCT	AM	FA	0
muc13919_6_CCGACCGCTCTG	AM	FA	0
muc13919_6_CCTACGGCCGTC	AM	FA	0
muc13919_6_ATGTTGCAGACA	AM	FA	0
muc13919_6_GTGTTCGTGCTA	AM	FA	0
muc13919_6_GCCGAGTAGTAC	AM	FA	0
muc13919_6_GCAGCGAGGTCA	AM	FA	0
muc13919_6_AATCTCTGGCCT	AM	FA	0
muc13919_6_CTGTGCTCCTCC	AM	FA	0
muc13919_6_GAGCTCGAAGTC	AM	FA	0
muc13919_6_ACGAGCTTTACA	AM	FA	0
muc13919_6_CTCCCTGGGTCG	AM	FA	0
muc13919_6_GAGTCTGCGTCT	AM	FA	0
muc13919_6_CGACCTTCTCCT	AM	FA	0
muc13919_6_TTGGTGAGGTTC	AM	FA	0
muc13919_6_TTACACCCGAAA	AM	FA	0
muc13919_6_TAACGACTAGCC	AM	FA	0
muc13919_6_CAACCCAAGATT	AM	FA	0
muc13919_6_CTCTTCTACATT	AM	FA	0
muc13919_6_GGATCATATACT	AM	FA	0
muc13919_6_GTCCGCCCCTCC	AM	FA	0
muc13919_6_TCCACTACTGCT	AM	FA	0
muc13919_6_CCTACGCCTGAC	AM	FA	0
muc13919_6_AGCTGGACCTTC	AM	FA	0.321141
muc13919_6_ATGCAAGGACTT	AM	FA	0
muc13919_6_TATCCACAACAG	AM	FA	0
muc13919_6_ATTTGCTCTTGG	AM	FA	0
muc13919_6_GGGTTCACATGC	AM	FA	0
muc13919_6_TTAGCTTAGCCC	AM	FA	0
muc13919_6_GGAGAAGAACAA	AM	FA	0.341316
muc13919_6_ACTAAGCCTCGG	AM	FA	0
muc13919_6_ATTTAGGGTTTG	AM	FA	0
muc13919_6_CGGTCAGTACGA	AM	FA	0
muc13919_6_TTCTTTTCTCCT	AM	FA	0
muc13919_6_CTTCCAATAATT	AM	FA	0
muc13919_6_GAGACGGTTGAT	AM	FA	0
muc13919_6_GTGGAGGCTTCC	AM	FA	0
muc13919_6_GCGACTACGAGC	AM	FA	0
muc13919_6_GATAACAGAATT	AM	FA	0
muc13919_6_CCGTCTGGCGCT	AM	FA	0
muc13919_6_GCTTTGCCCTAA	AM	FA	0
muc13919_6_GCTCCGACTCCT	AM	FA	0
muc13919_6_GGGTGTGGTGAC	AM	FA	0
muc13919_6_AAAGTAAATACT	AM	FA	0
muc13919_6_ATGTCCTGGCAC	AM	FA	0
muc13919_6_ATACCAGGTTCG	AM	FA	0
muc13919_6_AAAGAGTAACTT	AM	FA	0
muc13919_6_TCGACGCATTGT	AM	FA	0
muc13919_6_ACCAGTACAACA	AM	FA	0
muc13919_6_CGGAGTAGAACC	AM	FA	0
muc13919_6_GGAGAGTACGGC	AM	FA	0
muc13919_6_CTGGAACTTCCT	AM	FA	0.457178
muc13919_6_TCTCCTATACCG	AM	FA	0
muc13919_6_TTATTACCGTAG	AM	FA	0
muc13919_6_ATCGCTGCGTGA	AM	FA	0
muc13919_6_CACGGACGTCAT	AM	FA	0
muc13919_6_AAGTGTAATCAG	AM	FA	0
muc13919_6_CCATGCCATAGT	AM	FA	0
muc13919_6_ATTTTAGGCGCT	AM	FA	0
muc13919_6_TTGGTGGTAAAT	AM	FA	0
muc13919_6_CCACAAGAGGGT	AM	FA	0
muc13919_6_GTATAGGATTCC	AM	FA	0
muc13919_6_GTCCACGGCTTC	AM	FA	0
muc13919_6_TAACATTTACTA	AM	FA	0
muc13919_6_GGGATACAGAGG	AM	FA	0
muc13919_6_TCCAGCCATTTT	AM	FA	0
muc13919_6_GTGTTGTCTTAA	AM	FA	0
muc13919_6_GTGATGATCAGA	AM	FA	0
muc13919_6_CGTCCGAAATAA	AM	FA	0
muc13919_6_TCTGAGACTGGC	AM	FA	0
muc13919_6_TTAAATCTTCCA	AM	FA	0
muc13919_6_CCCACAATTGGA	AM	FA	0
muc13919_6_CAACTAACGATC	AM	FA	0
muc13919_6_TGTTGTCATCTC	AM	FA	0
muc13919_6_CCATTAACGGGT	AM	FA	0
muc13919_6_GAAGCATTACTT	AM	FA	0
muc13919_6_TGAAACTACTCC	AM	FA	0
muc13919_6_AATATAGACGGC	AM	FA	0
muc13919_6_CACCCGCTGGAG	AM	FA	0
muc13919_6_ATCGCTTCGAAA	AM	FA	0
muc13919_6_GCCTGGTTGGCC	AM	FA	0
muc13919_6_TACTGGTATATA	AM	FA	0
muc13919_6_GTTTGTCGTGTT	AM	FA	0
muc13919_6_TAAGATTATTGA	AM	FA	0
muc13919_6_ACAAACCTCAAC	AM	FA	0.510799
muc13919_6_GAGCGAGTTTGG	AM	FA	0
muc13919_6_TTCGACTTCAAG	AM	FA	0
muc13919_6_AGTTGCAGCGGG	AM	FA	0
muc13919_6_CGTAGCCATAGT	AM	FA	0
muc13919_6_CTGATCTATGAC	AM	FA	0
muc13919_6_GTCCTACGATAA	AM	FA	0
muc13919_6_CGCGGGTGGAAT	AM	FA	0
muc13919_6_ATAAAGGAAATC	AM	FA	0
muc13919_6_CATTCCTAGAAA	AM	FA	0
muc13919_6_GAACAGCTTTGT	AM	FA	0
muc13919_6_CTGGAACACATG	AM	FA	0
muc13919_6_ACCCACCTGGGA	AM	FA	0
muc13919_6_AAGCACCGGCGA	AM	FA	0
muc13919_6_ATTGGCGCGCGG	AM	FA	0
muc13919_6_GTAAAGGACGTT	AM	FA	0
muc13919_6_ATGATCTCATCC	AM	FA	0
muc13919_6_CGCTTGTCGATG	AM	FA	0
muc13919_6_GAAATACGCGTA	AM	FA	0
muc13919_6_CTGCAAGCCTTG	AM	FA	0
muc13919_6_GTACTATTATTT	AM	FA	0
muc13919_6_CGATAGAGCCCC	AM	FA	0
muc13919_6_ACAGGGAGCTAA	AM	FA	0
muc13919_6_CAAGATATGTTC	AM	FA	0
muc13919_6_ACACAACATTCT	AM	FA	0
muc13919_6_TCAGCAGGGTCA	AM	FA	0
muc13919_6_TACTGCAACTCG	AM	FA	0
muc13919_6_GCTTCGAAAGGT	AM	FA	0
muc13919_6_AAATCCGAAGTG	AM	FA	0
muc13919_6_ACAGTAGCAGTT	AM	FA	0
muc13919_6_CAATGCATATTA	AM	FA	0
muc13919_6_CAACCATACAAC	AM	FA	0
muc13919_6_GACGGGTCATAG	AM	FA	0
muc13919_6_CAACTCAGGCGA	AM	FA	0
muc13919_6_TGCATTTTCCTA	AM	FA	0
muc13919_6_AGGGAGCGCAGG	AM	FA	0
muc13919_6_CGGCACCGTCGA	AM	FA	0
muc13919_6_GAGAACTAGTCA	AM	FA	0
muc13919_6_CAGGCTGCCGCG	AM	FA	0
muc13919_6_TCGATCACAATG	AM	FA	0
muc13919_6_CGACTTCATGCG	AM	FA	0
muc13919_6_TCTTAAATCTAT	AM	FA	0
muc13919_6_AGCTCTGGCAAA	AM	FA	0
muc13919_6_TGCGCGCCTGCA	AM	FA	0
muc13919_6_GTTGCGAGTGCA	AM	FA	0
muc13919_6_ATGTGTGCCTGC	AM	FA	0
muc13919_6_ACACTTCGTGCG	AM	FA	0
muc13919_6_TGGAGATGGACC	AM	FA	0
muc13919_6_AAAATGAAAGAA	AM	FA	0
muc13919_6_GCCAATAAATAA	AM	FA	0
muc13919_6_TTTCCCGCCCTG	AM	FA	0
muc13919_6_AGCAAGTAGAAT	AM	FA	0
muc13919_6_TGTGCTGAAGCG	AM	FA	0
muc13919_6_TCAGGACCAGAT	AM	FA	0
muc13919_6_CCATTTTTAGTA	AM	FA	0
muc13919_6_GATGAAAATAGT	AM	FA	0
muc13919_6_TCGGCCCGCCCC	AM	FA	0
muc13919_6_AAGCCAATTTCA	AM	FA	0
muc13919_6_TCTGGAATCGAT	AM	FA	0
muc13919_6_GCCCAGATGTTC	AM	FA	0
muc13919_6_TTGTATTTTAGC	AM	FA	0
muc13919_6_ATTATGCCTTAG	AM	FA	0
muc13919_6_GAGTTCCGTCTG	AM	FA	0
muc13919_6_ATCCTCTCATGT	AM	FA	0
muc13919_6_ATCCTAACTTAC	AM	FA	0
muc13919_6_CTCTCCAGAGTC	AM	FA	0
muc13919_6_ACAGCTATTCCT	AM	FA	0
muc13919_6_TCGTACGTGTTT	AM	FA	0
muc13919_6_TGGCCGGAAGTC	AM	FA	0
muc13919_6_CACCCCGTCTAA	AM	FA	0
muc13919_6_GTAGACGCATTC	AM	FA	0
muc13919_6_TATTCCACCGCG	AM	FA	0
muc13919_6_AAGGATAGGTTA	AM	FA	0
muc13919_6_TTCCACGAAACG	AM	FA	0
muc13919_6_GTCACATGCCGT	AM	FA	0
muc13919_6_AATAAATCAAGC	AM	FA	0
muc13919_6_AAGATCCTTGCT	AM	FA	0
muc13919_6_TGCATCACGACT	AM	FA	0
muc13919_6_CCACCCTCAGTA	AM	FA	0
muc13919_6_AAGGTTTGTTGC	AM	FA	0
muc13919_6_TTGGGAGGAGTT	AM	FA	0
muc13919_6_CTTGCGTCTGTA	AM	FA	0
muc13919_6_TTGCTGACACCC	AM	FA	0
muc13919_6_GTGTGGACATCA	AM	FA	0
muc13919_6_TCGCACACGGCA	AM	FA	0
muc13919_6_AAACTATAACAG	AM	FA	0
muc13919_6_TCCAGAGTGCAT	AM	FA	0
muc13919_6_GGTCCCCCCCTA	AM	FA	0
muc13919_6_CCGCTGTGCGGG	AM	FA	0
muc13919_6_CACGTAGGTTAC	AM	FA	0
muc13919_6_ACATACGCTAAT	AM	FA	0
muc13919_6_TTCAGGATAGGC	AM	FA	0
muc13919_6_CCACGTGAGGAT	AM	FA	0
muc13919_6_CCTCGTTCCCAA	AM	FA	0
muc13919_6_TGGCGCAATGTC	AM	FA	0
muc13919_6_GAACCGCAGGGG	AM	FA	0
muc13919_6_CCGTGCTCGATA	AM	FA	0
muc13919_6_CTGAGGGTTACC	AM	FA	0
muc13919_6_GTTTCTATCCTA	AM	FA	0
muc13919_6_GGTTCAGTCACG	AM	FA	0
muc13919_6_GGGCTATTCCGA	AM	FA	0
muc13919_6_AGATTTGATACC	AM	FA	0
muc13919_6_TGGACAGTACAA	AM	FA	0
muc13919_6_TGCAGAGGAAAC	AM	FA	0
muc13919_6_TAGCTTAGCACG	AM	FA	0
muc13919_6_CTGTTGCTTGAG	AM	FA	0
muc13919_6_GGTGTACACCCA	AM	FA	0
muc13919_6_GATGGACATGGT	AM	FA	0
muc13919_6_AAAGAGGAAAAG	AM	FA	0
muc13919_6_AGTGGCATCAAA	AM	FA	0
muc13919_6_AACAGCTCTCCA	AM	FA	0
muc13919_6_ATGATGGTTAAC	AM	FA	0
muc13919_6_ATCGGCTACATA	AM	FA	0
muc13919_6_CTTATGCCGAGG	AM	FA	0
muc13919_6_GCCTTCTCCGAC	AM	FA	0
muc13919_6_GATCTATTCCTG	AM	FA	0
muc13919_6_GTGCTTGTCAAT	AM	FA	0
muc13919_6_GACGCCCTTTTG	AM	FA	0
muc13919_6_GTAACTACAAGG	AM	FA	0
muc13919_6_GCCGTATTGGTA	AM	FA	0
muc13919_6_CGTAGCTAGACG	AM	FA	0
muc13919_6_TGCGGATTTTCG	AM	FA	0
muc13919_6_AAGGCGGATCGA	AM	FA	0
muc13919_6_ATGTACTATTTT	AM	FA	0
muc13919_6_GTTGACCCAAGG	AM	FA	0
muc13919_6_CACACCCCGCGA	AM	FA	0
muc13919_6_TTAGTCATGTCG	AM	FA	0
muc13919_6_CGACAGTCCATG	AM	FA	0
muc13919_6_GTCATGGTTATT	AM	FA	0
muc13919_6_CGGCACAAGATC	AM	FA	0
muc13919_6_ATTATCTGCCGA	AM	FA	0
muc13919_6_GACCAGGATCCT	AM	FA	0
muc13919_6_TGTGTCCACTGA	AM	FA	0
muc13919_6_TCTAGGCGCTAG	AM	FA	0
muc13919_6_GTCTCAGGGAAC	AM	FA	0
muc13919_6_TCTCCCGCCCTA	AM	FA	0
muc13919_6_TGGTGTTCCCGG	AM	FA	0
muc13919_6_TAGCGGCTCACT	AM	FA	0
muc13919_6_GACCAACTGTTG	AM	FA	0
muc13919_6_TGAGTAATGGTG	AM	FA	0
muc13919_6_GCCTTAACCGGT	AM	FA	0
muc13919_6_CGCTTGTCTTTT	AM	FA	0
muc13919_6_GTCGGAACACCT	AM	FA	0
muc13919_6_ACCACCAGAGAC	AM	FA	0
muc13919_6_GTACTCTCCTCG	AM	FA	0
muc13919_6_GTGACGCGCTCG	AM	FA	0
muc13919_6_GAGCGTAAACCC	AM	FA	0
muc13919_6_AACTAGGGCTGA	AM	FA	0
muc13919_6_TTGGGTTGTGCA	AM	FA	0
muc13919_6_ACAGAGACCCAC	AM	FA	0
muc13919_6_CCAGTCCCGCTT	AM	FA	0
muc13919_6_TTTCCGGCATTT	AM	FA	0
muc13919_6_TCAGCAATACAA	AM	FA	0
muc13919_6_CCGCGAGAACAC	AM	FA	0
muc13919_6_CAGAAACGCGGA	AM	FA	0
muc13919_6_ATTGAGCAATTG	AM	FA	0
muc13919_6_CACAGCAGTCAA	AM	FA	0
muc13919_6_CCCGAGCTTTAC	AM	FA	0
muc13919_6_AAAGGAATATGG	AM	FA	0
muc13919_6_CTGTGTACCTGC	AM	FA	0
muc13919_6_TCTAGAGGTCTT	AM	FA	0
muc13919_6_CTCAAGCCCAAC	AM	FA	0
muc13919_6_TAAGATACCGCC	AM	FA	0
muc13919_6_TGCTCTGAATTG	AM	FA	0
muc13919_6_CACGAAATTGTT	AM	FA	0
muc13919_6_CCAGTTAGCAGT	AM	FA	0
muc13919_6_CTGACCTAATTT	AM	FA	0
muc13919_6_ATATACATATCC	AM	FA	0
muc13919_6_TTCCGGCCAGAT	AM	FA	0
muc13919_6_CACTGGATACTC	AM	FA	0
muc13919_6_CCATTTGCGCCT	AM	FA	0
muc13919_6_CCCCGCTTTGTA	AM	FA	0
muc13919_6_ATGTGATTACAG	AM	FA	0
muc13919_6_CCGGGCGCTTCA	AM	FA	0
muc13919_6_TGTTTCTTGTCA	AM	FA	0
muc13919_6_TACCGACTCTGA	AM	FA	0
muc13919_6_ACTGAAGGCCTT	AM	FA	0
muc13919_6_AGGCAGGCATAC	AM	FA	0
muc13919_6_ATCGTGACAGCA	AM	FA	0
muc13919_6_CTACGTATCGGA	AM	FA	0
muc13919_6_GACCCTGTTGGT	AM	FA	0
muc13919_6_CATGCACAGCGT	AM	FA	0
muc13919_6_CTTATCGTGGCT	AM	FA	0
muc13919_6_TTGTGCGCGTCC	AM	FA	0
muc13919_6_GCCCGCCCGCAC	AM	FA	0
muc13919_6_TGCGAGCCAGCG	AM	FA	0
muc13919_6_GGGATTGGCGGG	AM	FA	0
muc13919_6_TGCCCTGCTACC	AM	FA	0
muc13919_6_GGCGGGAAGAAA	AM	FA	0
muc13919_6_GTCACAATTAAA	AM	FA	0
muc13919_6_CATAATCGGCGG	AM	FA	0
muc13919_6_GCCTTGGCGAAC	AM	FA	0
muc13919_6_AGCGGTAAGTGG	AM	FA	0
muc13919_6_ACCACGCCCCTA	AM	FA	0
muc13919_6_TTGGGCTTCCCG	AM	FA	0
muc13919_6_GATAACATATGA	AM	FA	0
muc13919_6_CTAGCACCGGCC	AM	FA	0
muc13919_6_CTGCTAGTTAAT	AM	FA	0
muc13919_6_GTGCGTGTAATG	AM	FA	0
muc13919_6_AGGGCAAGAATA	AM	FA	0
muc13919_6_TATGCTCCAGCA	AM	FA	0
muc13919_6_AAATCGCTCTAA	AM	FA	0
muc13919_6_TATAGAGGGTGT	AM	FA	0
muc13919_6_TCATGAGGGGAT	AM	FA	0
muc13919_6_CAGTTCAAGCGA	AM	FA	0
muc13919_6_CCCGTGGTGTGT	AM	FA	0
muc13919_6_CCGCTATTGAAA	AM	FA	0
muc13919_6_GATCAAACTTAT	AM	FA	0
muc13919_6_GCCGTCGTACCT	AM	FA	0
muc13919_6_GCTTCTGAATGA	AM	FA	0
muc13919_6_GGTGAATTTTTA	AM	FA	0
muc13919_6_AGTTTGGGCCAG	AM	FA	0
muc13919_6_ACCGTAGAACTT	AM	FA	0
muc13919_6_ATTGAGATAGGT	AM	FA	0
muc13919_6_TTGGCGTAAAGT	AM	FA	0
muc13919_6_TAATGATCTTGG	AM	FA	0
muc13919_6_CTTGTCGGTATA	AM	FA	0
muc13919_6_CATCGGCGCTTT	AM	FA	0
muc13919_6_CGGGTCTACTGG	AM	FA	0
muc13919_6_ACCTCAATCAGT	AM	FA	0
muc13919_6_GGAACCGTCGAC	AM	FA	0
muc13919_6_CGCAATACCAAT	AM	FA	0
muc13919_6_ACTTGCAGAATT	AM	FA	0
muc13919_6_TATCTCTAGCTC	AM	FA	0
muc13919_6_GACCGATCCGGG	AM	FA	0
muc13919_6_TTTTGTATACCC	AM	FA	0
muc13919_6_GCCCGTAACTTC	AM	FA	0
muc13919_6_AACCATACTAGG	AM	FA	0
muc13919_6_GTTCCGGCGTGT	AM	FA	0
muc13919_6_CCATCGTCAGTA	AM	FA	0
muc13919_6_ACTTGCGTTTTG	AM	FA	0
muc13919_6_CCGTGATAAGCC	AM	FA	0
muc13919_6_CTTGCCAATCGC	AM	FA	0
muc13919_6_CAGTGGAATAGG	AM	FA	0
muc13919_6_TTGTACAACCGT	AM	FA	0
muc13919_6_GCTCGGATAGGC	AM	FA	0
muc13919_6_AAAGGGAGGACA	AM	FA	0
muc13919_6_CAACTACCACGT	AM	FA	0
muc13919_6_ATATATATTCAT	AM	FA	0
muc13919_6_GTTACGACACGC	AM	FA	0
muc13919_6_AGTCCCGTCTTA	AM	FA	1.078
muc13919_6_GCCCTCTGCATT	AM	FA	0
muc13919_6_CACTCAGATTCG	AM	FA	0
muc13919_6_CTGCAAAGAGGA	AM	FA	0
muc13919_6_CTCCGGCCAAGA	AM	FA	0
muc13919_6_CGCAATTCGATC	AM	FA	0
muc13919_6_CTCTTCGTGGTT	AM	FA	0
muc13919_6_GTGACCCTGATT	AM	FA	0
muc13919_6_CGGAGCTTCGAA	AM	FA	0
muc13919_6_AGGAGTGACACT	AM	FA	0
muc13919_6_GGGGGAAACAAC	AM	FA	0
muc13919_6_TCGTCATCCAGT	AM	FA	0
muc13919_6_CCCCAGAGTCCT	AM	FA	0
muc13919_6_ACGGACAATAAC	AM	FA	0
muc13919_6_AGACCAGCTTGC	AM	FA	0
muc13919_6_TTCGACAGAGAG	AM	FA	0
muc13919_6_GTAGCTCTACAG	AM	FA	0
muc13919_6_TAGGGTTTCTGC	AM	FA	0
muc13919_6_ATTACACTAAAC	AM	FA	0
muc13919_6_TCAGATCACAGC	AM	FA	0
muc13919_6_ATTGAAGCAGTT	AM	FA	0
muc13919_6_ACGGGCAATCTT	AM	FA	0
muc13919_6_ACCTGTACAGAC	AM	FA	0
muc13919_6_CTGCAGTTGTGA	AM	FA	0
muc13919_6_CCCCCGTTTTGA	AM	FA	0
muc13919_6_GTGACGATGGTC	AM	FA	0
muc13919_6_CGGCGTAGGGGT	AM	FA	0
muc13919_6_CCGGCGTGTCAC	AM	FA	0
muc13919_6_CGGCAGACATAT	AM	FA	0
muc13919_6_AATGGCGCTTAG	AM	FA	0
muc13919_6_ATTGGAACAGCC	AM	FA	0
muc13919_6_ACCCGTGCAATG	AM	FA	0
muc13919_6_AGAGGATAGTTA	AM	FA	0
muc13919_6_TTGGGTAGGAGT	AM	FA	0
muc13919_6_GTGCCAGGTTTC	AM	FA	0
muc13919_6_GTTGCAATACGT	AM	FA	0
muc13919_6_AATTCCTCTACC	AM	FA	0
muc13919_6_AGGGGTCCCATA	AM	FA	0
muc13919_6_TAGTCATGCGAA	AM	FA	0
muc13919_6_TTGGGGCCGCTC	AM	FA	0
muc13919_6_GTGATCTGTCGC	AM	FA	0
muc13919_6_GTTATCTTCACT	AM	FA	0
muc13919_6_CCCGGAAGAGTA	AM	FA	0
muc13919_6_GGTCAACCAAAA	AM	FA	0
muc13919_6_TATGATGTCAGA	AM	FA	0
muc13919_6_TACGTACAGCCC	AM	FA	0
muc13919_6_CACGACTTTGAG	AM	FA	0
muc13919_6_CTCTCGAACTAA	AM	FA	0
muc13919_6_CTGAACTCAACA	AM	FA	0
muc13919_6_TTGGAAAAGAGA	AM	FA	0
muc13919_6_TTTTATCATCAG	AM	FA	0
muc13919_6_ATCAAAGCATAT	AM	FA	0
muc13919_6_CATTTCCGGCGT	AM	FA	0
muc13919_6_TTGACAATGAGT	AM	FA	0
muc13919_6_CCACCCTAACCT	AM	FA	0
muc13919_6_TTCCACATCTTA	AM	FA	0
muc13919_6_ATGACACTGACG	AM	FA	0
muc13919_6_TGACTGAGCAGT	AM	FA	0
muc13919_6_GACCTTCCGTTT	AM	FA	0
muc13919_6_TAATATAAACGC	AM	FA	0
muc13919_6_AAACTGATTGCT	AM	FA	0
muc13919_6_CGTAGATTCTGG	AM	FA	0
muc13919_6_TCGGTTCCTTAC	AM	FA	0
muc13919_6_ACGTTACAGGCC	AM	FA	0
muc13919_6_CGCTTGCGGGCG	AM	FA	0
muc13919_6_GCTAAAGACCCT	AM	FA	0
muc13919_6_CTAGTTGCAGCG	AM	FA	0
muc13919_6_AGATCTTGGCGC	AM	FA	0
muc13919_6_AATTCCCTATGT	AM	FA	0
muc13919_6_TTGCTACGTGCG	AM	FA	0
muc13920_7_AGTCGAAGGTTA	AM	4m CS	0.174611
muc13920_7_TCCTGGATCATC	AM	4m CS	0
muc13920_7_AGCACGTAGGTA	AM	4m CS	0.174105
muc13920_7_CGAATGCAGGTT	AM	4m CS	0
muc13920_7_GATTTTGATCCT	AM	4m CS	0
muc13920_7_TTTTATCCTCTC	AM	4m CS	0
muc13920_7_CACGTTGTTGTT	AM	4m CS	0.210235
muc13920_7_ACCGGCGCCACA	AM	4m CS	0.229502
muc13920_7_CTCACAGATGCG	AM	4m CS	0
muc13920_7_GACCCCCAGGTT	AM	4m CS	0
muc13920_7_CGTCCCTGTCTC	AM	4m CS	0
muc13920_7_TCATATGTATTA	AM	4m CS	0
muc13920_7_AGAACAATCGAT	AM	4m CS	0
muc13920_7_TTGTTTCACGTG	AM	4m CS	0
muc13920_7_TCGTTGGGGAAG	AM	4m CS	0
muc13920_7_TTCACTTATGTT	AM	4m CS	0
muc13920_7_ATCATGTGGGAT	AM	4m CS	0
muc13920_7_CGAAATGACTGT	AM	4m CS	0
muc13920_7_AGTTTGTCTCTG	AM	4m CS	0
muc13920_7_GGGGCAGTACGG	AM	4m CS	0
muc13920_7_CGAGCAATTTTC	AM	4m CS	0
muc13920_7_CGTGAGTATTCG	AM	4m CS	0
[truncated: 6,773 more rows]

[truncated: 179 more sheets: Fig.1n, Fig.2b, Fig.2c, Fig.2d, Fig.2e, Fig.2f, Fig. 2g, Fig.2h, Fig.2i, Fig.2j, Fig.2k, Fig.2l, Fig.2m, Fig.2n, Fig.3a, Fig.3b, Fig.3h, Fig.3i, Fig.3j, Fig.3k …]
